# Supplementary material for: Genome-wide RNA pol II initiation and pausing in neural progenitors of the rat
Source: BMC Genomics. 2019 Jun 11;20:477. doi: 10.1186/s12864-019-5829-4 (PMC6558777; doi:10.1186/s12864-019-5829-4)
Supplement: Supplementary file 2 — The list of genes with rn6-based coordinates of TSSs (RefSeq and Start-Seq-based) alongside TSS-RNA signal and RNA-seq signal for each replicate. (XLSX 1592 kb) [file 12864_2019_5829_MOESM2_ESM.xlsx]

## Sheet: Combined_Data
Gene_id	Chromosome	Strand	refSeqTSS	Start-seq_TSS	RNA_Seq_Rep1.FPKM	RNA_seq_Rep1_A.FPKM	RNA_Seq_Rep2.FPKM	RNA_Seq_RepB_2_B.FPKM	Start_Seq_rep1SenseReads	Start_seq_Rep1_DivReads	Start_seq_Rep1_Div_Max_point	Start_seq_Rep1_ConReads	Start_seq_Rep1_ConMax_point	Start_seq_Rep2_SenseReads	Start_seq_Rep2_DivReads	Start_seq_Rep2_DivMax_point	Start_seq_Rep2_ConReads	Start_seq_Rep2_ConMax_point	fpkmQuart	fpkmDec	Rep1PI	Rep2PI	PIQuart	PIDec
43527	chr18	-	51996984	51997008	52.0007	39.0158	57.9785	42.1284	3552	616	244	0	1	803	223	244	1	169	4	8	68.3068	20.5814	3	7
43529	chr1	+	255842644	255842629	26.9892	33.6232	28.0085	27.5923	2753	56	289	33	455	1050	30	286	30	453	3	7	102.004	31.2285	4	8
43532	chr4	+	148286853	148286849	31.2671	19.851	34.8894	25.1825	698	359	418	102	385	209	124	418	52	387	3	7	22.3238	10.5284	2	4
43710	chr9	+	100624875	100624874	199.033	200.056	212.003	209.718	3012	166	293	8	431	1356	86	293	5	151	4	10	15.1332	6.7781	1	3
43714	chrX	-	123600890	123600924	1.81834	6.27206	2.0109	5.96481	317	12	240	14	464	227	9	299	14	464	1	2	174.335	36.1922	4	9
43715	chr8	+	26413232	26413367	93.2752	144.309	99.3313	131.987	939	1082	264	5	94	987	276	264	11	455	4	9	10.067	6.8395	1	2
43717	chr10	+	106192514	106192531	50.3409	68.6861	58.9908	66.3386	209	0	1	0	1	132	0	1	1	127	4	8	4.1517	1.92179	1	1
43718	chr20	-	28814611	28814554	5.5119	6.73409	6.08918	7.11203	397	1970	16	58	74	191	1161	16	31	74	1	3	72.026	28.3632	3	8
A3galt2	chr5	+	146933591	146933575	0.695325	1.836	0.701904	3.05677	17	1	323	9	484	35	2	244	7	309	1	1	24.449	19.0632	2	4
Aacs	chr12	-	36555694	36555696	13.151	7.37618	12.3832	11.8233	705	88	303	0	1	139	18	301	4	291	2	5	53.6081	18.8444	3	7
Aak1	chr4	+	118655727	118655797	1.47467	1.03956	1.30215	1.35815	980	1195	346	55	227	367	417	348	22	247	1	1	664.556	353.034	4	10
Aamdc	chr1	-	162549205	162549144	39.8558	37.7118	44.3743	18.9908	2094	1393	34	0	1	1608	525	34	0	1	3	8	52.5394	42.6392	3	7
Aard	chr7	+	91588457	91588435	4.66711	25.3745	5.3569	35.6113	82	13	336	6	90	431	19	336	15	194	1	3	17.5698	16.9855	2	3
Aars	chr19	-	43215281	43215208	70.0794	59.7409	69.5418	76.4937	1656	573	286	48	123	677	256	242	36	376	4	9	23.6303	11.3323	2	4
Aarsd1	chr10	-	89331078	89331081	26.1212	23.613	25.7826	22.2937	1783	28	497	105	237	542	21	478	47	180	3	6	68.2587	22.9535	3	7
Aasdhppt	chr8	-	1450095	1450111	34.5418	45.4973	38.7745	50.0304	1272	912	226	15	329	577	418	226	16	297	3	7	36.825	12.6821	2	5
Aatf	chr10	-	71837851	71837862	13.7843	15.1939	14.8523	14.5312	1062	653	343	8	347	537	323	343	5	169	2	5	77.0439	35.343	3	8
Aatk	chr10	-	109224370	109224458	5.82033	3.35395	4.81421	6.45699	430	49	277	80	317	159	37	370	36	78	2	3	73.879	47.4068	3	8
Abat	chr10	-	7200439	7200476	27.4697	41.3537	28.0516	36.5938	1877	71	266	1	405	779	44	256	0	1	3	7	68.3298	18.8375	3	7
Abca2	chr3	+	2648864	2648865	21.205	13.9207	14.7709	17.9565	1187	42	233	14	101	296	9	430	29	344	3	6	55.9773	21.2633	3	7
Abca5	chr10	-	98644800	98644906	1.59401	0.513069	1.35937	1.22256	624	7	300	8	421	208	0	1	6	9	1	2	391.467	405.404	4	10
Abcb10	chr19	-	56772904	56772859	5.39793	5.06395	4.93192	4.80605	847	1733	192	10	132	284	414	190	4	128	1	3	156.912	56.0827	4	9
Abcb6	chr9	-	82382228	82382354	51.8771	41.4566	33.6718	25.2097	287	27	350	7	236	122	10	405	1	390	4	8	5.53231	2.94284	1	1
Abcb7	chrX	-	75291950	75291948	1.39315	1.73665	1.56266	1.09338	340	0	1	3	180	116	0	1	4	156	1	1	244.052	66.7951	4	10
Abcb9	chr12	+	37923973	37924001	4.16161	2.75236	4.41825	2.57667	227	11	137	0	1	36	2	132	0	1	1	3	54.5462	13.0797	3	7
Abcc1	chr10	-	672235	672196	6.07514	3.41509	4.37065	5.10284	274	0	1	5	55	112	0	1	8	55	2	3	45.1019	32.7957	3	6
Abcc10	chr9	+	17041350	17041364	6.27826	6.59873	5.07535	5.34934	461	1752	429	14	224	111	591	429	5	215	2	3	73.4279	16.8214	3	8
Abcc3	chr10	-	82116669	82116680	1.16237	1.56735	0.964597	2.72255	58	7	404	5	248	59	12	368	15	143	1	1	49.898	37.6431	3	6
Abcc4	chr15	-	103927592	103927676	2.62982	1.62259	2.28076	1.67825	178	29	366	70	285	43	12	366	20	160	1	2	67.6851	26.5009	3	7
Abcc5	chr11	+	84396032	84396076	68.9453	45.0525	49.5828	30.3471	1057	260	283	45	212	1377	78	283	22	211	4	9	15.331	30.5643	1	3
Abcd3	chr2	-	225389120	225389152	56.8086	54.876	57.3266	46.8176	2821	1377	306	71	184	628	603	306	70	334	4	8	49.658	11.444	3	6
Abcd4	chr6	-	108329464	108329481	12.9807	13.0704	10.2885	9.25542	1251	57	345	34	215	435	47	368	22	215	2	5	96.3736	33.2812	4	8
Abce1	chr19	+	31867980	31867978	46.8423	48.2702	48.7953	41.9558	965	4740	358	6	213	419	6843	342	9	251	4	8	20.6011	8.6803	2	4
Abcf1	chr20	+	3309946	3309947	77.2139	66.2791	64.0147	62.1371	1479	843	330	12	249	436	208	330	0	1	4	9	19.1546	6.57825	2	3
Abcf2	chr4	+	7122915	7122937	62.6645	51.4677	51.5405	39.9908	1060	293	138	106	371	405	71	138	23	397	4	9	16.9155	7.86902	1	3
Abcg1	chr20	+	9743268	9743220	4.13878	3.76768	3.64358	3.46154	108	64	402	12	105	51	26	411	9	265	1	2	26.0946	13.5362	2	4
Abcg2	chr4	+	88834065	88834048	0.171697	0.263618	0.155854	0.676633	175	15	382	0	1	124	8	398	2	233	1	1	1019.24	470.378	4	10
Abhd12	chr3	-	146690375	146690324	77.902	65.977	81.3703	59.4357	1643	697	326	18	208	567	346	326	12	208	4	9	21.0906	8.59391	2	4
Abhd13	chr16	-	85330108	85330077	5.77791	4.42731	6.21056	4.50729	755	343	419	26	220	279	36	419	4	232	2	3	130.67	63.0179	4	9
Abhd15	chr10	-	62648844	62648843	0.169609	0.317467	0.187802	0.312097	172	164	209	12	329	58	82	350	4	45	1	1	1014.1	182.696	4	10
Abhd16a	chr20	+	5080069	5080134	46.5048	46.7152	38.5732	41.3981	1303	258	357	35	240	541	125	329	19	133	4	8	28.0186	11.5808	2	5
Abhd17a	chr7	+	11992542	11992552	108.883	143.272	119.514	140.605	2428	155	274	6	370	1188	42	274	3	365	4	9	22.2992	8.29194	2	4
Abhd17c	chr1	-	146289465	146289520	30.5784	29.7204	35.1359	26.9896	703	160	252	118	333	284	71	80	75	333	3	7	22.9901	9.55574	2	4
Abhd2	chr1	+	140998239	140998276	0.941864	1.74684	1.01142	1.65583	2458	458	158	10	403	803	368	158	5	224	1	1	2609.72	459.688	4	10
Abhd4	chr15	+	32894937	32895000	317.6	210.478	360.725	179.894	9429	1348	298	12	272	3398	354	298	6	253	4	10	29.6883	16.1442	2	5
Abhd8	chr16	-	19872765	19872710	72.7159	72.8056	81.4672	78.8582	564	29	264	1	403	190	47	253	2	305	4	9	7.75621	2.60969	1	1
Abi1	chr17	+	89951751	89951694	35.0397	30.6315	37.9406	23.5423	1769	16	292	73	364	1078	3	194	48	355	3	7	50.4857	35.1925	3	7
Abl1	chr3	-	10145076	10145043	18.3715	22.4442	18.3987	22.5146	1215	180	23	19	199	596	41	5	8	220	3	6	66.1352	26.5548	3	7
Abo	chr3	-	4394374	4394367	0.974415	0.784028	0.987637	0.607324	52	0	1	0	1	16	0	1	0	1	1	1	53.3654	20.4074	3	7
Abtb1	chr4	-	120784807	120784789	28.8788	30.1585	23.0426	16.4417	890	52	166	12	163	399	16	166	3	228	3	7	30.8184	13.2301	2	5
Acad10	chr12	+	40417943	40417933	7.54563	8.07964	6.51714	6.42088	914	1828	417	2	53	282	616	417	4	445	2	3	121.13	34.9026	4	9
Acad11	chr8	+	112594757	112594742	6.63259	3.9037	7.05659	4.46208	1552	276	359	5	339	353	187	6	0	1	2	3	233.996	90.4271	4	10
Acadl	chr9	-	73871854	73871908	56.8659	71.9934	63.2734	49.0296	1015	189	352	299	399	299	65	352	155	399	4	8	17.849	4.15316	2	3
Acadsb	chr1	+	201981452	201981379	12.2328	5.93909	6.77172	4.62068	342	756	343	0	1	169	340	334	8	207	2	4	27.9577	28.4555	2	5
Acap2	chr11	+	73078981	73079095	5.92972	4.29155	5.57718	5.93847	1669	218	201	10	408	500	55	201	4	445	2	3	281.464	116.508	4	10
Acat1	chr8	-	58195884	58195873	58.1135	71.0355	63.7132	62.0419	1743	127	373	30	228	3041	173	373	12	223	4	9	29.993	42.8096	2	5
Acat2	chr1	+	47972398	47972376	11.1728	9.26155	11.3383	16.3865	2891	76	380	128	241	1530	42	414	64	241	2	4	258.752	165.199	4	10
Acbd3	chr13	+	99004941	99004968	31.7702	33.1205	33.3624	32.7736	1509	0	1	8	168	674	0	1	1	124	3	7	47.4974	20.3499	3	6
Accs	chr3	-	82756953	82757044	3.7473	4.89556	3.26115	4.20019	216	16	382	106	242	147	9	308	105	242	1	2	57.6415	30.0272	3	7
Ace	chr10	+	94170765	94170755	0.861893	0.685913	0.699125	0.812275	16	0	1	22	474	13	0	1	12	474	1	1	18.5638	18.9528	2	3
Ackr3	chr9	+	97355923	97355904	13.0692	8.45025	14.7402	6.39387	1743	2	391	10	184	880	0	1	4	61	2	5	133.367	104.139	4	9
Acly	chr10	-	88442845	88442822	72.3165	63.3292	70.2909	58.9951	5334	597	147	12	214	2533	244	147	11	370	4	9	73.7591	39.9973	3	8
Aco1	chr5	+	56425075	56425070	40.3783	45.3832	41.4508	46.8402	1845	734	350	59	449	801	313	350	34	256	3	8	45.6929	17.6497	3	6
Aco2	chr7	+	123102492	123102468	167.305	164.169	165.553	161.898	1680	720	291	0	1	436	304	347	2	245	4	10	10.0415	2.6558	1	2
Acot1	chr6	+	107485087	107485082	8.42455	7.49027	8.81556	5.97587	176	5	347	33	26	59	1	344	6	110	2	4	20.8913	7.87688	2	4
Acot11	chr5	-	126395655	126395659	0.631195	0.209121	0.297967	0.281657	49	0	1	0	1	9	1	466	0	1	1	1	77.6305	43.0373	3	8
Acot13	chr17	+	42241140	42241191	19.405	22.3083	20.5302	14.5419	364	851	361	0	1	113	602	361	7	204	3	6	18.7581	5.06539	2	3
Acot3	chr6	+	107531507	107531465	7.41753	6.17525	6.75525	5.92887	476	9	430	74	185	207	8	435	78	187	2	3	64.1723	33.5209	3	7
Acot9	chrX	-	43592200	43592231	6.7077	8.3016	6.78202	11.8103	306	142	238	5	303	171	78	231	3	303	2	3	45.6192	20.5984	3	6
Acox1	chr10	-	104748003	104748013	16.0805	13.2701	14.7003	15.1901	1990	151	436	7	22	721	72	436	6	208	2	5	123.753	54.3326	4	9
Acox3	chr14	-	80355420	80355434	4.98796	4.57584	3.7954	3.74316	811	136	299	15	150	338	52	299	18	140	1	3	162.592	73.8662	4	9
Acp2	chr3	+	80021439	80021461	39.2192	39.1769	30.8689	29.0578	1312	1071	234	45	33	794	370	234	15	33	3	8	33.453	20.267	2	5
Acsf2	chr10	-	82326771	82326674	25.5618	24.6187	24.8742	26.0657	1092	178	344	30	378	665	51	344	16	363	3	6	42.7201	27.012	3	6
Acsl6	chr10	+	39666990	39666860	1.23505	2.05017	0.913729	0.97858	32	0	1	0	1	13	0	1	1	139	1	1	25.9099	6.34094	2	4
Acss1	chr3	-	146470293	146470278	39.061	52.1022	36.6938	33.2373	936	140	283	46	391	611	47	275	39	408	3	8	23.9625	11.7269	2	4
Acss2	chr3	+	151032951	151032975	21.8244	19.3636	21.4369	30.9702	990	35	160	51	204	261	12	163	22	202	3	6	45.3621	13.4789	3	6
Acta2	chr1	-	252550394	252550407	13.5537	45.4559	18.0199	63.1864	13	2	448	4	242	19	14	139	5	62	2	5	0.959145	0.417988	1	1
Actb	chr12	+	13715842	13715840	2705.86	2715.45	2794.53	3708.74	127683	768	282	127	460	45223	322	282	97	460	4	10	47.1875	16.654	3	6
Actl6a	chr2	+	119112775	119112690	31.2414	32.2609	31.5745	26.7555	1990	122	142	200	242	717	25	110	83	242	3	7	63.6975	22.225	3	7
Actn2	chr17	-	66397647	66397662	1.41382	1.1176	1.13259	0.52914	525	6	348	14	372	118	0	1	2	190	1	1	371.334	105.583	4	10
Actn4	chr1	-	87147308	87147258	77.1226	108.527	77.0501	149.639	3688	153	205	0	1	2140	53	222	0	1	4	9	47.8199	19.7186	3	6
Actr10	chr6	+	93385456	93385460	80.4554	96.3939	89.1292	83.8046	2028	616	346	67	204	500	80	346	36	204	4	9	25.2065	5.18705	2	4
Actr1a	chr1	-	266142538	266142535	106.553	125.785	120.173	149.969	3206	6	333	330	402	1513	0	1	157	402	4	9	30.0882	12.0285	2	5
Actr3	chr13	-	41738622	41738687	69.298	84.2371	73.1011	81.4653	2382	159	4	64	327	872	42	39	52	328	4	9	34.3733	10.3517	2	5
Actr5	chr3	+	155118587	155118597	10.144	10.3465	9.44496	7.82444	1383	7	154	34	150	920	3	382	13	174	2	4	136.337	88.9186	4	9
Actr6	chr7	-	30397922	30397906	12.0959	13.6491	13.1662	13.1223	734	115	415	4	219	283	42	415	7	226	2	4	60.6819	20.734	3	7
Actr8	chr16	+	6048019	6048042	22.114	23.7731	22.8525	22.1371	1363	57	384	54	359	670	9	390	34	384	3	6	61.6351	28.1831	3	7
Acvr1b	chr7	+	142817173	142817164	5.25782	3.83783	5.03153	5.26173	1037	190	273	81	373	498	62	262	35	373	1	3	197.23	129.761	4	9
Acyp1	chr6	-	109104050	109104035	46.7323	39.9219	49.5741	47.2665	659	131	378	0	1	315	23	380	1	279	4	8	14.1016	7.8904	1	3
Adam10	chr8	+	77107535	77107578	9.55772	9.83005	10.137	10.6772	1281	504	200	92	311	683	123	130	54	311	2	4	134.028	69.4808	4	9
Adam15	chr2	-	188672297	188672315	21.1123	14.4228	19.9658	18.9108	991	626	427	8	427	279	114	427	9	201	3	6	46.9394	19.3444	3	6
Adamts10	chr7	+	18409146	18409147	40.9114	43.3491	24.4977	53.7871	184	50	348	18	330	114	29	348	3	69	3	8	4.49753	2.62981	1	1
Adamts12	chr2	+	61039071	61039152	8.03111	11.6614	8.73235	24.2537	285	14	223	0	1	297	19	74	1	376	2	4	35.487	25.4686	2	5
Adamts2	chr10	+	36098050	36098047	4.32021	13.6334	4.80662	20.0191	53	0	1	3	157	110	2	323	1	445	1	3	12.2679	8.06844	1	2
Adamtsl5	chr7	+	12229378	12229413	1.60738	1.28239	1.02453	1.64136	94	0	1	1	242	52	0	1	0	1	1	2	58.4803	40.5492	3	7
Adarb1	chr20	+	11972380	11972389	2.96006	2.32694	3.03241	2.80042	643	178	341	1	408	220	79	341	9	249	1	2	217.225	94.5446	4	10
Adck2	chr4	+	67359530	67359553	7.95062	9.3456	7.47408	7.33313	1512	42	203	26	333	655	12	213	23	333	2	4	190.174	70.0865	4	9
Adck5	chr7	+	117643975	117644011	39.9949	36.7198	31.5348	27.1288	589	5	363	3	340	236	1	380	7	188	3	8	14.7269	6.42704	1	3
Adcy3	chr6	+	28571132	28571077	1.82665	1.51292	1.58938	1.75569	165	0	1	10	169	58	0	1	6	171	1	2	90.3292	38.3365	4	8
Adcyap1r1	chr4	+	85662891	85662821	162.76	106.313	163.403	61.241	1497	727	339	31	468	629	203	339	9	167	4	10	9.19757	5.91651	1	2
Add1	chr14	-	81426496	81426530	59.8439	80.8491	59.0917	85.0959	1048	2918	235	8	477	607	968	218	5	371	4	9	17.5122	7.50781	2	3
Adgre5	chr19	-	24874713	24874727	2.88007	1.45006	2.94786	1.79042	73	31	417	4	31	12	3	420	0	1	1	2	25.3466	8.27549	2	4
Adh5	chr2	+	243728499	243728481	122.96	159.415	133.242	147.783	1304	505	326	4	127	346	196	351	3	183	4	10	10.6051	2.17044	1	2
Adk	chr15	-	3435888	3435898	14.3097	19.8121	15.5359	17.4986	258	3272	332	3	352	200	1052	332	4	391	2	5	18.0297	10.0949	2	3
Adm	chr1	+	175445087	175445070	3.9646	14.1047	4.44234	12.7168	1082	0	1	0	1	646	2	372	3	417	1	2	272.916	45.8004	4	10
Adora2a	chr20	-	14282873	14282746	3.17134	3.63846	3.45901	4.36178	76	10	241	46	471	107	4	44	29	471	1	2	23.9646	29.4081	2	4
Adpgk	chr8	+	64088912	64088949	18.5286	15.4452	17.8991	16.1286	2454	1952	263	16	355	798	893	263	16	326	3	6	132.444	51.6666	4	9
Adprh	chr11	+	64861771	64861755	75.691	72.1677	80.6638	61.4582	712	2196	361	30	184	210	817	356	19	78	4	9	9.40667	2.90989	1	2
Adprhl2	chr5	-	144341586	144341566	72.5064	74.2688	73.213	64.6866	1855	0	1	180	477	667	1	396	155	477	4	9	25.584	8.9809	2	4
Adrm1	chr3	+	175548180	175548176	133.694	132.704	138.39	188.193	1673	2	180	58	242	799	7	178	35	321	4	10	12.5137	6.02092	1	2
Aff4	chr10	+	38692210	38692163	12.0392	8.69028	13.1567	13.5567	2774	1386	367	260	389	1225	536	413	164	393	2	4	230.414	140.962	4	10
Afg3l2	chr18	-	63185510	63185414	21.5533	21.9637	20.3089	20.053	741	42	13	21	359	191	27	12	17	359	3	6	34.3798	8.69618	2	5
Aftph	chr14	-	104975595	104975729	12.9556	12.2881	13.648	11.0816	748	1526	227	16	269	356	588	227	9	249	2	5	57.7355	28.9712	3	7
Aga	chr16	-	41234095	41234103	117.13	81.5795	107.409	69.2377	3897	30	291	19	380	2668	62	291	20	129	4	10	33.2708	32.7043	2	5
Agbl5	chr6	-	26855658	26855666	10.5752	8.7754	8.806	7.12704	648	434	378	70	112	243	114	335	15	105	2	4	61.2753	27.691	3	7
Agfg2	chr12	+	22082064	22082087	7.89415	5.25993	8.03858	7.96615	512	1	112	0	1	346	2	108	0	1	2	4	64.8582	65.7804	3	7
Ago1	chr5	-	144479396	144479396	27.611	19.3325	25.6954	18.6664	1080	27	310	15	390	403	11	307	14	390	3	7	39.1149	20.8458	3	6
Agpat5	chr16	-	75855745	75855759	11.6986	13.9328	13.1479	17.6204	1485	712	129	18	392	629	261	129	2	189	2	4	126.939	45.1451	4	9
Agps	chr3	+	62648351	62648333	2.14744	1.52985	1.97945	2.6017	781	57	412	119	193	396	13	412	33	23	1	2	363.689	258.848	4	10
Agt	chr19	-	57333433	57333294	42.311	12.4431	43.2045	9.89072	490	4	199	19	355	100	0	1	0	1	3	8	11.5809	8.03659	1	2
Agtr1a	chr17	-	35958077	35958089	0.089754	0.292259	0.131647	0.78885	55	0	1	0	1	33	0	1	0	1	1	1	612.786	112.914	4	10
Ahctf1	chr13	-	98078946	98078952	12.8141	6.62943	10.8892	7.89336	1091	234	240	45	471	487	76	255	33	467	2	5	85.1409	73.4604	3	8
Ahcy	chr3	-	150603057	150603120	31.8186	44.2708	34.3986	43.9727	420	117	432	121	170	172	46	432	44	170	3	7	13.1998	3.88518	1	2
Ahnak	chr1	+	225184938	225184921	11.5848	24.2299	12.0074	44.8623	2964	19	398	44	239	2839	45	411	38	272	2	4	255.853	117.169	4	10
Ahsa1	chr6	+	111296416	111296462	101.185	106.116	111.412	89.1786	998	2722	388	41	444	313	533	18	16	172	4	9	9.86308	2.9496	1	2
Ahsa2	chr14	-	108273966	108273966	40.4116	34.4594	37.4064	27.6952	1727	155	200	672	354	686	20	205	381	354	3	8	42.7352	19.9075	3	6
Aif1l	chr3	-	9262628	9262577	16.2107	14.3892	18.1541	17.1446	723	1	380	18	297	172	0	1	23	244	2	5	44.6001	11.9534	3	6
Ak2	chr5	+	147185473	147185458	43.2003	56.1557	48.5428	74.2143	823	251	251	5	476	890	58	304	6	473	3	8	19.0508	15.8488	2	3
Ak3	chr1	-	247169690	247169769	99.0131	99.9727	113.653	113.504	656	83	345	84	463	380	22	345	45	440	4	9	6.62539	3.80104	1	1
Ak4	chr5	+	120250769	120250686	0.443813	0.541932	0.061653	0.317045	183	27	436	17	409	52	7	345	5	55	1	1	412.336	95.953	4	10
Ak8	chr3	+	7279428	7279418	0.545018	0.237052	0.660772	0.364524	16	35	467	3	361	2	7	449	0	1	1	1	29.3568	8.43697	2	5
Akap10	chr10	-	48210074	48210053	5.49252	5.40153	6.05848	5.82767	1146	1983	366	32	374	455	350	366	17	349	1	3	208.647	84.2355	4	9
Akap12	chr1	+	40816129	40816133	3.62509	13.6033	3.61129	23.4684	159	10	346	100	440	89	0	1	38	428	1	2	43.861	6.54254	3	6
Akap6	chr6	+	73553209	73553207	1.43288	0.726678	1.43841	1.0367	154	25	368	0	1	95	13	368	1	211	1	1	107.476	130.732	4	8
Akap8	chr7	-	14339853	14339882	86.8532	65.7902	61.4728	43.1626	935	280	274	171	411	622	83	236	74	411	4	9	10.7653	9.45429	1	2
Akap9	chr4	-	27331582	27331489	8.26398	5.06738	8.41489	6.01651	1815	1051	426	180	181	716	346	426	44	11	2	4	219.628	141.296	4	10
Akip1	chr1	+	174330694	174330737	7.35359	8.55438	7.69731	9.62677	900	118	286	14	246	532	34	288	19	431	2	3	122.389	62.1903	4	9
Akirin1	chr5	-	141430627	141430624	26.892	22.2484	29.6255	21.5669	3055	127	288	22	298	1461	31	228	11	217	3	7	113.603	65.6676	4	9
Akna	chr5	-	79222687	79222671	12.6632	11.7296	11.6706	13.788	777	55	278	710	120	428	45	277	213	120	2	5	61.3588	36.489	3	7
Akr1b1	chr4	-	61720959	61720959	47.0493	79.2548	50.392	66.0651	4013	7	254	15	478	3828	7	254	9	478	4	8	85.2935	48.2999	3	8
Akr1c12	chr17	+	69634889	69634870	0.369407	0.203817	0.291793	0.322236	29	0	1	0	1	9	0	1	0	1	1	1	78.5042	44.1573	3	8
Akr7a2	chr5	+	157759447	157759457	42.1419	62.2747	43.8028	62.4792	1560	1048	359	49	441	401	635	353	11	179	3	8	37.0178	6.43921	2	5
Akt1s1	chr1	+	100845562	100845552	66.4646	97.3937	67.563	90.7306	416	668	165	38	249	245	665	165	39	252	4	9	6.25897	2.51556	1	1
Aktip	chr19	+	17290177	17290167	46.6155	51.5134	49.1447	45.4645	945	918	133	1	366	389	326	133	2	346	4	8	20.2722	7.55143	2	3
Alad	chr5	-	78379206	78379151	26.4686	30.5199	26.1968	23.0325	456	121	225	32	306	240	64	182	19	97	3	7	17.228	7.86373	2	3
Alas1	chr8	-	114941038	114941044	26.1957	18.0118	28.7789	23.1258	3703	437	339	12	339	1069	127	339	12	379	3	7	141.359	59.35	4	9
Aldh16a1	chr1	-	101151320	101151292	18.4518	16.8828	16.8966	19.4975	1286	65	373	909	163	458	16	341	472	163	3	6	69.6951	27.1282	3	7
Aldh1a2	chr8	+	77640233	77640211	58.2682	71.1642	60.1756	368.754	145	22	329	0	1	87	9	391	1	292	4	9	2.48849	1.22253	1	1
Aldh1a3	chr1	-	127337828	127337893	0.314161	1.34867	0.464691	3.85221	54	5	341	0	1	38	2	146	4	86	1	1	171.886	28.176	4	9
Aldh2	chr12	+	40466494	40466447	44.4642	73.8573	49.5658	84.5766	725	122	405	10	406	404	113	355	9	391	3	8	16.3052	5.47001	1	3
Aldh3a1	chr10	+	47490167	47490289	1.66589	0.530155	1.64761	0.460201	30	2	161	0	1	3	4	57	0	1	1	2	18.0084	5.65872	2	3
Aldh3a2	chr10	-	47546037	47546061	12.3808	10.9939	12.7514	10.2252	4791	286	294	29	440	2009	134	294	28	214	2	5	386.97	182.737	4	10
Aldh4a1	chr5	+	158090237	158090237	15.0609	15.6768	15.0562	13.7457	3242	793	76	1	187	825	222	73	0	1	2	5	215.259	52.6255	4	10
Aldh6a1	chr6	-	108167185	108167156	45.2208	47.1471	48.6565	43.5887	1421	89	114	8	204	621	45	147	17	226	3	8	31.4236	13.1715	2	5
Aldh7a1	chr18	-	51651267	51651190	67.843	102.411	71.5552	105.681	1306	597	244	7	337	607	208	270	7	230	4	9	19.2503	5.92711	2	3
Aldh9a1	chr13	+	85580827	85580828	42.3649	48.7565	45.9472	54.6892	3786	141	161	30	206	1924	99	161	5	190	3	8	89.3664	39.4614	4	8
Aldoa	chr1	-	198233215	198233219	302.15	436.575	326.535	464.739	220	2	500	277	492	283	5	500	126	461	4	10	0.728115	0.648228	1	1
Aldoc	chr10	+	65586503	65586508	644.327	568.448	715.433	296.812	9090	152	305	3	451	2814	48	305	0	1	4	10	14.1077	4.95032	1	3
Alg11	chr16	-	74864831	74864826	11.2285	13.418	11.1301	12.7923	1148	239	113	0	1	651	54	113	0	1	2	4	102.24	48.5169	4	8
Alg13	chrX	+	115561357	115561354	9.12961	8.05131	10.1503	8.93644	334	242	407	2	194	169	127	358	9	343	2	4	36.5843	20.9904	2	5
Alg14	chr2	+	224851382	224851378	12.9981	10.4156	15.2187	15.5823	469	4985	375	426	229	150	2563	375	174	229	2	5	36.0823	14.4014	2	5
Alg2	chr5	-	63192025	63191971	30.7187	23.8495	34.9379	26.7565	2511	930	133	59	247	782	243	133	35	247	3	7	81.7418	32.7889	3	8
Alg3	chr11	+	83986229	83986239	26.2975	26.7077	30.2966	32.1079	2976	110	453	33	438	987	76	433	9	268	3	7	113.167	36.9557	4	9
Alg5	chr2	+	143932738	143932721	25.0742	31.2815	26.5533	24.2042	2068	182	396	4	265	638	142	396	5	325	3	6	82.4753	20.3954	3	8
Alg6	chr5	+	118415679	118415695	6.18486	7.33708	5.61786	5.27677	1073	96	310	25	190	383	38	308	15	165	2	3	173.488	52.2006	4	9
Alg8	chr1	+	162342060	162342061	10.4109	11.2114	9.92587	10.2481	2014	77	307	8	417	687	36	360	7	235	2	4	193.451	61.2768	4	9
Alkbh1	chr6	-	111476777	111476776	19.7304	16.7192	19.1794	16.8765	967	939	420	25	407	665	390	420	33	405	3	6	49.0106	39.7746	3	6
Alkbh4	chr12	-	23574133	23574129	7.4994	8.81842	7.63246	7.24632	504	539	353	10	147	211	271	333	4	416	2	3	67.2054	23.9272	3	7
Alkbh7	chr9	-	10047507	10047502	47.8368	55.255	52.7406	50.0689	1566	63	410	399	240	833	12	410	73	240	4	8	32.7363	15.0755	2	5
Alms1	chr4	+	117371543	117371633	3.2111	3.14972	3.69496	3.1551	724	66	251	217	253	411	30	280	59	253	1	2	225.468	130.488	4	10
Als2	chr9	-	66033871	66033866	4.08652	3.82195	3.21261	3.70649	1760	320	394	24	211	787	207	400	14	223	1	2	430.685	205.916	4	10
Amacr	chr2	+	60949275	60949273	15.7088	16.4501	17.305	17.0193	1293	862	287	49	273	490	216	287	15	273	2	5	82.3107	29.787	3	8
Amd1	chr20	-	45399694	45399694	32.9971	24.0331	32.9152	21.7689	2889	2561	284	1	20	1325	1206	284	3	20	3	7	87.553	55.1322	4	8
Amer1	chrX	-	64702504	64702441	0.845632	0.280053	0.752853	0.503189	547	100	296	23	347	384	40	244	8	375	1	1	646.853	1371.17	4	10
Amigo2	chr7	-	138707221	138707239	2.32251	2.92678	1.95329	3.26336	168	1011	327	54	281	47	403	327	38	265	1	2	72.3356	16.0586	3	8
Amotl2	chr8	+	111210810	111210800	32.0679	37.9121	28.9041	41.1312	1423	152	241	57	361	1088	66	241	49	420	3	7	44.3746	28.698	3	6
Anapc1	chr3	-	121226125	121226132	13.4691	11.8749	12.7083	11.5845	191	408	437	63	368	96	72	432	55	368	2	5	14.1807	8.08431	1	3
Anapc11	chr10	+	109774877	109774753	29.6227	32.2864	32.9229	28.634	1453	780	353	384	38	578	417	353	172	38	3	7	49.0503	17.9023	3	6
Anapc13	chr8	+	111107357	111107358	178	169.11	202.042	183.051	776	2159	346	423	256	369	792	348	241	256	4	10	4.35955	2.18201	1	1
Anapc2	chr3	+	2490537	2490524	77.6833	81.2752	71.6237	83.7369	1811	1270	414	7	72	1625	661	414	1	281	4	9	23.3126	19.9938	2	4
Anapc4	chr14	-	60503803	60503747	44.0688	40.3436	42.137	37.9543	2002	90	168	5	366	800	28	218	17	417	3	8	45.429	19.8297	3	6
Anapc5	chr12	+	39209159	39209147	134.538	167.626	139.018	150.352	1382	1601	317	7	339	648	841	317	10	250	4	10	10.2722	3.86574	1	2
Angel1	chr6	-	110669910	110669883	11.6162	9.43607	9.92855	5.13217	435	5	272	19	201	139	3	266	21	59	2	4	37.4476	14.7307	3	6
Angpt1	chr7	-	81592299	81592364	5.4477	6.60845	5.84806	5.36251	1192	12	390	75	358	1435	13	272	48	358	1	3	218.808	217.146	4	10
Angptl1	chr13	+	74456486	74456475	1.13579	2.9808	1.16134	4.63089	170	5	383	0	1	240	2	331	2	203	1	1	149.675	80.5154	4	9
Angptl2	chr3	+	12262821	12262803	0.752445	1.53332	0.898648	4.43748	244	36	292	2	179	141	14	265	4	166	1	1	324.276	91.9573	4	10
Angptl4	chr7	-	18634043	18634053	14.0333	12.4459	12.4029	27.4384	159	12	388	17	290	106	3	292	1	190	2	5	11.3302	8.51683	1	2
Ankfy1	chr10	+	59259954	59259959	27.5733	20.1924	26.1644	18.654	2233	92	409	115	433	1151	77	380	41	433	3	7	80.9841	57.0017	3	8
Ankh	chr2	+	80131565	80131475	6.60655	6.86658	6.34969	7.14567	164	185	196	46	145	70	56	264	11	145	2	3	24.8239	10.1943	2	4
Ankhd1	chr18	+	29386905	29386876	8.96685	7.82201	9.7951	10.4422	1484	351	109	18	2	619	170	109	6	208	2	4	165.498	79.1356	4	9
Ankmy2	chr6	+	55648020	55648088	28.3823	40.3933	27.8768	34.0012	1625	1536	25	10	375	705	400	25	10	390	3	7	57.2541	17.4534	3	7
Ankrd10	chr16	+	83205897	83205867	75.4617	65.7538	82.4383	55.2526	2421	316	259	426	435	887	142	261	160	433	4	9	32.0825	13.4897	2	5
Ankrd13c	chr2	+	264786241	264786292	19.5319	16.1758	20.8131	15.4012	1626	2248	151	50	352	698	783	151	22	438	3	6	83.2486	43.151	3	8
Ankrd16	chr17	-	70398089	70398109	10.2549	10.1297	8.8391	8.25557	722	113	443	20	255	211	14	60	6	247	2	4	70.4052	20.8299	3	8
Ankrd27	chr1	+	91857069	91857090	17.695	13.6778	13.9531	6.4263	908	302	231	5	329	382	125	231	7	129	2	5	51.3139	27.9284	3	7
Ankrd40	chr10	+	82032655	82032657	29.0737	29.1654	30.5051	28.104	1626	396	288	58	485	709	187	288	33	485	3	7	55.9268	24.3096	3	7
Ankrd42	chr1	-	157461588	157461572	5.49297	7.2748	5.96348	6.02987	340	578	364	4	275	210	234	364	5	271	1	3	61.8973	28.8668	3	7
Ankrd44	chr9	-	61529480	61529476	3.05267	3.65146	3.12878	5.5054	297	14	435	13	137	281	9	435	5	128	1	2	97.2918	76.9556	4	8
Anks3	chr10	+	10808822	10808776	23.8835	18.8555	17.7703	15.1758	877	497	322	0	1	485	179	322	2	255	3	6	36.7199	25.722	2	5
Ankzf1	chr9	+	82393671	82393662	49.698	41.6559	37.729	26.0151	2372	1211	236	20	403	1127	902	224	13	456	4	8	47.7283	27.055	3	6
Ano6	chr7	+	137142169	137142261	6.87661	8.3628	6.15697	8.32152	417	2	325	0	1	530	3	487	0	1	2	3	60.6404	63.3759	3	7
Anp32a	chr8	+	67295729	67295704	229.642	250.689	243.764	245.678	2310	594	311	16	197	1092	175	311	11	229	4	10	10.0592	4.356	1	2
Anp32e	chr2	+	198040572	198040546	58.5476	59.4202	61.8664	83.6098	1970	167	245	15	370	967	66	245	5	350	4	9	33.6478	16.2739	2	5
Antxr1	chr4	-	119131202	119131084	5.22345	8.81504	5.26542	9.4808	577	7	300	151	79	494	2	281	67	295	1	3	110.463	56.0406	4	9
Anxa1	chr1	-	237910002	237910017	19.6205	67.776	20.8147	109.571	548	8	439	37	463	1526	23	452	51	463	3	6	27.9299	22.5153	2	5
Anxa11	chr16	-	3912043	3912070	21.0846	18.5414	21.7517	32.52	384	0	1	32	304	182	0	1	13	319	3	6	18.2124	9.81587	2	3
Anxa2	chr8	+	75687133	75687105	72.4873	204.097	79.7214	483.238	378	0	1	34	373	216	1	87	25	221	4	9	5.21471	1.05832	1	1
Anxa4	chr4	-	118595580	118595591	2.66026	8.41147	3.03457	13.5344	51	1	483	2	287	48	1	395	2	432	1	2	19.171	5.70649	2	3
Anxa6	chr10	-	40375605	40375581	141.083	132.511	152.969	210.538	1495	48	378	1	257	889	9	383	5	64	4	10	10.5966	6.70889	1	2
Anxa7	chr15	+	4254498	4254620	16.5157	19.5765	15.6626	30.5875	143	13	417	6	54	91	3	390	6	113	2	5	8.65844	4.64843	1	2
Aox1	chr9	+	64929720	64929696	1.95834	3.98071	1.48063	5.5916	62	6	434	0	1	48	6	430	0	1	1	2	31.6595	12.0582	2	5
Ap1m1	chr16	-	19303818	19303897	105.007	121.256	102.548	95.1126	814	1576	371	14	352	549	833	371	4	254	4	9	7.75187	4.52762	1	1
Ap2a2	chr1	+	214534283	214534275	22.606	35.6511	23.9954	31.5777	98	0	1	0	1	28	0	1	0	1	3	6	4.33514	0.785391	1	1
Ap2b1	chr10	+	70520205	70520236	39.3791	41.1169	41.7247	37.5182	2386	92	357	12	223	1565	44	357	3	242	3	8	60.5905	38.0622	3	7
Ap2s1	chr1	+	78671237	78671232	256.456	360.53	297.284	255.187	359	16	348	20	439	167	2	315	1	259	4	10	1.39985	0.463207	1	1
Ap3b1	chr2	+	24024833	24024816	9.55662	15.5439	10.0236	17.5911	1313	221	290	60	219	231	126	403	54	219	2	4	137.392	14.8611	4	9
Ap3d1	chr7	+	11838638	11838640	52.6295	57.4687	48.1824	57.0925	1180	0	1	0	1	506	6	155	0	1	4	8	22.4209	8.8048	2	4
Ap3s1	chr18	+	40732479	40732485	24.9305	35.3104	28.1619	37.5614	391	1424	155	97	286	125	589	155	19	336	3	6	15.6836	3.54003	1	3
Ap4b1	chr2	+	206293719	206293760	16.6778	15.4996	15.1076	10.7058	903	435	299	32	186	516	211	299	16	103	2	5	54.1438	33.2912	3	7
Ap4m1	chr12	+	19314250	19314179	25.9925	24.9888	15.8149	20.734	507	715	241	507	271	321	261	241	259	271	3	6	19.5056	12.8458	2	3
Ap4s1	chr6	+	72461976	72461957	17.3576	19.9976	17.8959	15.5066	270	133	451	47	6	150	98	496	40	250	2	5	15.5551	7.50089	1	3
Ap5z1	chr12	-	14175997	14175986	21.4743	16.9861	16.3264	14.2452	484	870	332	0	1	272	292	162	1	214	3	6	22.5385	16.0131	2	4
Apaf1	chr7	-	31784192	31784141	3.3784	4.82404	3.7135	5.23161	808	1258	108	12	176	456	422	108	4	176	1	2	239.166	94.5266	4	10
Apeh	chr8	-	116871776	116871806	29.1536	19.5501	22.5865	20.3411	903	364	353	1	275	274	144	353	2	127	3	7	30.9739	14.0153	2	5
Apex1	chr15	+	27849978	27849979	130.58	128.68	141.988	119.105	2578	1835	412	5	222	706	801	412	1	268	4	10	19.7428	5.48648	2	3
Api5	chr3	-	83335960	83336025	38.5439	33.6591	41.0088	36.7056	2001	0	1	52	234	984	0	1	23	236	3	8	51.9149	29.2343	3	7
Apip	chr3	+	92969177	92969217	9.19562	12.6961	9.81575	12.8505	531	1594	265	12	169	233	627	265	10	238	2	4	57.7449	18.3521	3	7
Apln	chrX	-	134866210	134866220	1.70176	4.35798	1.96538	4.11934	156	3	312	18	246	181	2	227	2	259	1	2	91.6697	41.533	4	8
Aplnr	chr3	+	72540537	72540512	3.4922	5.59063	3.89733	13.0229	44	2	243	0	1	79	0	1	0	1	1	2	12.5995	14.1308	1	2
Apoc1	chr1	-	80609921	80609921	26.6172	28.4627	28.8169	11.191	16	0	1	0	1	15	1	360	1	170	3	7	0.601115	0.527006	1	1
Apod	chr11	+	72705203	72705203	165.058	263.731	187.084	580.475	724	13	83	10	413	888	16	302	12	413	4	10	4.38633	3.36707	1	1
Apool	chrX	+	83678338	83678291	10.5229	10.9538	11.7987	10.0323	527	16	400	35	387	341	5	397	22	378	2	4	50.0812	31.1308	3	6
App	chr11	-	24641707	24641839	101.334	94.2375	108.232	124.014	1930	6	384	12	291	677	1	387	5	407	4	9	19.0459	7.18397	2	3
Appbp2	chr10	-	72545141	72545126	22.6609	14.3747	23.9947	19.5688	5132	905	379	88	78	2192	426	379	65	192	3	6	226.469	152.491	4	10
Appl2	chr7	+	26256458	26256462	27.3403	27.1093	23.1207	18.9303	712	424	339	17	334	296	107	339	13	327	3	7	26.0422	10.9188	2	4
Aprt	chr19	-	55389256	55389326	163.46	169.545	186.703	245.351	1563	19	420	13	184	600	8	420	6	435	4	10	9.56197	3.53888	1	2
Aptx	chr5	-	57008859	57008885	15.5315	14.8886	11.9319	10.3905	1749	689	393	41	332	614	283	393	23	150	2	5	112.61	41.2396	4	9
Aqp1	chr4	+	85551502	85551503	1.77934	7.04103	1.78891	11.4358	52	1	273	0	1	52	1	288	0	1	1	2	29.2243	7.38528	2	5
Aqp4	chr18	-	6781841	6781878	72.5578	91.4132	78.9409	80.2961	294	19	400	42	161	164	27	400	25	157	4	9	4.05194	1.79405	1	1
Aqr	chr3	-	105640431	105640449	16.6496	12.4702	15.2995	13.5109	1784	0	1	3	380	549	0	1	3	380	2	5	107.149	44.0251	4	8
Araf	chrX	-	1390873	1390865	64.9723	51.6179	56.6625	50.2182	712	40	232	4	233	571	30	226	2	160	4	9	10.9585	11.062	1	2
Arc	chr7	-	115910541	115910541	0.944801	0.887024	0.825402	2.03251	2169	193	267	8	156	500	41	267	10	204	1	1	2295.72	563.683	4	10
Arf1	chr10	-	45579029	45579151	107.809	144.898	117.69	188.756	3143	1604	349	171	239	1583	317	349	87	239	4	9	29.1535	10.9249	2	5
Arf2	chr10	+	92018561	92018529	25.1264	27.6922	29.6716	26.7896	753	136	71	1	301	272	110	71	2	418	3	6	29.9685	9.82227	2	5
Arfgap1	chr3	+	176475892	176475865	38.7647	45.3477	33.267	37.463	1177	850	343	50	394	587	352	343	79	364	3	8	30.3626	12.9444	2	5
Arfgap2	chr3	+	80081646	80081638	50.1208	44.0623	42.2695	38.6899	1859	709	277	17	474	1004	263	279	4	426	4	8	37.0904	22.7859	3	6
Arfip1	chr2	-	183582553	183582579	15.435	17.6963	15.1651	16.6359	778	379	83	139	256	309	120	225	59	256	2	5	50.405	17.4613	3	7
Arfip2	chr1	-	170471076	170471072	129.228	120.952	96.4937	84.1758	2024	555	303	0	1	844	302	303	0	1	4	10	15.6623	6.97798	1	3
Arfrp1	chr3	-	176865085	176865086	25.0995	25.2006	23.9603	24.2231	1337	770	382	18	256	480	341	369	18	317	3	6	53.268	19.0471	3	7
Arg2	chr6	+	102311096	102311140	1.44381	1.14175	1.94273	1.65456	372	2	353	4	202	34	0	1	1	215	1	1	257.653	29.7788	4	10
Arglu1	chr16	+	86600876	86600872	165.76	131.538	142.137	94.8928	3024	9	355	1129	473	1413	6	355	457	473	4	10	18.2432	10.7422	2	3
Arhgap12	chr17	+	54280850	54280875	14.7133	15.1629	16.6622	13.0486	900	770	6	6	439	339	336	6	13	130	2	5	61.1691	22.3572	3	7
Arhgap17	chr1	-	193328371	193328391	14.8964	15.9246	14.5108	15.4427	2300	275	94	80	463	706	180	94	81	456	2	5	154.4	44.3339	4	9
Arhgap18	chr1	-	19376301	19376275	18.537	18.0874	20.0446	7.87416	216	172	364	27	446	111	96	364	24	323	3	6	11.6524	6.13688	1	2
Arhgap26	chr18	-	32207801	32207753	0.603962	0.338581	0.368224	0.298882	640	818	216	42	274	223	135	216	31	332	1	1	1059.67	658.631	4	10
Arhgap29	chr2	+	225552147	225552066	3.73515	8.62242	3.38447	18.6916	274	2	344	18	312	182	1	306	9	487	1	2	73.3572	21.1078	3	8
Arhgap35	chr1	-	78573374	78573467	17.7446	22.1649	19.9039	23.0965	1755	364	67	522	307	661	93	67	165	307	2	5	98.9031	29.8219	4	8
Arhgap39	chr7	-	117880289	117880277	32.4112	19.0302	30.3398	18.331	686	150	345	8	41	270	27	345	2	436	3	7	21.1655	14.188	2	4
Arhgef1	chr1	+	81769211	81769222	79.9351	72.5066	46.8077	46.2988	88	0	1	15	115	44	0	1	0	1	4	9	1.10089	0.606841	1	1
Arhgef3	chr16	+	2958282	2958284	2.40152	2.53438	2.42548	1.34716	131	96	383	5	423	74	34	383	1	360	1	2	54.5487	29.1985	3	7
Arhgef7	chr16	-	83084975	83084978	40.0971	40.7003	40.4862	43.3274	1590	955	423	4	304	912	309	423	1	458	3	8	39.6538	22.4077	3	6
Arid4a	chr6	+	93461712	93461750	8.61151	7.25547	7.05977	8.35167	871	321	20	21	336	440	137	20	8	336	2	4	101.144	60.6439	4	8
Arid5b	chr20	+	21564983	21564980	2.21439	2.44839	1.54255	4.06734	1127	10	28	2	82	954	5	84	0	1	1	2	508.945	389.644	4	10
Arih1	chr8	-	64268555	64268593	14.0096	14.4775	15.1337	14.6335	6236	2542	343	27	443	2932	1195	343	25	235	2	5	445.122	202.522	4	10
Arih2	chr8	-	117446019	117446129	22.0672	20.1439	18.8011	16.5586	1237	698	401	14	398	519	232	401	1	140	3	6	56.0559	25.7646	3	7
Arl1	chr7	+	29282410	29282343	30.87	44.4464	32.5539	50.6848	1677	1270	198	0	1	1106	501	198	5	334	3	7	54.3246	24.8839	3	7
Arl14ep	chr3	-	97993684	97993742	22.3492	25.0632	20.2847	21.5357	1091	81	301	28	397	485	64	330	16	397	3	6	48.816	19.3511	3	6
Arl2bp	chr19	-	10763110	10763232	74.9114	102.538	80.671	92.5818	2814	2	346	138	239	1667	7	346	69	239	4	9	37.5644	16.2573	3	6
Arl4d	chr10	+	89578211	89578215	13.8929	13.058	15.3649	11.0288	2865	41	375	4	217	1541	10	191	5	277	2	5	206.221	118.012	4	9
Arl6ip1	chr1	-	187779675	187779690	80.2274	89.7935	88.0646	85.5054	16556	1089	249	4	285	5981	281	234	0	1	4	9	206.363	66.6084	4	9
Arl6ip4	chr12	-	37906521	37906550	39.4849	43.5671	39.5019	38.9343	675	23	406	104	364	411	10	401	59	364	3	8	17.0952	9.43373	2	3
Arl6ip5	chr4	+	129574362	129574341	41.4008	57.37	49.1115	46.4727	1535	35	285	25	199	1535	32	285	22	203	3	8	37.0766	26.7562	3	6
Arl6ip6	chr3	+	38742071	38742076	25.8164	19.5843	28.177	24.1651	2530	428	369	11	426	866	105	147	9	362	3	6	97.9996	44.2191	4	8
Arl8a	chr13	+	51972973	51972957	245.284	211.227	261.497	162.19	2408	398	282	51	447	877	187	282	41	301	4	10	9.81719	4.15192	1	2
Armc10	chr4	-	10020017	10019960	46.5805	48.7047	50.2276	36.8197	1382	20	92	29	384	328	11	88	6	372	4	8	29.6691	6.73446	2	5
Armc6	chr16	+	20939310	20939333	4.32076	4.51665	3.74563	4.15386	605	768	350	642	238	242	328	350	254	238	1	3	140.022	53.5796	4	9
Armc8	chr8	-	107819050	107818963	11.5293	7.86902	12.1831	8.20653	1067	187	196	103	242	563	59	196	36	242	2	4	92.5471	71.5464	4	8
Armc9	chr9	+	93172717	93172736	14.1648	11.995	14.0073	11.8539	855	1113	358	7	113	418	374	368	6	65	2	5	60.3611	34.8478	3	7
Armcx2	chrX	-	105622156	105622177	28.0373	43.964	27.8036	48.4104	666	22	326	18	463	276	2	326	3	24	3	7	23.754	6.27786	2	4
Arnt	chr2	+	196594302	196594182	8.70991	6.24889	7.18055	9.09057	771	136	330	25	456	333	18	330	4	346	2	4	88.5199	53.2894	4	8
Arpc1a	chr12	-	11294084	11294058	116.874	129.063	125.785	102.529	1725	573	408	18	255	990	199	355	10	351	4	10	14.7595	7.67066	1	3
Arpc1b	chr12	-	11265849	11265834	24.5265	42.3887	25.9299	70.6979	673	36	350	10	421	342	9	340	11	384	3	6	27.4397	8.06818	2	4
Arpc2	chr9	+	81518194	81518192	206.515	138.374	220.532	202.274	1512	165	357	18	482	582	27	376	34	482	4	10	7.32152	4.20599	1	1
Arpc4	chr4	+	145330456	145330473	168.283	171.651	193.408	200.165	1755	1179	62	7	350	477	297	62	6	336	4	10	10.4288	2.7789	1	2
Arpc5	chr13	+	70174969	70174968	71.1946	66.1011	74.6261	75.9094	2004	341	139	13	352	1062	132	148	17	196	4	9	28.1482	16.0663	2	5
Arpc5l	chr3	+	23301454	23301442	72.1132	64.7877	75.9584	76.2588	1179	2872	346	57	219	471	1268	402	20	195	4	9	16.3493	7.2699	1	3
Arrb2	chr10	+	57040250	57040245	23.1562	24.4927	21.2081	16.3044	526	164	108	8	372	187	103	108	4	370	3	6	22.7152	7.63492	2	4
Arrdc1	chr3	-	2136936	2136947	11.0812	7.96158	8.78406	12.579	126	42	260	26	330	55	4	262	15	383	2	4	11.3706	6.90817	1	2
Arse	chr2	+	122877285	122877221	74.4737	79.0718	49.7614	47.5499	197	40	79	3	142	67	16	98	0	1	4	9	2.64523	0.847331	1	1
Arv1	chr19	+	57484719	57484736	33.947	30.3804	34.7554	18.606	1031	977	315	4	189	535	332	319	4	476	3	7	30.3708	17.6101	2	5
Arvcf	chr11	-	86793791	86793699	189.408	114.312	169.448	103.122	323	180	220	29	466	92	27	220	19	464	4	10	1.70531	0.804815	1	1
Arx	chrX	+	62363756	62363738	90.1774	65.5635	93.9419	74.1218	4799	129	28	1	239	1648	38	360	1	247	4	9	53.2173	25.1359	3	7
Asah1	chr16	+	53998603	53998614	50.9196	33.3584	52.5299	42.6018	1354	738	260	10	435	383	226	260	3	127	4	8	26.5909	11.4814	2	4
Asb3	chr14	+	115352715	115352776	5.19182	4.95926	6.07048	6.98432	1224	1464	369	25	191	552	736	397	14	21	1	3	235.756	111.307	4	10
Asb6	chr3	-	9664318	9664340	21.4734	19.702	20.4316	16.8864	1005	14	293	4	235	451	2	353	1	480	3	6	46.8021	22.891	3	6
Ascc2	chr14	+	84873506	84873479	10.7991	11.1287	9.50209	10.8169	991	8	364	8	271	475	7	394	7	465	2	4	91.7669	42.6826	4	8
Ascc3	chr20	+	55253685	55253711	1.6927	1.99216	2.01785	2.23311	545	1414	320	22	245	236	481	320	1	300	1	2	321.972	118.465	4	10
Ascl1	chr7	-	28040492	28040491	189.598	239.325	185.224	159.844	2918	264	309	80	225	908	82	309	27	225	4	10	15.3905	3.794	1	3
Ash2l	chr16	+	71011340	71011346	44.2691	41.3821	43.6336	40.1824	2025	842	344	39	234	1038	328	344	28	234	3	8	45.743	25.0833	3	6
Asmtl	chr12	+	18532095	18532097	87.0392	70.8711	88.0873	62.5184	956	682	180	426	199	613	250	180	193	207	4	9	10.9836	8.64951	1	2
Asna1	chr19	-	26141111	26141093	98.7319	103.412	108.432	114.56	568	254	82	5	323	310	36	82	3	323	4	9	5.75295	2.99771	1	1
Asnsd1	chr9	+	52988041	52988063	24.405	25.7561	26.1343	21.5225	998	304	370	62	324	274	100	395	53	348	3	6	40.8932	10.6382	3	6
Aspa	chr10	-	59888198	59888215	6.56286	9.45722	6.73087	6.79008	138	5	57	2	250	99	8	57	0	1	2	3	21.0274	10.4682	2	4
Asrgl1	chr1	-	225329743	225329769	33.0289	36.2897	35.3627	29.1912	459	60	386	4	113	166	17	386	5	464	3	7	13.8969	4.57431	1	2
Aste1	chr8	+	113936990	113936929	2.52884	2.17981	2.69431	1.78893	434	14	375	261	164	204	12	343	104	152	1	2	171.62	93.5862	4	9
Astn2	chr5	-	82168427	82168533	3.53469	4.86893	3.7413	4.03962	562	0	1	13	326	164	0	1	17	319	1	2	158.996	33.683	4	9
Atad3a	chr5	-	173209768	173209810	41.3287	43.7191	40.514	41.5384	747	676	348	134	225	340	374	364	43	225	3	8	18.0746	7.77692	2	3
Ate1	chr1	-	201082100	201082088	4.00868	2.50744	4.85087	0.583544	1872	1939	160	17	275	688	825	160	10	275	1	2	466.987	274.384	4	10
Atf4	chr7	+	121480722	121480725	202.412	139.362	206.002	180.245	12538	1723	34	96	442	6308	494	34	80	396	4	10	61.9431	45.2633	3	7
Atf6	chr13	-	89242460	89242457	1.29052	1.0288	1.25594	1.49914	834	349	327	23	238	302	214	327	14	420	1	1	646.25	293.544	4	10
Atf6b	chr20	+	4414431	4414453	68.5817	59.4806	59.6934	68.7095	1450	26	227	21	227	556	2	227	9	283	4	9	21.1427	9.34759	2	4
Atf7	chr7	-	144223429	144223461	1.73728	1.62449	1.79295	3.31671	1520	345	441	339	226	843	141	441	145	226	1	2	874.93	518.933	4	10
Atg10	chr2	-	20152884	20152869	3.09066	3.54166	3.65514	3.615	212	504	380	54	174	89	130	380	48	85	1	2	68.5938	25.1294	3	7
Atg101	chr7	+	142929416	142929416	52.4699	62.0973	54.8264	54.4167	2082	10	75	0	1	1556	3	46	0	1	4	8	39.6799	25.0575	3	6
Atg12	chr18	-	40732126	40732140	41.1807	35.8069	45.335	34.3764	1444	358	156	4	148	592	115	156	4	161	3	8	35.0649	16.5331	2	5
Atg14	chr15	-	24374776	24374749	9.64036	9.20254	8.97403	8.39988	652	0	1	4	144	345	0	1	0	1	2	4	67.6323	37.4897	3	7
Atg2a	chr1	+	221612583	221612640	19.1433	16.981	13.363	12.8244	1844	64	159	44	406	639	22	178	25	398	3	6	96.3259	37.6304	4	8
Atg4d	chr8	+	22291444	22291456	26.708	21.3534	23.1228	18.7283	7902	75	374	8	262	2075	22	294	7	244	3	7	295.867	97.1744	4	10
Atg5	chr20	+	49301782	49301852	23.2009	25.54	26.7547	19.6454	3364	1261	273	19	117	921	397	273	5	119	3	6	144.994	36.0611	4	9
Atl1	chr6	+	92229784	92229772	4.92651	3.89822	5.55629	4.42592	200	1096	373	3	169	92	460	373	9	83	1	3	40.5967	23.6005	3	6
Atoh1	chr4	+	95498002	95498004	0.123511	0.327856	0.208984	0.647755	13	13	126	0	1	2	12	126	0	1	1	1	105.254	6.10024	4	8
Atoh7	chr20	-	27083410	27083272	0.065809	0.109188	0.028851	0.042595	111	24	299	0	1	102	10	299	1	292	1	1	1686.7	934.169	4	10
Atoh8	chr4	-	100099517	100099502	4.3187	22.9943	4.83339	15.4721	374	7	276	31	232	309	8	276	13	198	1	3	86.6001	13.4381	4	8
Atp11a	chr16	-	82100222	82100174	11.2356	6.49284	9.95565	6.8637	770	148	384	29	264	338	35	384	9	67	2	4	68.5319	52.0574	3	7
Atp13a1	chr16	-	21380142	21380162	54.67	46.927	38.6243	36.3149	1034	831	475	22	239	583	317	470	15	239	4	8	18.9135	12.4235	2	3
Atp1a1	chr2	-	204032023	204032048	58.2465	43.3914	63.2479	52.8834	2278	110	348	426	470	688	22	272	276	470	4	9	39.1096	15.8557	3	6
Atp1a2	chr13	-	90676629	90676623	280.391	296.221	268.297	267.881	4382	82	376	100	320	2207	15	376	26	320	4	10	15.6282	7.45051	1	3
Atp1a3	chr1	-	81881549	81881552	2.74012	2.85507	3.08615	3.93853	95	7	266	0	1	15	1	232	0	1	1	2	34.67	5.25381	2	5
Atp1b1	chr13	-	82757681	82757692	20.1589	15.5769	20.7295	21.9625	1890	23	352	15	315	633	7	8	3	261	3	6	93.7553	40.6371	4	8
Atp1b3	chr8	-	104221342	104221337	56.6116	79.7693	61.8418	78.0029	319	0	1	56	117	154	0	1	38	142	4	8	5.63488	1.93057	1	1
Atp2a2	chr12	+	39553902	39553943	75.2758	59.538	68.5544	51.2573	1385	2283	206	94	467	606	557	206	32	315	4	9	18.399	10.1784	2	3
Atp2c1	chr8	-	114039965	114039855	20.3936	21.0716	21.0364	17.7729	1309	1727	314	76	186	511	686	314	51	179	3	6	64.1869	24.2507	3	7
Atp5a1	chr18	+	74156552	74156549	275.317	348.534	300.507	327.277	5874	144	186	15	234	3408	51	186	5	218	4	10	21.3354	9.77809	2	4
Atp5b	chr7	+	2504707	2504709	515.96	671.683	567.132	724.346	2873	1646	181	3	17	1049	441	181	2	165	4	10	5.56827	1.56175	1	1
Atp5c1	chr17	+	72209374	72209377	203.05	238.995	220.539	225.753	3119	1631	328	37	225	1116	406	328	11	225	4	10	15.3607	4.66955	1	3
Atp5d	chr7	-	12429897	12429952	252.84	308.831	287.756	292.668	1314	43	336	2	399	461	12	264	0	1	4	10	5.19696	1.49273	1	1
Atp5g2	chr7	-	144272578	144272587	571.302	673.773	684.951	693.046	2616	151	150	48	224	598	48	150	25	193	4	10	4.57902	0.887539	1	1
Atp5i	chr14	+	2325307	2325298	314.716	378.163	362.931	381.481	1541	607	339	23	378	662	183	339	9	375	4	10	4.89648	1.75057	1	1
Atp5j	chr11	-	24293863	24293767	413.979	369.228	479.889	476.082	834	450	433	0	1	891	233	433	0	1	4	10	2.0146	2.41314	1	1
Atp5j2	chr12	+	11191798	11191812	699.326	672.361	800.45	779.379	11201	1535	432	9	427	6242	748	409	20	230	4	10	16.0168	9.2837	1	3
Atp5o	chr11	-	32087918	32087961	282.493	322.269	321.971	294.912	633	508	397	20	416	256	264	390	13	392	4	10	2.24076	0.794367	1	1
Atp5s	chr6	+	92057806	92057798	6.78222	6.9243	7.61472	7.73874	714	218	378	4	299	211	99	378	3	355	2	3	105.275	30.4724	4	8
Atp6ap1	chrX	-	156415053	156415067	79.2029	72.8426	76.152	85.5055	1809	369	299	1	235	1325	101	299	0	1	4	9	22.8401	18.1899	2	4
Atp6ap2	chrX	-	11164854	11164850	25.4021	18.4886	26.9796	25.6191	1559	186	288	7	251	515	39	277	1	394	3	6	61.3729	27.855	3	7
Atp6v0a2	chr12	-	37398233	37398331	8.70502	5.71964	6.1713	5.85521	1776	457	306	14	241	506	91	306	3	241	2	4	204.02	88.4672	4	9
Atp6v0c	chr10	-	13542077	13542061	248.744	307.663	281.089	452.042	2514	615	189	23	230	1102	126	174	6	258	4	10	10.1068	3.58184	1	2
Atp6v0e1	chr10	-	16792930	16792887	45.7329	60.8004	51.23	56.045	1459	304	379	14	318	1016	60	379	8	256	4	8	31.9026	16.7104	2	5
Atp6v1a	chr11	+	61531577	61531611	20.2444	16.1078	21.8124	20.7498	1199	125	99	3	179	360	25	95	10	474	3	6	59.2263	22.3494	3	7
Atp6v1b2	chr16	-	22350143	22350154	41.7768	37.409	42.3992	32.6865	1581	115	329	26	445	901	56	310	11	388	3	8	37.844	24.0851	3	6
Atp6v1c1	chr7	+	77678967	77678934	41.1072	42.9932	41.2551	38.338	1100	152	319	21	362	751	48	324	9	445	3	8	26.7593	17.4679	2	4
Atp6v1d	chr6	-	102047754	102047770	57.5181	50.1925	61.6043	66.0852	1755	433	2	3	204	843	274	2	10	465	4	9	30.5121	16.7953	2	5
Atp6v1e1	chr4	-	153373558	153373531	128.398	98.9066	138.471	96.3936	2617	104	301	80	108	1163	53	325	29	108	4	10	20.382	11.7586	2	4
Atp6v1f	chr4	+	56744562	56744568	185.549	190.549	217.987	230.297	703	4	435	56	412	389	0	1	27	350	4	10	3.78876	2.04147	1	1
Atp9b	chr18	-	77535564	77535566	14.767	13.2683	14.4503	12.8084	2438	55	403	62	379	2031	7	387	42	273	2	5	165.098	153.072	4	9
Atpaf2	chr10	-	46783889	46783879	42.7322	38.9562	44.6217	36.7672	848	59	82	1	413	496	39	100	1	233	3	8	19.8445	12.7323	2	3
Atpif1	chr5	-	150723287	150723264	141.55	174.121	156.124	202.702	1018	239	322	31	234	656	155	322	13	237	4	10	7.1918	3.76749	1	1
Atxn10	chr7	+	126228415	126228403	150.136	170.209	162.221	137.379	2769	344	311	158	339	907	163	318	57	339	4	10	18.4433	5.32875	2	3
Aurkaip1	chr5	+	173274773	173274732	167.824	167.656	186.091	155.907	1613	1069	144	22	152	953	317	144	12	322	4	10	9.61124	5.68427	1	2
Avpi1	chr1	-	261371508	261371426	23.5755	29.8842	26.1098	45.8555	1014	222	204	20	351	789	70	204	17	275	3	6	43.0108	26.4019	3	6
Axl	chr1	-	82580761	82580785	72.171	35.4524	45.8617	36.0852	441	15	42	175	483	222	9	69	36	483	4	9	6.11049	6.26192	1	1
Azin1	chr7	-	77372398	77372366	32.72	23.134	34.3201	29.2863	14462	1243	172	13	460	3443	498	168	3	272	3	7	441.992	148.828	4	10
Azin2	chr5	-	147148576	147148591	3.38859	4.80524	3.12555	7.03515	1098	436	343	1	476	802	106	343	0	1	1	2	324.028	166.901	4	10
B2m	chr3	+	114087286	114087275	156.275	166.465	175.486	253.689	12109	51	324	71	241	6224	26	333	51	241	4	10	77.485	37.3892	3	8
B3galnt1	chr2	-	166255302	166255433	12.41	16.5503	13.2311	16.4877	371	42	293	63	146	290	59	411	44	226	2	5	29.8953	17.5223	2	5
B3gat2	chr9	+	29984076	29984082	2.68994	2.46307	3.04125	1.34075	75	18	399	4	337	23	3	325	3	222	1	2	27.8817	9.33793	2	5
B3gat3	chr1	+	225120060	225120057	89.8797	100.018	92.8996	78.1784	866	854	421	42	255	309	519	421	14	405	4	9	9.6351	3.08945	1	2
B3gnt7	chr9	+	93326282	93326272	0.831751	0.655553	0.873972	1.12381	51	65	405	0	1	23	26	387	2	45	1	1	61.3164	35.0849	3	7
B4galt4	chr11	-	64583969	64584006	16.8717	24.0113	18.7523	29.6977	1058	18	326	6	219	374	13	335	3	134	2	5	62.7087	15.576	3	7
B4galt7	chr17	-	9558624	9558654	39.7385	48.7988	41.5244	41.3099	1004	37	408	8	405	549	38	417	2	215	3	8	25.2652	11.2503	2	4
Babam1	chr16	+	19792849	19792839	51.3007	66.1472	49.0614	45.0862	1400	106	193	1	473	785	48	193	5	375	4	8	27.2901	11.8675	2	4
Bach1	chr11	+	27365194	27365252	1.71944	1.10062	1.31223	1.72735	695	0	1	0	1	270	0	1	0	1	1	2	404.201	245.316	4	10
Baiap2	chr10	+	109107388	109107347	7.62571	5.77839	7.07838	18.1704	6781	185	204	0	1	2232	54	204	1	465	2	3	889.228	386.266	4	10
Banf1	chr1	-	220746224	220746223	192.399	218.252	221.049	239.673	2159	247	119	96	199	1359	102	139	25	199	4	10	11.2215	6.22674	1	2
Basp1	chr2	-	77632626	77632608	512.493	663.041	551.692	907.941	1302	48	112	8	463	800	46	104	7	283	4	10	2.54052	1.20656	1	1
Bax	chr1	-	101457208	101457128	284.261	277.457	300.457	257.859	1461	276	336	80	182	785	64	336	45	182	4	10	5.13965	2.82927	1	1
Baz2a	chr7	+	2518266	2518128	33.0111	16.8188	19.8301	16.6557	485	0	1	31	253	167	1	418	4	253	3	7	14.692	9.92935	1	3
Bbs4	chr8	-	64154396	64154370	34.461	35.2273	34.6975	25.7173	1189	1039	403	15	205	733	643	403	7	229	3	7	34.5028	20.8077	2	5
Bbs7	chr2	-	123322991	123323018	9.67352	7.55926	9.38439	8.47764	253	19	332	10	55	184	17	368	11	55	2	4	26.1539	24.341	2	4
Bcam	chr1	-	80689122	80689166	2.72121	3.60609	2.72272	4.18935	105	0	1	0	1	34	0	1	0	1	1	2	38.5858	9.42849	3	6
Bcap29	chr6	-	50923743	50923724	26.4156	24.2907	29.6122	22.5676	1378	926	405	40	26	848	269	376	33	26	3	7	52.1661	34.9105	3	7
Bcar1	chr19	-	43955783	43955804	46.3713	46.5878	49.2441	54.9665	688	145	327	4	196	331	67	318	2	179	4	8	14.8368	7.10487	1	3
Bcas2	chr2	+	205662632	205662629	80.8051	99.0369	84.6081	83.0201	1424	1277	430	0	1	646	332	430	1	400	4	9	17.6226	6.52282	2	3
Bccip	chr1	+	205777473	205777493	57.7086	64.6202	61.1543	54.6439	565	1848	177	9	19	262	627	184	1	257	4	9	9.79057	4.05446	1	2
Bcdin3d	chr7	-	141136700	141136626	8.01247	6.84531	8.24213	7.85251	397	1208	372	71	192	181	498	372	36	486	2	4	49.5478	26.4414	3	6
Bckdha	chr1	-	82452057	82452066	124.312	120.312	136.644	80.0741	1376	586	49	11	331	578	184	78	10	403	4	10	11.069	4.80416	1	2
Bckdhb	chr8	+	91464228	91464227	18.2864	24.32	19.9106	21.9906	865	475	357	3	240	378	127	387	0	1	3	6	47.3029	15.5428	3	6
Bckdk	chr1	+	199351627	199351630	59.3859	73.9225	55.9878	60.9923	1446	332	385	92	170	435	69	385	50	170	4	9	24.3492	5.88454	2	4
Bcl11a	chr14	+	108826938	108826808	4.79891	5.00612	4.91711	5.34027	287	208	278	11	379	98	127	278	20	409	1	3	59.8052	19.5761	3	7
Bcl6	chr11	+	80255789	80255872	6.72764	5.0774	6.22277	6.11686	1433	1327	161	26	420	1027	928	161	17	315	2	3	213.002	202.269	4	10
Bcl9l	chr8	+	48805683	48805665	21.7637	16.5396	17.099	19.3932	1703	13	342	12	25	753	3	332	9	296	3	6	78.2495	45.5272	3	8
Bclaf1	chr1	+	15799852	15799888	39.2532	30.1656	37.8913	32.797	4956	3610	298	204	351	1707	1793	291	97	351	3	8	126.257	56.5875	4	9
Bcor	chrX	+	11648988	11648965	6.40803	4.19342	5.74151	6.12579	456	101	499	44	345	298	18	499	9	353	2	3	71.1607	71.0637	3	8
Bdh1	chr11	-	72613924	72613936	10.6795	6.39217	11.7753	11.171	126	13	394	10	172	45	7	395	14	172	2	4	11.7983	7.03987	1	2
Bdh2	chr2	+	240461504	240461603	9.81933	13.1128	10.4419	10.4428	482	53	331	0	1	334	35	331	2	154	2	4	49.0868	25.4713	3	6
Bdp1	chr2	-	30340208	30340193	1.51578	0.5781	1.4402	1.68161	795	278	392	26	198	502	51	392	32	217	1	1	524.483	868.362	4	10
Becn1	chr10	-	89225297	89225207	65.4777	56.5018	60.2789	64.0158	1295	24	409	26	208	830	13	360	33	485	4	9	19.7777	14.6898	2	3
Bet1	chr4	-	29092638	29092685	63.6759	52.1666	65.3463	53.6773	2317	274	332	2	186	1169	150	332	0	1	4	9	36.3874	22.409	2	5
Bet1l	chr1	-	213605643	213605624	21.4909	25.0608	23.6662	23.3352	593	574	284	10	350	381	337	284	13	347	3	6	27.5931	15.203	2	4
Bex2	chrX	-	106558366	106558377	167.984	129.817	187.294	136.933	2053	52	234	14	471	435	7	234	3	437	4	10	12.2214	3.35086	1	2
Bgn	chrX	-	157331204	157331221	99.8663	281.747	107.779	421.801	925	0	1	3	211	507	0	1	3	15	4	9	9.26239	1.79949	1	2
Bicd1	chr4	+	184019086	184019174	0.299997	0.20608	0.450487	0.290678	680	7	328	87	450	234	2	445	25	87	1	1	2266.69	1135.48	4	10
Bicd2	chr17	-	15718035	15718051	16.2468	15.1205	17.092	15.955	590	208	236	41	167	287	62	236	10	380	2	5	36.3148	18.9809	2	5
Bin1	chr18	+	25163647	25163672	39.2809	51.8178	38.9661	49.1085	784	29	245	2	57	377	20	195	2	270	3	8	19.9588	7.27549	2	3
Birc5	chr10	+	106856096	106856074	10.9737	17.9149	12.243	19.6769	167	887	230	0	1	164	254	230	3	345	2	4	15.2183	9.15438	1	3
Bles03	chr1	+	220806562	220806669	59.7832	77.0545	62.6419	81.6538	1803	1412	123	47	317	918	509	123	14	239	4	9	30.159	11.9136	2	5
Bloc1s1	chr7	-	3346238	3346251	187.203	195.996	214.53	136.098	1253	314	446	710	202	461	185	446	384	202	4	10	6.69326	2.35208	1	1
Bloc1s2	chr1	-	263920956	263920961	80.5138	49.6431	90.0095	46.8107	725	97	450	17	218	282	16	368	6	10	4	9	9.00467	5.68055	1	2
Bloc1s4	chr14	+	79013807	79013823	32.1066	28.3068	32.8909	26.3307	1141	124	396	24	158	798	50	394	16	73	3	7	35.5379	28.1911	2	5
Bloc1s6	chr3	+	114869477	114869457	17.7751	22.2959	18.3182	18.4683	1443	714	383	18	256	623	905	383	11	296	2	5	81.1811	27.9423	3	8
Blvrb	chr1	+	84256062	84256179	23.8818	27.2283	26.9096	31.8934	509	8	74	7	224	176	7	65	3	14	3	6	21.3133	6.46386	2	4
Blzf1	chr13	-	82607379	82607397	9.61136	10.3601	9.96229	9.44871	611	603	100	16	179	314	243	100	3	422	2	4	63.5706	30.3085	3	7
Bmf	chr3	-	110324084	110324084	2.49825	7.83123	2.3303	5.25281	203	51	189	0	1	115	20	314	1	133	1	2	81.2569	14.6848	3	8
Bmp4	chr15	-	20779802	20779791	18.0563	44.9778	17.5394	76.5457	96	0	1	1	44	130	0	1	0	1	2	5	5.3167	2.89031	1	1
Bmp7	chr3	-	170955820	170955728	17.8813	51.885	18.8626	93.9086	265	24	129	26	388	402	17	129	15	17	2	5	14.82	7.7479	1	3
Bmyc	chr3	+	2916661	2916791	87.4401	90.816	95.6528	91.217	327	55	433	22	286	190	18	452	4	173	4	9	3.7397	2.09214	1	1
Bnip3l	chr15	-	43667029	43667098	74.1173	75.0737	85.1295	70.9857	7097	399	244	48	206	2827	250	244	14	206	4	9	95.7536	37.6563	4	8
Bod1	chr10	+	16259730	16259771	67.6254	71.8719	80.6348	70.113	282	359	370	22	381	121	98	370	10	303	4	9	4.17003	1.68355	1	1
Bok	chr9	+	100829592	100829465	24.1487	20.0756	26.3061	35.6038	445	258	353	33	37	116	82	353	11	1	3	6	18.4275	5.77817	2	3
Bola1	chr2	-	198339130	198339134	47.6983	48.7581	54.4417	38.8926	975	13	390	244	348	336	13	356	168	348	4	8	20.441	6.89117	2	4
Bop1	chr7	-	117538342	117538363	19.3072	19.944	18.6428	17.6638	529	894	294	0	1	160	351	294	0	1	3	6	27.3991	8.02244	2	4
Bora	chr15	+	83442360	83442350	9.26904	8.93318	9.39555	8.81544	371	1088	205	8	230	162	334	205	1	145	2	4	40.0257	18.1346	3	6
Bphl	chr17	-	31535172	31535197	6.22437	6.15119	6.16865	5.48068	183	3	374	7	192	62	0	1	2	230	2	3	29.4006	10.0794	2	5
Bpnt1	chr13	+	103268087	103268071	20.3301	18.9911	21.7351	22.5732	1795	82	453	12	4	613	17	392	5	234	3	6	88.2928	32.2783	4	8
Brap	chr12	-	40417764	40417850	22.5252	13.1783	22.9958	19.5431	1830	908	418	6	370	619	277	418	5	187	3	6	81.2424	46.9712	3	8
Brd1	chr7	-	129724303	129724302	25.7728	21.6223	27.0429	22.3759	1518	221	398	0	1	394	89	416	4	7	3	6	58.8993	18.2219	3	7
Brd9	chr1	-	31967859	31967836	39.9105	41.2115	37.3062	39.0007	1231	163	329	12	176	582	87	401	6	179	3	8	30.844	14.1223	2	5
Brf1	chr6	-	137808303	137808358	42.9895	33.1445	36.1099	32.2456	1461	427	463	28	292	549	305	380	19	292	3	8	33.9851	16.5638	2	5
Bri3	chr12	-	12330929	12330935	186.64	237.672	202.089	145.523	751	40	312	79	388	181	9	305	31	390	4	10	4.02379	0.761554	1	1
Bri3bp	chr12	-	36587839	36587809	12.1924	15.2977	14.5574	19.8466	1167	235	284	70	192	396	69	290	33	383	2	4	95.7151	25.8862	4	8
Brinp2	chr13	-	76049363	76049321	2.39288	3.20537	2.60362	2.37857	79	22	306	0	1	61	10	306	2	458	1	2	33.0146	19.0306	2	5
Brix1	chr2	-	60461425	60461441	24.8599	24.18	27.5112	22.4298	1204	1032	352	1	266	723	790	352	2	241	3	6	48.4313	29.9007	3	6
Brk1	chr4	+	145559205	145559206	112.893	127.755	126.454	114.143	1005	143	383	174	373	308	69	383	69	373	4	9	8.90223	2.41087	1	2
Brms1l	chr6	+	76675428	76675417	10.5033	12.8086	11.2127	10.2994	834	113	270	208	351	448	50	270	61	252	2	4	79.4035	34.9766	3	8
Brox	chr13	-	101697684	101697675	33.1464	27.9375	33.0554	22.1105	3048	2611	407	164	385	913	1335	407	45	385	3	7	91.9558	32.68	4	8
Brpf1	chr4	+	145264452	145264422	21.4167	16.242	17.1013	16.1953	417	24	2	18	479	169	20	202	10	4	3	6	19.4708	10.4051	2	3
Bsdc1	chr5	+	147661617	147661630	30.6068	33.3496	32.1958	36.0076	1628	2914	64	8	235	715	1104	64	5	256	3	7	53.1908	21.4395	3	7
Bsn	chr8	-	116965396	116965421	1.31575	0.919897	1.36851	0.981682	444	538	343	0	1	337	362	343	1	233	1	1	337.451	366.345	4	10
Btbd1	chr1	-	143647124	143647148	64.3111	70.3341	71.4078	66.1436	923	191	420	63	421	477	96	434	59	228	4	9	14.3521	6.78192	1	3
Btbd10	chr1	-	178196294	178196379	27.5421	22.7293	31.3189	24.0005	1895	1305	350	93	448	681	372	350	51	448	3	7	68.8037	29.9613	3	7
Btbd17	chr10	-	103340552	103340504	141.892	124.667	160.966	89.273	3515	0	1	141	438	1923	0	1	53	438	4	10	24.7723	15.4252	2	4
Btbd3	chr3	+	131351586	131351586	1.59129	1.8296	1.62366	2.14371	638	5	2	1	306	168	3	297	0	1	1	2	400.932	91.8233	4	10
Btf3	chr2	-	28424425	28424431	433.934	561.55	483.611	452.503	2379	2700	378	37	236	973	805	378	9	117	4	10	5.4824	1.7327	1	1
Btg2	chr13	-	50916944	50916944	196.078	114.65	210.121	82.6498	3761	725	252	4	424	1527	365	261	2	201	4	10	19.1811	13.3188	2	3
Btg3	chr11	-	16889100	16889212	17.7854	21.4121	18.3865	26.5673	722	92	292	12	267	358	36	292	0	1	2	5	40.5951	16.7195	3	6
Btrc	chr1	+	265100137	265100215	15.627	17.9238	14.9579	19.9099	1387	93	121	57	500	549	28	219	16	152	2	5	88.7568	30.6296	4	8
Bub1b	chr3	+	110367993	110367993	2.48748	3.31974	2.51175	5.46135	105	0	1	0	1	92	0	1	0	1	1	2	42.2113	27.713	3	6
Bud13	chr8	+	50573025	50573033	14.667	14.1559	15.0529	16.0628	772	211	409	45	224	269	72	383	35	224	2	5	52.6352	19.0027	3	7
Bysl	chr9	+	15393460	15393463	31.4571	27.2326	34.4891	32.2542	473	755	138	181	275	190	372	138	25	275	3	7	15.0364	6.97693	1	3
Bzw1	chr9	+	65279674	65279681	38.5117	37.7746	38.5843	46.196	1901	968	423	24	483	660	316	156	15	257	3	8	49.3617	17.472	3	6
Bzw2	chr6	-	55647650	55647613	38.6636	47.8879	40.9998	31.7719	1599	1573	26	5	64	428	596	26	4	267	3	8	41.3567	8.93753	3	6
C1d	chr14	+	100415644	100415737	15.6997	16.4384	17.8764	17.5286	1478	194	319	26	346	533	62	398	9	57	2	5	94.1421	32.4241	4	8
C1qbp	chr10	-	57618527	57618577	152.718	166.108	175.303	161.572	1439	10	367	5	446	405	1	382	2	219	4	10	9.42261	2.43817	1	2
C1ql3	chr17	-	80320681	80320663	25.4903	11.282	26.5334	22.1471	122	28	152	3	261	40	10	401	3	46	3	6	4.78613	3.54547	1	1
C1qtnf1	chr10	+	107455844	107455744	0.711881	1.2847	0.621579	1.74238	31	1	414	0	1	20	1	417	2	5	1	1	43.5466	15.5678	3	6
C1qtnf6	chr7	-	119752666	119752646	4.79326	17.4714	5.31848	16.6884	108	14	321	0	1	273	21	351	0	1	1	3	22.5317	15.6256	2	4
C2cd2	chr11	-	38420032	38420087	2.05596	2.8368	1.84497	3.262	577	6	376	39	368	389	1	399	34	426	1	2	280.647	137.127	4	10
C2cd2l	chr8	-	48652064	48652028	13.2137	9.1464	10.8501	10.8517	664	140	213	15	500	134	32	145	12	156	2	5	50.2508	14.6506	3	6
Caap1	chr5	-	113532878	113532902	18.4428	16.6579	21.3748	14.3974	1548	1515	354	22	203	596	666	354	6	381	3	6	83.9351	35.7788	3	8
Cab39	chr9	+	92834356	92834348	34.3258	35.4849	35.8361	30.5056	1843	7	388	25	386	835	2	315	23	386	3	7	53.6914	23.5311	3	7
Cables1	chr18	+	3317723	3317634	3.57802	6.39546	4.03839	4.98976	162	22	43	52	148	62	19	72	41	148	1	2	45.2764	9.69438	3	6
Cabyr	chr18	+	4084227	4084226	1.3294	1.08946	1.5591	0.64336	4480	952	289	0	1	2796	301	289	3	206	1	1	3369.93	2566.4	4	10
Cacna1b	chr3	-	1924909	1924951	1.89604	1.96197	1.72755	2.12219	176	10	154	0	1	78	0	1	0	1	1	2	92.8252	39.7559	4	8
Cacybp	chr13	-	77959089	77959079	51.2026	60.3318	54.7678	52.5788	1645	851	163	6	143	759	464	163	1	263	4	8	32.1273	12.5804	2	5
Cad	chr6	-	26680459	26680443	16.8642	16.0178	12.6178	14.1887	569	65	424	8	54	151	31	424	8	350	2	5	33.7402	9.42698	2	5
Cadm1	chr8	+	51858905	51859048	13.3023	7.62829	14.0391	7.70167	5307	340	244	0	1	1116	69	136	0	1	2	5	398.953	146.298	4	10
Cage1	chr17	+	27452637	27452519	1.30244	1.31069	1.52762	0.758731	275	562	326	13	210	122	198	326	4	42	1	1	211.143	93.0807	4	10
Calb1	chr5	+	29538379	29538362	3.47765	6.98786	4.17162	10.9941	205	0	1	0	1	135	0	1	0	1	1	2	58.9478	19.3192	3	7
Calb2	chr19	+	41482742	41482726	0.927534	3.35891	1.30906	2.08759	95	6	372	0	1	112	1	337	1	42	1	1	102.422	33.3442	4	8
Cald1	chr4	+	62221010	62221011	11.4589	22.8034	10.7558	34.0021	734	13	72	14	17	439	6	325	13	160	2	4	64.055	19.2516	3	7
Calm1	chr6	+	124217240	124217171	198.304	257.936	220.748	292.616	13158	764	338	0	1	7617	233	353	2	426	4	10	66.3526	29.5306	3	7
Calm2	chr6	-	11080078	11080074	321.17	291.284	354.424	288.59	9304	1096	139	26	453	4111	439	423	13	391	4	10	28.9691	14.1134	2	5
Calm3	chr1	-	78851628	78851715	318.794	364.567	350.201	372.751	1506	115	84	20	118	768	63	64	11	477	4	10	4.72405	2.10661	1	1
Calr	chr19	-	25961666	25961671	650.053	736.956	703.759	685.403	15719	611	170	0	1	9338	119	160	1	388	4	10	24.1811	12.671	2	4
Calu	chr4	+	56625610	56625555	58.1058	82.716	61.6714	80.9973	2050	1092	306	17	485	1325	398	306	31	472	4	9	35.2805	16.0187	2	5
Camk1g	chr13	-	112099336	112099353	1.79245	3.23774	1.37628	2.29456	61	3	289	0	1	95	0	1	1	193	1	2	34.0316	29.3415	2	5
Camkk1	chr10	+	59585091	59585068	3.91945	3.25935	3.66296	5.54789	147	52	338	5	294	66	14	243	1	399	1	2	37.5053	20.2494	3	6
Camkk2	chr12	+	39253408	39253403	2.70247	3.20384	2.24173	4.72273	72	0	1	8	207	61	0	1	8	337	1	2	26.6423	19.0397	2	4
Camlg	chr17	-	9534634	9534643	37.135	32.3426	41.2761	34.1013	1759	646	405	9	497	695	175	405	7	497	3	8	47.3677	21.4887	3	6
Camsap1	chr3	-	3434027	3433889	25.0181	19.3861	22.9951	17.8568	625	145	15	31	361	241	27	5	13	200	3	6	24.9819	12.4316	2	4
Camsap2	chr13	-	53225256	53225359	13.6073	10.9533	14.1267	12.1286	120	257	373	0	1	29	82	373	0	1	2	5	8.81881	2.64761	1	2
Camsap3	chr12	+	2134021	2134008	1.747	1.18888	1.59228	1.43802	61	3	412	0	1	28	2	163	2	71	1	2	34.917	23.5515	2	5
Camta2	chr10	-	57309298	57309309	35.9432	27.6827	21.8135	23.8016	469	1093	406	58	358	245	456	216	24	358	3	7	13.0484	8.85028	1	2
Cand2	chr4	+	147686489	147686508	14.7429	11.7446	14.6417	18.2958	203	17	422	15	394	41	18	422	8	203	2	5	13.7693	3.49097	1	2
Cap1	chr5	-	140585408	140585313	97.7892	134.134	110.184	118.149	3967	2424	63	6	123	13762	1312	37	3	216	4	9	40.5669	102.599	3	6
Capn6	chrX	-	115073824	115073810	0.81688	4.64571	0.922949	3.90825	11	0	1	0	1	14	0	1	1	313	1	1	13.4659	3.01353	1	2
Capn7	chr16	+	7435633	7435614	17.4776	17.8358	17.4591	14.0549	2773	581	240	25	404	1358	293	255	12	404	2	5	158.66	76.139	4	9
Capns1	chr1	-	88658797	88658781	131.807	165.17	148.992	145.885	112	0	1	0	1	86	0	1	0	1	4	10	0.849727	0.520675	1	1
Caprin1	chr3	-	93734282	93734336	71.6744	78.428	69.5706	74.3129	2164	233	177	365	355	988	66	124	223	389	4	9	30.1921	12.5975	2	5
Capza2	chr4	+	44936289	44936338	58.3855	61.7398	63.3436	60.2107	1823	257	239	423	422	1178	54	254	248	422	4	9	31.2235	19.0801	2	5
Capzb	chr5	+	157642776	157642820	181.284	231.067	196.329	243.31	1973	2762	185	1	495	986	657	196	6	212	4	10	10.8835	4.26716	1	2
Car2	chr2	-	88112868	88112920	19.0278	17.8237	21.2128	19.9828	410	12	201	47	31	274	11	271	26	31	3	6	21.5474	15.3728	2	4
Carhsp1	chr10	+	7041509	7041505	59.0914	85.3921	65.0946	75.3952	6214	229	339	114	438	5192	131	323	67	438	4	9	105.159	60.8019	4	8
Carm1	chr8	+	22577722	22577701	56.3952	73.3939	48.6819	60.0984	776	8	11	221	330	332	10	33	76	330	4	8	13.76	4.52354	1	2
Cars	chr1	-	216801644	216801620	18.139	16.2995	17.347	18.3414	423	12	188	5	373	163	5	395	1	323	2	5	23.3199	10.0003	2	4
Cars2	chr16	+	83288663	83288645	17.5701	19.3125	18.4007	17.3176	1095	136	390	341	232	319	52	308	86	232	2	5	62.3216	16.5178	3	7
Casc1	chr4	-	179476932	179476946	12.7111	7.94153	10.3066	5.02617	477	1444	178	72	351	211	623	178	64	351	2	5	37.5263	26.5692	3	6
Casc4	chr3	+	113818648	113818678	54.2246	46.495	60.0306	39.8647	972	868	303	18	479	311	389	303	13	6	4	8	17.9254	6.68889	2	3
Cask	chrX	+	9815651	9815556	7.66215	9.40684	7.78167	7.41247	87	270	347	30	42	50	110	294	13	187	2	3	11.3545	5.31528	1	2
Caskin2	chr10	-	104358253	104358220	20.6848	18.7175	16.7844	23.3874	642	31	297	18	306	264	9	310	27	498	3	6	31.0373	14.1044	2	5
Casp3	chr16	-	48863204	48863191	20.7419	26.5845	22.5282	25.0638	1789	61	250	103	191	1249	24	238	40	314	3	6	86.2506	46.9822	4	8
Casp9	chr5	+	160356209	160356233	12.7829	12.1401	12.8662	12.2324	198	0	1	49	197	128	0	1	16	197	2	5	15.4894	10.5435	1	3
Cast	chr2	-	1561464	1561460	14.2577	15.6045	15.0869	20.3203	710	157	459	163	199	381	56	356	68	199	2	5	49.7977	24.4161	3	6
Cav2	chr4	+	44573263	44573210	1.15899	1.07002	1.12169	0.892528	21	0	1	0	1	2	1	409	4	278	1	1	18.1192	1.86913	2	3
Cbfa2t2	chr3	+	149935730	149935742	8.10161	5.43495	7.68859	7.84496	1102	80	181	15	426	438	25	155	14	426	2	4	136.022	80.5896	4	9
Cbfb	chr19	+	37127507	37127543	25.8659	34.9211	28.6489	35.2673	1158	186	254	82	318	681	69	332	55	318	3	6	44.7694	19.5011	3	6
Cblb	chr11	-	51202703	51202771	11.7218	6.46452	10.3918	8.34385	2171	654	336	699	408	689	225	336	268	408	2	4	185.21	106.582	4	9
Cbll1	chr6	-	50786851	50786788	13.9196	9.56881	13.5782	11.0764	2920	968	41	36	249	1035	437	435	26	252	2	5	209.776	108.164	4	9
Cbr4	chr16	-	31972507	31972528	16.1908	19.0893	17.5292	22.6726	1410	35	411	471	400	630	12	427	299	400	2	5	87.0867	33.0027	4	8
Cbs	chr20	-	10386663	10386719	4.00899	7.04139	4.18762	3.41405	37	10	287	3	64	32	9	239	0	1	1	2	9.22925	4.54456	1	2
Cbwd1	chr1	-	242861717	242861772	6.71079	6.68988	7.78531	7.168	395	189	305	0	1	270	105	235	0	1	2	3	58.8605	40.3595	3	7
Cbx5	chr7	-	144837583	144837578	62.4213	55.7182	68.2748	67.3745	761	1631	312	18	207	534	750	312	11	207	4	9	12.1914	9.58393	1	2
Cbx6	chr7	-	121058029	121058043	24.5092	26.4666	24.0741	38.6058	3720	127	254	14	219	3399	16	254	6	110	3	6	151.78	128.426	4	9
Cby1	chr7	+	120891939	120891914	130.836	99.3622	148.773	93.7978	1928	865	205	18	290	929	326	183	10	246	4	10	14.7361	9.34963	1	3
Cc2d1a	chr19	-	25261911	25261937	72.0193	65.927	49.5191	50.1107	456	693	348	6	246	230	448	272	5	435	4	9	6.33163	3.48871	1	1
Ccar1	chr20	-	32416044	32415950	61.4207	50.4394	63.5478	64.1194	1351	306	440	0	1	648	102	437	0	1	4	9	21.9958	12.8471	2	4
Ccar2	chr15	-	51834030	51834043	90.0148	83.0838	76.7749	62.8186	1361	164	358	69	224	494	54	239	26	200	4	9	15.1197	5.94581	1	3
Ccdc103	chr10	+	90984226	90984204	5.42411	1.69934	4.7434	8.25673	312	1858	227	8	252	148	982	227	4	445	1	3	57.521	87.0929	3	7
Ccdc112	chr18	-	40254845	40254844	14.7891	9.69362	13.1289	14.2623	1538	21	320	10	493	839	4	317	4	465	2	5	103.995	86.5518	4	8
Ccdc114	chr1	+	101906904	101906923	2.00175	0.854339	1.18064	1.33265	155	198	380	9	370	45	89	380	4	212	1	2	77.4322	52.6723	3	8
Ccdc126	chr4	+	78982021	78981947	1.74736	1.89174	2.05988	2.4315	1073	9	384	14	53	263	6	214	1	53	1	2	614.071	139.025	4	10
Ccdc127	chr1	-	31545557	31545536	4.69625	7.66433	4.97739	7.96919	540	1235	379	7	230	204	605	379	3	191	1	3	114.985	26.6168	4	9
Ccdc137	chr10	+	109630098	109630108	20.2636	15.5123	18.2448	12.1425	830	1774	393	12	235	273	638	393	9	239	3	6	40.9601	17.5989	3	6
Ccdc151	chr8	-	23014514	23014438	1.15901	1.11537	0.776574	1.38837	112	3504	31	0	1	65	1699	31	2	203	1	1	96.6339	58.2766	4	8
Ccdc163	chr5	+	135562033	135561994	6.72213	5.90227	5.92778	3.93827	141	423	234	0	1	231	229	234	2	382	2	3	20.9755	39.1375	2	4
Ccdc173	chr3	-	56030763	56030713	2.26786	1.87721	2.248	2.14668	187	653	369	0	1	109	330	369	1	394	1	2	82.4567	58.0649	3	8
Ccdc174	chr4	+	123760742	123760754	14.2113	18.0629	14.3611	16.2803	1638	99	362	14	116	556	67	362	30	459	2	5	115.26	30.7813	4	9
Ccdc184	chr7	+	139762613	139762636	8.53393	5.51423	9.47908	7.11317	187	599	357	2	270	53	203	357	1	12	2	4	21.9125	9.61149	2	4
Ccdc22	chrX	+	15742977	15743041	15.8869	15.6731	11.8314	11.9881	454	0	1	3	124	123	0	1	0	1	2	5	28.5771	7.84784	2	5
Ccdc28a	chr1	-	13395370	13395375	9.95148	13.1083	10.4927	7.44283	113	0	1	0	1	25	0	1	0	1	2	4	11.3551	1.90719	1	2
Ccdc32	chr3	-	110828824	110828869	6.3638	5.3548	6.54606	5.60262	591	221	325	2	220	347	46	304	2	220	2	3	92.8691	64.8017	4	8
Ccdc43	chr10	-	90657185	90657161	13.3734	13.309	13.5869	12.6211	407	1672	388	5	220	140	581	403	11	344	2	5	30.4336	10.5192	2	5
Ccdc50	chr11	-	76804455	76804558	12.5206	12.8545	12.7177	13.8875	879	152	361	256	296	379	54	498	173	296	2	5	70.2043	29.4838	3	7
Ccdc58	chr11	-	67618704	67618577	25.0766	26.9227	29.2419	27.5428	3009	1944	396	506	343	1584	762	396	246	343	3	6	119.993	58.8351	4	9
Ccdc61	chr1	-	79816536	79816469	27.9869	26.0673	20.7962	20.6868	786	100	150	25	248	680	47	161	8	250	3	7	28.0846	26.0864	2	5
Ccdc62	chr12	-	38093050	38093032	13.5425	11.0084	11.5047	7.92613	2202	307	380	8	223	545	100	414	5	215	2	5	162.599	49.5076	4	9
Ccdc71	chr8	+	117246375	117246364	9.65822	12.2008	10.5256	12.6716	1030	14	404	36	341	565	4	430	37	388	2	4	106.645	46.3085	4	8
Ccdc82	chr8	+	11888519	11888518	2.94025	3.05481	3.06947	2.62814	288	1173	198	5	175	139	468	238	6	389	1	2	97.9509	45.502	4	8
Ccdc86	chr1	-	227002016	227002012	34.6834	26.4939	34.867	35.9697	1023	321	329	11	477	402	124	238	5	477	3	7	29.4954	15.1733	2	5
Ccdc91	chr4	+	181874860	181874841	8.0436	11.0133	9.05572	10.2788	1234	48	428	294	353	551	24	428	108	387	2	4	153.414	50.0303	4	9
Ccdc94	chr9	-	11108741	11108792	28.4277	21.4161	28.6545	19.3274	1601	414	360	169	154	1181	299	347	83	205	3	7	56.3183	55.1454	3	7
Ccdc97	chr1	-	82511327	82511221	36.0499	40.2748	38.546	41.4469	903	353	360	18	410	364	66	341	9	390	3	7	25.0486	9.03792	2	4
Ccl2	chr10	+	69412064	69412091	0.236925	0.304335	0.083844	2.28501	63	0	1	0	1	22	0	1	0	1	1	1	265.907	72.2888	4	10
Ccna2	chr2	-	123282214	123282245	9.44777	12.496	10.6406	20.2669	453	529	309	1	434	189	143	71	0	1	2	4	47.9478	15.1249	3	6
Ccnb1	chr2	-	30791106	30791102	7.61037	10.5031	8.38288	14.3614	170	183	275	0	1	188	27	270	0	1	2	3	22.3379	17.8994	2	4
Ccnb2	chr1	-	21146846	21146844	4.83164	7.5233	5.05961	12.0482	47	0	1	0	1	33	0	1	0	1	1	3	9.72754	4.38637	1	2
Ccnc	chr5	+	35865683	35865684	15.4059	11.0475	16.7877	11.6751	1670	579	320	21	60	830	257	320	8	18	2	5	108.4	75.1302	4	8
Ccnd1	chr1	-	218100272	218100285	6.64482	19.837	6.83774	21.2741	404	4	238	12	240	685	15	296	18	38	2	3	60.7992	34.5314	3	7
Ccnd3	chr9	-	15410895	15410992	24.3422	66.6401	27.7997	47.4875	317	806	302	11	226	320	322	302	15	226	3	6	13.0227	4.80191	1	2
Ccndbp1	chr3	+	112951064	112951038	26.8587	23.4364	25.957	18.5162	805	65	260	12	213	303	15	323	2	216	3	7	29.9717	12.9286	2	5
Ccne1	chr1	-	94495067	94495077	6.07507	7.88801	6.87446	6.74561	159	160	207	0	1	54	102	160	3	495	2	3	26.1725	6.84583	2	4
Ccne2	chr5	+	24434871	24434929	9.72203	6.35743	11.4696	8.28309	558	92	355	0	1	265	29	355	1	497	2	4	57.3954	41.6835	3	7
Ccng1	chr10	-	25910298	25910271	54.2487	62.0445	59.2058	63.3493	1177	610	217	15	28	520	369	217	9	269	4	8	21.6964	8.38108	2	4
Ccng2	chr14	-	16276068	16276092	22.8829	30.4642	23.1289	22.9566	1206	37	329	366	439	944	5	329	104	439	3	6	52.703	30.9872	3	7
Ccnk	chr6	+	132090632	132090602	31.0907	33.3844	31.3152	24.8926	1043	23	354	7	112	558	9	14	1	429	3	7	33.547	16.7144	2	5
Ccnl1	chr2	-	157759838	157759802	83.8506	55.8884	81.429	44.6411	3740	0	1	39	285	1630	0	1	35	285	4	9	44.6032	29.1653	3	6
Ccnl2	chr5	+	173256833	173256815	104.869	60.7301	67.8023	49.2208	1188	657	284	28	239	617	220	284	22	486	4	9	11.3284	10.1597	1	2
Ccno	chr2	+	44857249	44857276	0.500568	0.165453	0.541814	0.279623	82	0	1	2	242	5	1	202	1	68	1	1	163.814	30.2201	4	9
Ccnt2	chr13	+	44475969	44475994	49.3525	35.9992	44.5435	30.8858	2535	829	157	78	453	1001	359	100	36	389	4	8	51.3651	27.8061	3	7
Ccp110	chr1	+	188417011	188417021	9.2079	6.23104	8.84762	5.80979	305	10	230	23	176	152	4	281	3	173	2	4	33.1237	24.394	2	5
Ccs	chr1	-	220096319	220096329	81.4168	93.2708	89.6192	98.0039	1499	19	298	12	405	602	4	350	2	409	4	9	18.4114	6.45432	2	3
Cct3	chr2	+	187669050	187669014	182.868	212.258	194.823	199.628	1951	744	211	25	426	436	241	202	18	202	4	10	10.6689	2.05411	1	2
Cct4	chr14	+	107767391	107767398	96.6249	116.322	101.556	94.5505	2378	838	449	156	374	1310	360	449	76	374	4	9	24.6106	11.2618	2	4
Cct5	chr2	-	84678730	84678759	148.415	196.193	161.033	192.402	2714	2960	88	6	387	987	1131	88	6	207	4	10	18.2866	5.03077	2	3
Cct6a	chr12	-	30501813	30501831	91.8318	88.6986	93.3184	93.7333	3437	1244	17	7	265	1255	350	35	5	228	4	9	37.4271	14.149	3	6
Cct6b	chr10	-	70118194	70118153	0.671828	0.570318	0.651392	0.310116	1005	1902	414	22	232	555	514	424	9	232	1	1	1495.92	973.141	4	10
Cct7	chr4	+	117235022	117235032	156.747	163.858	169.57	150.097	356	266	275	132	401	140	112	265	86	404	4	10	2.27117	0.854399	1	1
Cd164	chr20	+	46250417	46250398	74.1707	78.104	82.3277	80.1778	3543	1584	84	28	492	2251	585	84	13	161	4	9	47.7682	28.8206	3	6
Cd1d1	chr2	-	186333805	186333746	1.78741	0.926076	1.81524	0.623198	86	5	289	8	159	24	2	303	5	127	1	2	48.1142	25.9158	3	6
Cd276	chr8	-	63350312	63350199	31.5512	32.7625	29.0452	28.2621	762	157	316	168	129	451	53	316	98	398	3	7	24.1512	13.7657	2	4
Cd2bp2	chr1	-	198639437	198639464	69.3171	58.6744	69.1421	65.7041	1686	143	265	26	211	415	125	265	10	186	4	9	24.323	7.07294	2	4
Cd320	chr7	+	18700487	18700483	27.3292	17.7704	29.591	28.5124	1018	0	1	84	183	388	0	1	94	183	3	7	37.2496	21.834	3	6
Cd44	chr3	-	92783658	92783658	10.1955	5.60709	10.7577	20.8813	84	24	214	5	212	29	15	232	8	250	2	4	8.23896	5.17203	1	2
Cd47	chr11	-	53575175	53575128	11.962	21.3546	12.2342	18.1441	1272	488	325	84	233	595	156	325	34	202	2	4	106.337	27.8629	4	8
Cd48	chr13	+	90116842	90116849	4.30559	7.04916	4.71321	15.7555	138	11	398	0	1	100	2	316	4	27	1	3	32.0514	14.1861	2	5
Cd63	chr7	+	3332787	3332784	592.646	598.035	649.641	691.587	2238	302	275	124	318	1236	162	275	43	331	4	10	3.77628	2.06677	1	1
Cd81	chr1	+	216237662	216237697	513.482	424.267	535.803	323.275	10678	60	356	22	343	3221	16	356	17	405	4	10	20.7953	7.59192	2	4
Cd83	chr17	+	24416650	24416724	0.154857	0.373656	0.234421	0.476175	22	0	1	0	1	13	0	1	1	234	1	1	142.067	34.7914	4	9
Cd9	chr4	-	158010091	158010115	79.2563	45.5725	83.8364	138.283	1076	70	351	13	256	285	3	351	5	87	4	9	13.5762	6.25377	1	2
Cd99	chr20	-	56196961	56196958	516.081	484.458	525.994	573.819	428	16	330	28	423	126	10	344	14	406	4	10	0.829328	0.260084	1	1
Cdc25b	chr3	+	123731538	123731582	5.10524	5.06668	4.49425	6.22729	44	46	381	0	1	22	16	384	1	276	1	3	8.6186	4.34209	1	2
Cdc25c	chr18	-	27550302	27550309	1.41933	1.85678	1.20708	2.06451	86	5	209	11	228	45	7	209	24	246	1	1	60.5918	24.2355	3	7
Cdc26	chr5	-	78267063	78267067	30.4782	32.1499	34.4316	35.1194	2272	709	287	15	393	3223	169	287	11	471	3	7	74.545	100.249	3	8
Cdc27	chr10	-	92602082	92602088	6.15674	5.13628	5.81825	6.70396	1019	1489	179	98	334	531	337	179	28	334	2	3	165.51	103.382	4	9
Cdc34	chr7	-	12905339	12905309	63.0104	75.3412	69.189	62.4972	14	2	21	13	481	10	2	80	7	10	4	9	0.222185	0.132729	1	1
Cdc37l1	chr1	+	247110215	247110259	16.7235	13.2297	16.1641	15.8004	1440	1173	328	18	291	470	544	328	10	442	2	5	86.1062	35.5262	3	8
Cdc42ep2	chr1	-	221281180	221281207	1.28105	3.81603	1.57756	4.69275	61	22	365	1	464	23	15	314	2	381	1	1	47.6173	6.0272	3	6
Cdc42ep3	chr6	-	1942972	1942991	4.49299	8.12791	4.49901	10.9901	201	32	387	7	17	65	25	336	20	24	1	3	44.7363	7.99714	3	6
Cdc42ep4	chr10	-	102269272	102269290	42.1906	47.3533	46.8625	41.9918	1236	237	327	61	410	419	139	327	28	398	3	8	29.2957	8.84838	2	5
Cdc5l	chr9	+	17949763	17949755	33.5135	37.4702	33.2333	31.1986	2171	2106	217	54	211	822	1048	217	22	204	3	7	64.7799	21.9375	3	7
Cdca2	chr15	-	44411004	44410984	2.52051	2.64959	2.82609	4.64846	132	14	92	8	415	38	3	399	0	1	1	2	52.3703	14.3419	3	7
Cdca3	chr4	+	157348019	157348007	15.4324	20.883	17.8104	35.1436	499	1309	262	282	343	278	775	262	97	343	2	5	32.3346	13.3122	2	5
Cdh10	chr2	+	69415393	69415407	22.6595	20.9369	25.1817	13.2787	788	197	172	10	41	359	52	249	5	18	3	6	34.7757	17.1467	2	5
Cdh11	chr19	+	2393058	2393070	27.3166	71.9268	26.5048	60.5321	196	61	353	18	248	481	92	195	6	68	3	7	7.17513	6.68735	1	1
Cdh13	chr19	+	50848792	50848736	10.6276	13.9515	11.8424	12.3711	522	7	392	21	357	236	1	500	10	241	2	4	49.1174	16.9158	3	6
Cdip1	chr10	+	10967657	10967679	40.1326	45.8953	45.0132	42.3391	2208	1029	274	40	454	876	457	274	8	454	3	8	55.0176	19.0869	3	7
Cdk1	chr20	+	20576376	20576376	34.6847	48.133	38.8994	65.5656	309	6	297	0	1	182	3	293	0	1	3	7	8.90883	3.78119	1	2
Cdk10	chr19	+	56024903	56024904	52.6686	50.5629	45.2576	43.4066	984	1853	393	116	235	425	647	393	25	228	4	8	18.6829	8.40537	2	3
Cdk11b	chr5	+	173052062	173052015	106.365	87.3369	86.7169	74.5698	2002	810	197	5	446	899	344	197	5	184	4	9	18.822	10.2935	2	3
Cdk13	chr17	+	49833193	49833070	15.1115	14.7417	16.6402	15.9357	899	1667	211	44	97	466	848	272	49	97	2	5	59.4909	31.611	3	7
Cdk20	chr17	+	1936162	1936151	9.92437	14.2307	8.93905	12.3107	673	149	400	74	422	539	64	422	41	89	2	4	67.8129	37.8759	3	7
Cdk2ap1	chr12	+	37668368	37668328	317.836	395.419	361.127	286.872	1251	35	11	82	54	529	22	11	54	54	4	10	3.936	1.33782	1	1
Cdk2ap2	chr1	+	219346040	219346038	48.2604	43.8096	54.7375	51.433	882	192	197	16	293	315	55	170	0	1	4	8	18.2759	7.19021	2	3
Cdk4	chr7	+	70345970	70345997	243.781	283.817	244.329	270.253	1098	0	1	15	229	556	0	1	6	176	4	10	4.50405	1.95901	1	1
Cdk5rap1	chr3	-	149870405	149870417	14.6282	11.279	13.8443	8.31355	1912	98	428	30	247	1166	30	363	141	247	2	5	130.707	103.378	4	9
Cdkl3	chr10	+	37458489	37458470	5.84352	6.71204	5.74302	5.41913	1498	389	364	8	205	693	198	364	4	155	2	3	256.352	103.247	4	10
Cdkn1c	chr1	-	216663720	216663730	145.055	214.699	144.394	200.631	1595	101	89	0	1	714	21	91	1	43	4	10	10.9958	3.32559	1	2
Cdkn2b	chr5	-	107857385	107857398	2.35599	6.38126	2.65134	4.49863	197	130	354	2	104	107	71	337	1	176	1	2	83.6167	16.7679	3	8
Cdnf	chr17	-	78735324	78735323	0.795198	0.48942	1.08163	1.04393	162	1043	138	0	1	48	314	138	4	234	1	1	203.723	98.0753	4	9
Cdo1	chr18	-	40716677	40716701	84.3433	89.9558	94.3616	49.4235	2722	49	332	17	201	1623	23	191	7	186	4	9	32.2729	18.0422	2	5
Cdt1	chr19	+	55381564	55381576	8.97377	8.29734	8.25299	12.9762	187	857	173	0	1	95	289	173	1	394	2	4	20.8385	11.4494	2	4
Cdv3	chr8	-	111850393	111850272	8.38885	13.621	8.64829	16.2293	808	526	66	74	395	384	130	62	41	63	2	4	96.3183	28.1918	4	8
Cebpa	chr1	+	91363491	91363487	8.22326	10.0489	8.3241	7.54536	4029	65	364	13	289	2291	18	202	8	263	2	4	489.952	227.985	4	10
Cebpb	chr3	+	164424501	164424500	15.4191	21.1074	17.1222	29.4514	725	29	395	7	375	190	18	395	23	135	2	5	47.0196	9.00158	3	6
Cebpg	chr1	-	91296667	91296676	19.7114	16.7413	21.8745	14.4065	1640	488	291	18	436	528	159	291	5	476	3	6	83.2006	31.5387	3	8
Cebpz	chr6	-	1534488	1534485	31.0489	22.9495	29.9871	26.878	1236	458	386	0	1	421	238	386	2	241	3	7	39.8082	18.3446	3	6
Celf3	chr2	+	195718773	195718780	34.5288	21.5029	25.458	21.3247	275	141	185	4	430	113	56	212	8	380	3	7	7.96436	5.25509	1	2
Celf5	chr7	+	11095467	11095511	3.38034	2.2059	1.95233	1.75449	13	3	388	0	1	25	0	1	2	331	1	2	3.84576	11.3333	1	1
Celsr3	chr8	+	117620316	117620325	6.216	3.90203	4.84396	3.90129	211	45	401	1	482	146	22	401	6	445	2	3	33.9446	37.4164	2	5
Cenpa	chr6	-	27080738	27080820	2.10247	5.01714	2.11485	6.50714	196	504	301	0	1	124	141	266	4	297	1	2	93.2237	24.7153	4	8
Cenpj	chr15	-	36805608	36805604	9.15674	6.66674	8.39421	6.83439	216	373	290	49	253	158	141	290	28	253	2	4	23.5892	23.6997	2	4
Cenpl	chr13	+	78886162	78886209	5.63253	6.40768	5.71703	5.03052	202	580	136	12	354	140	342	136	4	331	1	3	35.8631	21.8488	2	5
Cenpm	chr7	-	123476068	123476070	12.434	17.1784	14.1846	30.3298	102	39	439	7	212	56	9	448	4	175	2	5	8.20331	3.25991	1	2
Cenpq	chr9	+	23352270	23352351	3.12672	3.97083	4.24223	4.02534	75	3881	228	0	1	61	1360	228	0	1	1	2	23.9868	15.362	2	4
Cep131	chr10	-	109267605	109267564	48.6749	44.7567	40.5959	34.6374	1269	270	274	158	419	257	35	274	65	363	4	8	26.0709	5.74216	2	4
Cep290	chr7	+	40217268	40217349	2.70319	2.16785	2.9718	2.44894	286	730	205	4	112	185	282	200	2	223	1	2	105.801	85.3381	4	8
Cep44	chr16	+	37177442	37177386	14.7564	12.5967	14.3651	10.6687	915	263	195	7	198	359	115	195	3	177	2	5	62.0072	28.4996	3	7
Cep55	chr1	+	256745321	256745342	3.22208	2.97238	3.80454	5.75728	166	98	59	0	1	69	70	59	1	449	1	2	51.5195	23.2137	3	7
Cep57l1	chr20	-	46666780	46666802	8.97678	7.89903	8.57246	8.97176	1363	660	172	62	224	622	292	264	13	224	2	4	151.836	78.7438	4	9
Cep78	chr1	-	233214758	233214860	24.1603	15.4874	21.5735	13.0904	2168	2766	366	42	432	710	1184	366	20	169	3	6	89.7341	45.8437	4	8
Cep85	chr5	-	152406447	152406486	19.2027	15.3778	14.7123	13.0444	1941	24	48	14	187	788	13	47	4	194	3	6	101.079	51.2428	4	8
Cep85l	chr20	-	34683506	34683476	1.1989	0.623334	1.05181	1.2469	1111	183	321	39	409	400	28	319	15	244	1	1	926.686	641.711	4	10
Cep89	chr1	+	91663773	91663735	11.5057	10.3141	11.5318	13.0777	459	478	230	0	1	226	306	230	2	410	2	4	39.8933	21.9118	3	6
Cept1	chr2	-	209160653	209160786	9.91318	11.3489	11.7428	9.86191	1286	2278	363	71	226	896	684	363	19	226	2	4	129.726	78.9506	4	9
Cerk	chr7	-	127058056	127058032	19.7329	21.2425	20.7505	24.1462	781	168	391	809	27	378	35	381	410	27	3	6	39.5786	17.7945	3	6
Cers1	chr16	-	20860789	20860797	19.4391	13.7395	19.5189	7.7776	851	316	348	24	381	327	32	348	17	381	3	6	43.7778	23.8	3	6
Cers2	chr2	+	196487655	196487672	49.7005	55.0847	46.7397	54.2393	1388	198	327	201	447	999	135	373	60	447	4	8	27.9273	18.1357	2	5
Cetn4	chr2	-	124048441	124048451	5.55851	8.18512	6.37369	6.28405	376	1106	356	0	1	140	534	331	3	242	1	3	67.644	17.1042	3	7
Cfap20	chr19	+	10025023	10025008	43.9964	51.4337	45.9028	38.9334	2073	66	110	46	239	1534	32	110	29	239	3	8	47.1175	29.8248	3	6
Cfap52	chr10	-	54512157	54512169	0.757984	0.510206	0.952825	0.456739	25	4	459	4	140	22	2	62	0	1	1	1	32.9822	43.1198	2	5
Cfh	chr13	-	57080540	57080563	5.01864	11.2432	5.2416	19.1565	151	0	1	0	1	220	5	213	0	1	1	3	30.0878	19.5675	2	5
Cfl1	chr1	+	220869804	220869802	1366.63	1353.55	1532.78	1450.07	7599	1021	342	117	206	4845	419	342	70	218	4	10	5.56039	3.57947	1	1
Cgrrf1	chr15	+	23619175	23619163	25.2939	24.1368	28.2007	19.6453	798	201	319	27	347	387	67	319	8	456	3	6	31.5491	16.0336	2	5
Ch25h	chr1	-	252808380	252808396	2.50044	4.23649	3.07374	9.42958	459	10	116	11	280	628	7	301	10	275	1	2	183.568	148.236	4	9
Chac1	chr3	+	111160204	111160278	1.6692	1.53555	1.99281	1.61454	131	119	240	0	1	62	40	198	1	165	1	2	78.4809	40.3764	3	8
Chchd4	chr4	-	123118186	123118202	7.64652	6.52226	8.48143	7.31535	432	1116	259	6	220	188	338	259	3	199	2	3	56.4963	28.8244	3	7
Chchd6	chr4	-	121565212	121565175	30.2878	32.8281	37.0162	34.488	543	16	313	1	58	227	2	341	9	478	3	7	17.928	6.91481	2	3
Chd2	chr1	-	134871168	134871167	17.577	9.86809	13.8708	13.1162	1997	3	384	8	255	1762	3	245	14	252	2	5	113.614	178.555	4	9
Chd6	chr3	-	157099306	157099252	26.1346	18.1462	24.4591	19.2277	936	329	116	167	479	377	99	116	62	373	3	6	35.8146	20.7757	2	5
Chek1	chr8	-	39201588	39201600	9.81512	10.5088	10.3289	7.55837	144	433	389	44	296	117	189	352	18	253	2	4	14.6712	11.1336	1	3
Chfr	chr12	-	52596076	52596090	13.7031	12.609	13.1254	12.7267	1388	202	275	10	413	364	74	211	6	400	2	5	101.291	28.8683	4	8
Chga	chr6	+	126434225	126434199	5.52251	4.76569	5.133	4.53616	23	3	378	0	1	8	2	402	0	1	1	3	4.16477	1.67867	1	1
Chka	chr1	+	219077770	219077785	141.53	95.805	144.394	54.3156	3363	206	230	5	478	975	52	230	8	384	4	10	23.7618	10.1769	2	4
Chmp1b	chr18	+	62923619	62923673	34.5372	25.2567	35.2538	21.8598	1703	39	409	33	240	776	29	408	19	326	3	7	49.3092	30.7245	3	6
Chmp4bl1	chr4	+	67059938	67060004	263.421	276.873	301.529	209.041	523	0	1	2	186	270	0	1	1	179	4	10	1.98542	0.975176	1	1
Chmp5	chr5	+	57267311	57267323	113.452	110.918	121.489	100.975	1277	835	142	13	259	332	446	134	3	308	4	9	11.2559	2.9932	1	2
Chmp6	chr10	+	109073677	109073665	27.891	29.8262	29.3304	31.306	819	328	457	13	262	326	60	432	1	131	3	7	29.3643	10.93	2	5
Chordc1	chr8	+	17421551	17421564	14.6498	13.1339	15.0694	13.7799	808	860	206	18	386	334	172	206	7	377	2	5	55.1542	25.4304	3	7
Chpt1	chr7	-	29070928	29070827	15.5091	24.3201	16.1222	10.874	1143	186	237	56	415	357	68	237	20	255	2	5	73.6989	14.6792	3	8
Chrac1	chr7	+	114323541	114323532	30.4277	36.4749	33.4967	35.3563	2100	369	464	2674	246	1607	160	448	835	246	3	7	69.016	44.0577	3	7
Chrdl1	chrX	-	114658931	114658922	1.73426	1.20226	1.8961	2.25393	100	0	1	30	178	163	2	403	1	179	1	2	57.6615	135.578	3	7
Chrm4	chr3	+	80833271	80833259	27.9843	15.8278	29.93	10.2886	310	50	370	9	47	82	28	370	3	473	3	7	11.0777	5.18076	1	2
Chrna7	chr1	-	124039193	124039239	0.090155	0.037954	0.058747	0	999	11	349	0	1	318	4	349	2	284	1	1	11080.9	8378.56	4	10
Chrnb1	chr10	-	56403188	56403137	3.35317	2.0806	3.29517	2.10909	49	3	168	438	401	46	2	345	168	398	1	2	14.613	22.109	1	3
Chst14	chr3	+	110734104	110734111	4.64044	7.8339	5.01631	12.3428	268	39	362	0	1	151	22	381	1	139	1	3	57.7531	19.2752	3	7
Chst7	chrX	-	2657155	2657199	7.61901	11.9523	8.8771	7.03771	741	64	372	0	1	254	26	340	2	226	2	3	97.2567	21.2512	4	8
Chst8	chr1	-	90685257	90685275	0.344756	0.255284	0.41711	0.191964	77	2	385	0	1	4	1	375	0	1	1	1	223.346	15.6688	4	10
Chtf18	chr10	-	15098798	15098788	4.40735	6.04932	4.03898	7.68007	136	484	149	0	1	45	158	149	1	398	1	3	30.8576	7.43885	2	5
Chtf8	chr19	-	39087880	39087956	32.4638	35.0298	34.9742	36.5972	1485	506	444	28	223	684	193	453	7	223	3	7	45.7433	19.5262	3	6
Chuk	chr1	-	263884354	263884330	26.8159	17.8215	26.1963	15.9879	4044	1256	371	6	235	1294	424	371	4	183	3	7	150.806	72.6088	4	9
Churc1	chr6	+	99817438	99817446	68.5866	89.4477	77.9342	113.65	1775	104	311	275	196	781	32	317	90	216	4	9	25.8797	8.73136	2	4
Ciapin1	chr19	+	10597013	10596993	44.448	35.1703	48.9545	37.7709	1551	993	361	15	219	378	339	355	5	378	3	8	34.8947	10.7477	2	5
Ciart	chr2	-	197991198	197991152	3.83743	0.411974	3.81801	2.22494	239	251	136	1	286	61	48	134	2	82	1	2	62.2813	148.068	3	7
Cib1	chr1	-	142020461	142020521	82.5409	79.6054	91.9675	74.6504	553	1039	270	15	323	258	157	270	3	91	4	9	6.69971	3.24098	1	1
Cib2	chr8	-	59139946	59139929	8.61478	9.38277	10.0637	6.74075	430	296	294	0	1	157	77	294	5	260	2	4	49.9142	16.7328	3	6
Cinp	chr6	-	135304422	135304413	12.1537	15.8104	13.5267	15.4723	1123	847	334	7	190	779	286	334	5	190	2	4	92.3995	49.2713	4	8
Cipc	chr6	+	110968060	110968182	5.92718	5.66685	6.41451	6.44046	833	1503	200	26	375	430	540	17	8	375	2	3	140.539	75.8799	4	9
Cir1	chr3	-	60023843	60023895	78.9358	86.7355	86.8392	73.1317	1118	2052	334	10	189	413	681	345	5	243	4	9	14.1634	4.7616	1	3
Cirbp	chr7	-	12405022	12405022	164.748	147.383	135.417	122.598	11943	308	219	119	387	3041	108	209	20	388	4	10	72.4925	20.6333	3	8
Cisd1	chr20	+	18493537	18493519	120.203	154.884	139.405	164.918	876	565	420	51	466	260	147	422	44	466	4	10	7.28766	1.67868	1	1
Cisd2	chr2	-	240611560	240611559	25.222	23.7341	26.8778	26.0071	1884	1029	342	156	195	989	368	342	100	195	3	6	74.6966	41.6699	3	8
Cish	chr8	+	116054546	116054545	1.97603	2.84272	1.95455	2.15423	476	175	94	5	242	218	129	135	8	351	1	2	240.887	76.687	4	10
Cited1	chrX	-	72133692	72133727	34.2097	34.8399	38.0399	42.409	325	117	444	3	142	124	32	417	0	1	3	7	9.50022	3.55913	1	2
Cited2	chr1	+	12823362	12823355	50.9463	75.5681	49.5833	72.565	4269	271	344	33	282	1335	94	315	17	228	4	8	83.7941	17.6662	3	8
Cited4	chr5	+	139597730	139597702	0.626417	0.421525	0.802785	1.79602	718	0	1	0	1	123	0	1	0	1	1	1	1146.2	291.798	4	10
Ciz1	chr3	+	11392131	11392229	26.1354	26.0982	21.3943	23.7905	1046	528	183	66	337	434	216	211	10	325	3	7	40.0223	16.6295	3	6
Ckb	chr6	-	136145838	136145844	2913.73	5155.35	3158.11	2674.6	9924	0	1	0	1	3503	0	1	9	421	4	10	3.40594	0.679488	1	1
Cks1b	chr2	-	188745144	188745142	19.1879	27.1044	20.4966	30.7582	1103	227	167	5	241	643	184	158	4	40	3	6	57.4843	23.7231	3	7
Cks2	chr17	-	13593423	13593404	28.4208	32.6836	32.3094	75.4863	2160	853	247	0	1	1176	413	247	0	1	3	7	76.0007	35.9814	3	8
Clasrp	chr1	-	80515694	80515699	151.952	130.863	96.7795	79.4864	476	267	345	6	222	246	83	345	7	231	4	10	3.13256	1.87982	1	1
Clcc1	chr2	+	211450483	211450475	19.3884	19.0824	19.5303	14.9285	1747	607	392	27	285	804	147	377	16	226	3	6	90.1055	42.1332	4	8
Clk1	chr9	-	65307995	65307956	278.421	202.107	239.726	107.731	2845	129	343	121	229	1308	92	343	74	229	4	10	10.2183	6.47184	1	2
Clk2	chr2	+	188476819	188476786	115.005	89.6547	73.4155	52.0646	942	2179	399	52	273	445	742	397	39	473	4	10	8.19096	4.96349	1	2
Cln3	chr1	-	197997664	197997701	10.8948	10.3107	11.0645	8.05701	304	154	443	36	357	84	50	190	11	353	2	4	27.9033	8.14685	2	5
Clns1a	chr1	+	162676308	162676298	60.2628	64.2015	65.9089	59.3291	2320	284	349	20	497	817	120	412	10	219	4	9	38.498	12.7256	3	6
Clp1	chr3	-	72128973	72128892	9.73763	9.36196	10.1571	8.01538	827	371	288	2	381	416	221	319	3	381	2	4	84.9283	44.4352	3	8
Clpb	chr1	+	166739635	166739627	18.1623	19.6962	20.3454	20.1524	503	0	1	6	238	303	0	1	7	238	2	5	27.6948	15.3837	2	4
Clptm1l	chr1	-	32297190	32297198	67.6361	70.4697	69.2444	73.4455	743	279	406	16	354	275	127	406	5	361	4	9	10.9853	3.90239	1	2
Clspn	chr5	+	144581426	144581476	1.47173	1.48016	1.30716	2.03166	187	22	304	8	217	112	13	364	3	216	1	1	127.061	75.6675	4	9
Clstn1	chr5	+	166533234	166533212	69.5338	72.0639	72.8866	82.8485	288	132	332	22	98	133	79	332	15	168	4	9	4.14187	1.84558	1	1
Clstn3	chr4	-	157078013	157078109	0.742384	0.616166	0.750091	0.722687	202	18	345	2	91	61	11	282	1	87	1	1	272.096	98.9993	4	10
Cltb	chr17	+	10537438	10537387	49.8215	63.4142	56.8723	83.9323	242	1	12	5	476	120	0	1	6	365	4	8	4.85734	1.89232	1	1
Cltc	chr10	-	74070266	74070372	41.2147	50.642	42.6069	46.5409	1266	2587	92	62	59	425	1430	113	34	487	3	8	30.7172	8.39224	2	5
Cluh	chr10	+	61432871	61432900	48.6489	35.0964	38.4514	26.8583	1179	361	65	13	364	300	156	375	7	257	4	8	24.2349	8.54789	2	4
Cmas	chr4	+	176994128	176994109	19.0495	18.977	19.931	17.8659	816	6	375	23	204	446	3	360	15	489	3	6	42.8358	23.5022	3	6
Cmc1	chr8	-	126495347	126495243	15.371	30.981	17.054	25.2367	787	115	247	28	437	266	33	274	11	211	2	5	51.2005	8.58591	3	7
Cmtr2	chr19	-	41433367	41433346	4.33833	3.06886	4.5524	3.71423	1432	586	277	7	298	470	201	273	2	134	1	3	330.081	153.152	4	10
Cnbd2	chr3	+	152382244	152382255	1.55366	1.67711	1.45878	1.98457	697	155	44	6153	91	376	131	44	1817	91	1	1	448.618	224.195	4	10
Cnbp	chr4	-	119756765	119756733	261.911	279.331	284.85	280.246	2077	4927	320	14	308	1192	1369	320	6	422	4	10	7.93018	4.26735	1	2
Cndp2	chr18	-	81539065	81539025	47.3211	38.3961	48.6104	45.112	786	303	270	13	438	272	54	289	10	446	4	8	16.6099	7.08405	1	3
Cnep1r1	chr19	-	19913605	19913563	18.6619	24.6726	19.5705	18.5494	2096	2	205	5	457	1034	4	300	1	481	3	6	112.314	41.9088	4	9
Cnih2	chr1	-	220480132	220480112	128.771	135.031	144.762	127.934	336	0	1	36	307	198	0	1	11	263	4	10	2.60927	1.46633	1	1
Cnksr3	chr1	-	43884267	43884304	7.52418	6.64951	6.58208	8.05351	854	627	343	1	404	258	250	343	3	252	2	3	113.501	38.7998	4	9
Cnn3	chr2	+	225005068	225005039	387.235	350.452	421.561	411.008	4117	1182	206	43	447	2341	445	206	23	491	4	10	10.6318	6.67995	1	2
Cnnm2	chr1	+	266530476	266530462	3.28503	3.96012	3.24928	5.69161	946	49	55	18	78	304	14	89	9	341	1	2	287.973	76.7654	4	10
Cnnm4	chr9	+	43049586	43049491	5.18993	3.01036	5.33486	3.01651	817	129	271	25	52	206	32	274	5	71	1	3	157.42	68.4303	4	9
Cnot1	chr19	+	9668185	9668214	17.0209	15.8241	15.6158	14.3829	1931	254	173	88	493	857	126	173	30	493	2	5	113.449	54.1577	4	9
Cnot10	chr8	-	122696466	122696475	36.7768	30.7592	30.5277	25.2762	819	49	263	17	346	413	58	263	4	194	3	7	22.2695	13.4269	2	4
Cnot3	chr1	-	64147066	64147077	40.2454	41.0714	33.9279	29.9618	1354	52	62	98	435	463	18	33	70	138	3	8	33.6436	11.273	2	5
Cnot4	chr4	-	62663200	62663211	10.5787	9.63289	12.641	10.1947	1646	156	320	61	486	609	51	320	18	486	2	4	155.596	63.2209	4	9
Cnot6l	chr14	+	15059386	15059388	2.05553	2.43807	2.25588	3.20159	238	81	10	247	62	111	36	61	92	62	1	2	115.785	45.5278	4	9
Cnot8	chr10	+	43538309	43538327	52.5439	48.7614	51.2531	38.531	1243	1244	185	56	352	536	272	187	42	352	4	8	23.6564	10.9923	2	4
Cnpy4	chr12	+	19329026	19329008	47.5848	47.1012	51.2235	53.8903	242	367	140	16	333	134	134	140	5	275	4	8	5.08565	2.84494	1	1
Cntf	chr1	-	229601032	229601028	21.3885	16.2537	24.4699	34.2575	304	0	1	0	1	124	0	1	0	1	3	6	14.2132	7.62902	1	3
Cntn4	chr4	+	137785283	137785335	0.429065	0.289409	0.332217	0.146088	123	6	262	0	1	66	3	245	0	1	1	1	286.67	228.051	4	10
Coa3	chr10	-	89199731	89199737	34.6199	60.453	40.3739	44.3063	1337	69	435	6	253	528	34	449	0	1	3	7	38.6194	8.73405	3	6
Coa4	chr1	+	165549343	165549311	30.1673	30.7496	34.2039	23.9287	885	1723	338	0	1	448	587	332	4	18	3	7	29.3364	14.5693	2	5
Coa5	chr9	-	44024876	44024861	31.8933	42.0284	35.2708	36.669	1188	1301	337	14	443	680	656	375	12	324	3	7	37.2492	16.1795	3	6
Coasy	chr10	+	88992486	88992483	42.3994	37.4899	40.892	28.206	1193	1029	234	4	323	389	376	234	20	170	3	8	28.1372	10.3761	2	5
Cog1	chr10	+	102167770	102167749	30.1083	23.3283	25.448	20.6513	811	711	439	139	376	267	156	439	61	150	3	7	26.9361	11.4453	2	4
Cog2	chr19	+	57286984	57286993	16.3645	26.2346	14.3171	19.3659	2690	177	303	2	263	1095	133	303	2	280	2	5	164.381	41.7387	4	9
Cog3	chr15	-	57805184	57805152	7.81959	5.3161	6.25002	4.90197	596	416	329	91	325	203	265	329	28	292	2	3	76.2188	38.1859	3	8
Cog4	chr19	-	43391828	43391823	37.3582	39.232	34.195	36.2415	2531	4296	252	9	11	910	2101	244	7	16	3	8	67.7496	23.1954	3	7
Cog7	chr1	-	191948977	191948987	10.4311	9.84296	10.7007	10.302	436	175	448	11	250	298	45	439	4	321	2	4	41.7982	30.2754	3	6
Cog8	chr19	-	39257406	39257422	22.7437	28.7206	24.588	25.5127	1192	974	305	12	318	659	309	279	9	318	3	6	52.4101	22.9452	3	7
Coil	chr10	+	76320675	76320667	8.94746	8.64992	9.17773	8.81453	619	42	369	106	255	256	17	399	26	155	2	4	69.1816	29.5957	3	7
Col11a1	chr2	+	216863427	216863520	4.26976	14.276	3.92606	13.8757	57	90	147	1	71	245	128	147	0	1	1	3	13.3497	17.1617	1	2
Col13a1	chr20	-	31598298	31598320	13.2546	19.9071	11.4265	50.731	141	0	1	0	1	82	0	1	0	1	2	5	10.6378	4.11914	1	2
Col16a1	chr5	+	148257592	148257638	66.6195	80.892	45.3138	53.0836	616	130	376	56	79	1452	100	363	31	333	4	9	9.24654	17.9499	1	2
Col18a1	chr20	+	12225201	12225226	74.5529	163.524	74.8492	256.183	319	27	382	0	1	558	22	382	0	1	4	9	4.27884	3.41234	1	1
Col1a1	chr10	+	82745800	82745798	168.71	684.91	156.569	784.589	323	2	300	2	493	283	6	306	1	426	4	10	1.91453	0.413193	1	1
Col23a1	chr10	+	36741433	36741431	2.43402	8.67347	1.70563	10.4393	201	30	428	27	105	117	3	428	5	348	1	2	82.5794	13.4894	3	8
Col26a1	chr12	+	22834865	22834857	29.2228	68.903	31.0535	101.961	913	0	1	0	1	483	0	1	1	240	3	7	31.2428	7.00986	2	5
Col27a1	chr5	+	79055520	79055458	6.50988	9.8753	3.59234	8.98933	97	0	1	7	381	58	1	329	12	366	2	3	14.9004	5.87324	1	3
Col3a1	chr9	+	52023294	52023281	206.778	694.184	200.352	840.936	1667	26	347	5	156	2463	43	367	2	38	4	10	8.06177	3.54805	1	2
Col4a3bp	chr2	+	27365147	27365166	20.0507	13.2605	18.139	13.9448	2522	111	257	20	228	1861	88	257	37	226	3	6	125.781	140.342	4	9
Col5a2	chr9	-	52238735	52238714	35.6316	101.605	36.2985	95.4818	1727	15	313	5	118	2050	18	329	3	117	3	7	48.4682	20.1762	3	6
Col5a3	chr8	-	21831668	21831715	8.32245	34.0374	7.0216	17.4663	46	1	302	0	1	77	0	1	0	1	2	4	5.52722	2.26221	1	1
Col6a2	chr20	+	12773519	12773512	65.2577	291.052	59.0591	268.529	208	30	245	4	499	251	17	245	3	337	4	9	3.18737	0.862389	1	1
Colec12	chr18	+	867047	867030	42.7318	98.5138	44.9086	179.781	357	41	309	23	454	520	30	319	38	286	3	8	8.35444	5.27845	1	2
Commd10	chr18	+	41022554	41022555	22.5428	25.2399	24.1048	23.8511	536	51	410	153	216	384	16	385	9	211	3	6	23.777	15.214	2	4
Commd3	chr17	+	85356041	85356081	151.918	165.704	159.056	131.606	2114	1348	305	49	414	1059	478	300	25	366	4	10	13.9154	6.3909	1	2
Commd4	chr8	-	61836796	61836771	133.689	152.558	114.597	87.9823	802	276	292	36	398	1349	137	292	14	167	4	10	5.99898	8.84252	1	1
Commd7	chr3	-	149115209	149115147	33.0569	34.3759	34.9068	35.132	657	776	404	52	421	226	238	407	12	128	3	7	19.8748	6.57437	2	3
Commd8	chr14	+	38612407	38612399	100.182	80.2024	110.969	70.1592	469	65	333	5	290	210	39	360	2	267	4	9	4.68147	2.61837	1	1
Comt	chr11	+	86715980	86716107	62.5401	68.694	65.4148	59.6906	722	582	472	25	382	285	248	170	21	392	4	9	11.5446	4.14883	1	2
Comtd1	chr15	+	2631528	2631485	5.96324	7.5205	6.09995	5.79792	121	0	1	5	41	70	3	326	3	366	2	3	20.291	9.3079	2	4
Copa	chr13	+	90467284	90467312	69.9638	82.2079	67.5703	80.1702	2294	1829	360	13	380	1610	1115	360	17	389	4	9	32.7884	19.5845	2	5
Copb1	chr1	-	183729569	183729564	35.4503	41.4724	36.3435	40.2898	2409	124	438	87	402	1030	58	438	64	397	3	7	67.9543	24.8358	3	7
Copb2	chr8	+	106582341	106582375	24.7256	33.9729	22.849	36.5727	3543	2808	332	4	201	1540	889	342	7	199	3	6	143.293	45.3302	4	9
Copg1	chr4	+	119815245	119815219	41.9886	58.8423	40.2627	60.0863	806	325	162	26	361	438	72	162	6	161	3	8	19.1957	7.44363	2	3
Copg2	chr4	-	58195242	58195223	35.7084	30.7001	38.999	35.7339	1125	106	314	106	283	530	65	310	32	283	3	7	31.5052	17.2638	2	5
Coprs	chr16	+	80826680	80826693	57.2434	63.6968	65.0765	51.5177	659	881	371	0	1	192	250	371	1	348	4	8	11.5122	3.01428	1	2
Cops2	chr3	-	118137125	118136982	30.72	38.9799	32.2083	29.5753	976	711	381	38	375	758	258	381	19	375	3	7	31.7708	19.4459	2	5
Cops3	chr10	-	46206083	46206124	51.1801	49.2616	55.8226	58.0391	890	235	413	599	306	394	61	413	392	306	4	8	17.3896	7.99812	2	3
Cops4	chr14	-	10749077	10749048	77.1284	94.133	77.0172	75.7868	1519	946	196	82	427	1028	187	219	54	427	4	9	19.6944	10.9207	2	3
Cops5	chr5	+	8876280	8876264	97.179	94.9551	104.996	103.118	1139	526	233	17	85	470	536	180	11	8	4	9	11.7206	4.94971	1	2
Cops7a	chr4	-	157486844	157486859	55.1772	53.4783	56.8207	57.7996	960	1110	282	11	244	538	570	282	8	427	4	8	17.3985	10.0602	2	3
Copz2	chr10	+	84718823	84718815	27.4342	81.9346	28.9428	94.1731	109	44	447	12	462	145	41	447	8	384	3	7	3.97314	1.7697	1	1
Coq10b	chr9	+	61655962	61655973	22.0469	13.713	26.0052	18.0839	6465	765	192	297	257	2530	281	192	97	257	3	6	293.239	184.496	4	10
Coq6	chr6	+	108076441	108076431	40.9778	35.0522	33.175	24.3082	823	117	283	30	359	431	21	336	11	356	3	8	20.084	12.296	2	3
Coro1b	chr1	+	219397938	219397883	122.96	138.839	129.631	145.003	1045	430	389	11	399	389	245	403	5	373	4	10	8.49867	2.8018	1	2
Coro7	chr10	+	11090199	11090197	22.0052	18.4617	18.1525	20.2885	410	1	239	0	1	191	1	239	0	1	3	6	18.632	10.3457	2	3
Cotl1	chr19	-	52499433	52499409	118.859	114.686	135.733	116.487	3767	102	375	2	159	1161	39	375	1	159	4	10	31.6931	10.1233	2	5
Cox15	chr1	-	263511510	263511511	24.7358	19.0628	23.7134	17.553	3218	739	362	19	254	1214	289	362	8	255	3	6	130.095	63.6842	4	9
Cox16	chr6	-	105214329	105214311	33.307	34.509	38.1358	38.3097	625	301	393	26	184	371	140	395	13	150	3	7	18.7648	10.7508	2	3
Cox18	chr14	+	19434752	19434751	15.1083	15.266	17.3679	13.0643	494	589	279	4	353	152	221	279	4	399	2	5	32.6972	9.95679	2	5
Cox20	chr13	+	96219852	96219771	50.9871	40.4221	56.4536	42.1522	1635	1915	399	422	261	1239	715	400	169	261	4	8	32.0669	30.6515	2	5
Cox4i1	chr19	+	54245957	54245981	657.866	750.006	743.45	528.186	5666	1422	321	12	212	2890	1153	321	10	212	4	10	8.6127	3.8533	1	2
Cox5a	chr8	+	62298357	62298297	147.683	187.104	170.781	177.994	2599	383	351	14	310	1014	222	351	15	130	4	10	17.5986	5.41944	2	3
Cox5b	chr9	+	43259705	43259684	458.363	490.786	566.662	504.191	2815	648	330	16	436	846	216	275	6	136	4	10	6.14142	1.72376	1	1
Cox6a1	chr12	+	47024441	47024455	670.005	821.719	787.667	1003.92	12141	150	311	1	497	5834	47	311	6	254	4	10	18.1208	7.09975	2	3
Cox6b2	chr1	+	72661210	72661206	12.9044	20.951	14.4797	21.8077	338	303	334	0	1	333	89	336	0	1	2	5	26.1926	15.8943	2	4
Cox6c	chr7	-	74735650	74735624	412.701	462.134	467.103	516.499	8479	26	421	1	197	9140	3	409	4	347	4	10	20.5452	19.7778	2	4
Cox7a2	chr8	-	87213627	87213594	241.421	271.796	291.859	304.337	1914	1908	355	0	1	1184	624	375	1	216	4	10	7.92806	4.35621	1	2
Cox7a2l	chr6	-	6709783	6709778	104.519	172.319	116.813	118.204	1487	91	111	10	176	772	15	111	20	433	4	9	14.2271	4.48007	1	3
Cox8a	chr1	-	222468896	222468897	427.313	569.58	507.717	704.411	14242	37	235	6	434	3356	17	207	0	1	4	10	33.3292	5.89206	2	5
Cpd	chr10	+	63325763	63325789	3.75719	2.41646	3.17271	2.87747	1494	78	305	11	332	742	12	305	3	105	1	2	397.637	307.06	4	10
Cpe	chr16	+	26906715	26906698	635.851	548.589	662.255	404.215	4834	31	410	54	264	2571	10	401	11	71	4	10	7.6024	4.68656	1	1
Cpne6	chr15	+	34187228	34187238	0.576423	2.22681	0.419328	0.969282	12	0	1	0	1	5	0	1	0	1	1	1	20.818	2.24536	2	4
Cpne9	chr4	+	145238946	145238903	0.349182	0.482561	0.341494	0.120327	11	0	1	0	1	6	0	1	0	1	1	1	31.5022	12.4337	2	5
Cpox	chr11	-	44049648	44049686	13.2816	14.6049	14.8876	15.7911	689	392	381	162	245	162	193	391	78	251	2	5	51.8764	11.0921	3	7
Cpsf1	chr7	-	117672373	117672345	44.8367	37.9227	31.016	27.829	711	10	392	0	1	270	2	375	10	380	3	8	15.8575	7.11975	1	3
Cpsf2	chr6	+	125870371	125870377	10.6773	8.23939	11.2628	9.76347	790	624	187	71	467	309	274	247	36	467	2	4	73.9886	37.5028	3	8
Cpsf3	chr6	+	43363791	43363777	37.6249	43.7072	41.0503	41.9557	2068	931	267	119	455	762	689	267	21	270	3	8	54.9635	17.4342	3	7
Cpsf4	chr12	-	11215647	11215626	44.901	41.0048	42.7607	35.8686	712	1020	247	9	291	261	324	247	6	161	3	8	15.8571	6.3651	1	3
Cpsf6	chr7	-	60416925	60416901	27.115	22.7689	31.1424	23.6494	2470	4253	368	117	345	1292	1758	368	72	345	3	7	91.0937	56.7442	4	8
Cptp	chr5	-	173318313	173318277	2.85373	4.81158	3.25966	3.55782	381	1334	342	0	1	208	568	342	0	1	1	2	133.51	43.2291	4	9
Crabp1	chr8	+	59344096	59344096	29.0546	138.737	35.8397	70.08	121	0	1	0	1	84	0	1	0	1	3	7	4.16458	0.605463	1	1
Crb2	chr3	+	22038356	22038281	1.2486	0.54052	0.825761	1.59427	55	5	389	8	95	26	0	1	1	391	1	1	44.0494	48.1018	3	6
Crbn	chr4	-	138885556	138885547	12.7978	9.58196	13.0521	9.15194	1140	44	372	4	247	367	19	372	1	244	2	5	89.0777	38.3011	4	8
Creb3l1	chr3	-	80933283	80933299	19.9216	55.3842	23.4854	114.31	331	6	387	0	1	337	7	316	3	101	3	6	16.6151	6.08476	1	3
Crebl2	chr4	+	168599386	168599355	4.86625	7.0395	5.5269	6.01686	695	835	210	53	224	282	535	210	44	224	1	3	142.821	40.0597	4	9
Crebrf	chr10	-	16752205	16752252	3.28919	2.31246	4.27051	2.33886	257	957	211	136	383	147	481	211	37	349	1	2	78.1348	63.5686	3	8
Creg1	chr13	+	83972225	83972228	5.70021	6.03312	6.07534	4.00855	186	2	382	5	329	76	0	1	4	330	1	3	32.6304	12.5971	2	5
Creld1	chr4	+	145440283	145440266	60.7571	62.1179	60.7221	48.9831	2945	1310	100	29	280	985	427	100	23	227	4	9	48.4717	15.8569	3	6
Crem	chr17	+	57074524	57074528	5.06661	4.53983	6.59567	5.29991	322	5	386	8	371	198	9	138	3	335	1	3	63.5534	43.614	3	7
Crim1	chr6	+	788547	788548	1.32527	1.24459	1.12479	1.97973	564	365	236	45	208	207	123	236	25	194	1	1	425.573	166.321	4	10
Crip2	chr6	+	137953544	137953570	234.968	466.316	254.786	260.448	1137	480	376	33	54	1318	223	376	15	54	4	10	4.83895	2.82641	1	1
Cript	chr6	+	10594146	10594183	40.2477	48.0651	44.1196	33.0922	1509	364	248	2	216	1068	89	248	6	242	3	8	37.4928	22.2199	3	6
Crk	chr10	+	63829908	63829834	8.19078	8.78384	8.70991	11.58	1611	67	242	14	228	807	33	298	12	494	2	4	196.685	91.8733	4	9
Crkl	chr11	-	87815019	87814993	4.00978	4.26768	3.45188	4.84392	1897	1742	306	52	492	1470	511	306	36	492	1	2	473.093	344.449	4	10
Crmp1	chr14	-	78308933	78308926	40.9925	49.2669	45.0234	47.5098	256	27	297	57	409	177	12	324	17	112	3	8	6.24504	3.59268	1	1
Crnkl1	chr3	-	140141679	140141691	18.1829	18.736	19.4746	17.2838	1208	60	410	2	246	434	35	392	2	92	2	5	66.4361	23.1639	3	7
Crocc	chr5	-	159583049	159583055	17.0325	12.7104	13.7636	12.7236	649	725	83	17	468	263	184	83	16	303	2	5	38.1036	20.6917	3	6
Crot	chr4	+	22081603	22081597	31.5466	36.2667	33.846	18.7032	1622	613	189	31	220	993	222	189	22	334	3	7	51.4159	27.3805	3	7
Crtac1	chr1	-	261669523	261669555	2.03329	4.29818	1.77165	1.65563	214	149	276	0	1	104	48	300	0	1	1	2	105.248	24.1963	4	8
Crtc2	chr2	+	189616060	189616005	53.9004	43.1612	36.8614	41.4582	794	21	111	62	484	383	15	180	17	484	4	8	14.7309	8.87371	1	3
Cry1	chr7	+	24534614	24534589	14.8596	11.2321	14.6166	14.91	987	1591	385	10	299	311	629	38	30	372	2	5	66.4219	27.6885	3	7
Cry2	chr3	-	81344109	81344120	37.4217	30.2949	34.8857	19.8168	1946	60	177	16	376	614	31	193	21	379	3	8	52.0019	20.2675	3	7
Cryl1	chr15	-	37663586	37663577	3.40924	5.37016	3.42447	7.28242	65	26	375	0	1	25	13	356	0	1	1	2	19.0658	4.65535	2	3
Crym	chr1	-	189960066	189960107	13.1938	9.92942	15.3915	13.533	36	0	1	0	1	18	0	1	2	153	2	5	2.72856	1.81279	1	1
Cryz	chr2	+	260884338	260884280	20.4727	18.4158	19.9651	15.1581	572	384	385	11	29	380	215	434	4	9	3	6	27.9397	20.6344	2	5
Cs	chr7	+	2752679	2752641	43.352	45.3714	40.2371	46.864	2740	434	254	157	159	849	88	254	32	262	3	8	63.2036	18.7122	3	7
Cse1l	chr3	+	163664135	163664132	21.7012	23.7554	22.4366	20.8487	1307	202	345	373	222	738	94	253	189	222	3	6	60.2271	31.0667	3	7
Csf1	chr2	-	210550546	210550565	20.4173	32.2103	20.9823	38.2261	978	72	263	26	140	446	30	261	18	207	3	6	47.9005	13.8465	3	6
Csgalnact2	chr4	-	150185044	150185043	4.74948	4.07963	5.01448	4.01492	701	33	339	40	227	236	46	339	25	227	1	3	147.595	57.8483	4	9
Csnk1g2	chr7	-	11963268	11963277	123.569	144.415	108.863	133.277	578	915	49	90	228	195	497	49	39	228	4	10	4.67754	1.35027	1	1
Csnk2a1	chr3	+	147713882	147713888	21.7249	24.1867	20.801	22.4807	922	0	1	417	242	525	0	1	154	242	3	6	42.4399	21.7061	3	6
Cspg4	chr8	+	61532464	61532413	0.385929	0.955852	0.366974	0.630166	78	0	1	0	1	73	3	362	1	42	1	1	202.11	76.3717	4	9
Csrp1	chr13	+	52553842	52553833	18.7923	22.1409	20.9617	37.178	196	71	335	21	475	64	16	356	8	475	3	6	10.4298	2.89058	1	2
Csrp2	chr7	+	53630674	53630646	32.7919	136.479	37.1819	109.372	912	159	374	8	30	503	86	370	7	454	3	7	27.8117	3.68555	2	4
Cst3	chr3	-	143223544	143223497	2607.88	2447.05	3071.53	1825.94	67654	22	342	7	51	23284	6	325	4	51	4	10	25.9422	9.51511	2	4
Cstb	chr20	-	10968399	10968388	44.5765	52.3991	48.0892	52.9383	553	289	396	33	257	192	141	396	11	257	3	8	12.4056	3.66418	1	2
Cstf1	chr3	+	170380718	170380707	19.8559	19.4728	21.4536	16.0702	1518	599	47	34	366	707	418	47	8	366	3	6	76.4508	36.307	3	8
Cstf2	chrX	+	104882831	104882836	30.9341	25.093	25.6956	16.6015	231	23	221	32	170	94	12	244	21	170	3	7	7.46748	3.74607	1	1
Cstf2t	chr1	+	249574953	249574968	24.7179	12.3377	26.8499	19.3367	3835	189	223	6	214	1424	100	209	3	198	3	6	155.151	115.418	4	9
Ctdsp1	chr9	+	81672612	81672511	77.016	101.48	83.0178	108.063	395	146	318	202	494	185	43	318	145	494	4	9	5.12881	1.82301	1	1
Ctgf	chr1	-	21854773	21854774	5.47529	19.498	6.12817	37.1782	161	2	267	81	391	162	3	269	77	391	1	3	29.4048	8.30853	2	5
Ctnna1	chr18	+	27923571	27923572	140.647	138.174	144.615	136.646	1329	0	1	4	40	666	0	1	1	72	4	10	9.44919	4.82002	1	2
Ctnnbip1	chr5	+	166464251	166464227	22.4216	20.771	24.5626	27.2542	1957	373	177	8	199	561	206	177	2	277	3	6	87.282	27.0089	4	8
Ctnnbl1	chr3	+	154212244	154212230	43.4603	44.2827	48.6668	36.5769	431	133	274	0	1	280	89	289	8	226	3	8	9.9171	6.32301	1	2
Ctns	chr10	-	59764819	59764829	9.49418	8.11589	9.11188	8.05315	345	288	32	3	335	109	74	16	5	343	2	4	36.3381	13.4304	2	5
Ctps1	chr5	-	139505065	139505023	26.6614	23.8061	26.6377	24.2648	1405	1287	378	298	158	487	765	373	126	146	3	7	52.6979	20.457	3	7
Ctsb	chr15	+	46316740	46316796	222.618	261.218	234.436	289.621	1862	274	380	80	327	785	58	380	52	327	4	10	8.36412	3.00515	1	2
Ctsc	chr1	+	151918597	151918581	4.22781	8.69057	4.15973	9.87236	161	11	384	14	306	90	11	389	12	44	1	3	38.0811	10.3561	3	6
Ctsd	chr1	-	215553446	215553432	201.569	191.718	222.609	227.359	2433	210	401	12	388	1122	86	243	1	40	4	10	12.0703	5.85234	1	2
Ctsh	chr8	+	97439068	97439194	116.815	113.68	123.483	138.07	815	53	263	28	460	513	8	394	12	23	4	10	6.97686	4.51268	1	1
Ctsl	chr17	-	1879263	1879277	105.712	127.676	115.212	201.36	4517	158	319	11	216	2669	64	319	16	355	4	9	42.7293	20.9045	3	6
Cttnbp2	chr4	-	43096399	43096333	5.22614	3.69902	5.15091	4.15349	735	81	299	9	81	377	36	299	11	13	1	3	140.639	101.919	4	9
Cttnbp2nl	chr2	-	207541642	207541633	11.9877	12.6132	12.8707	14.7297	818	2568	250	27	419	272	834	261	36	131	2	4	68.2365	21.5647	3	7
Ctu1	chr1	+	99599619	99599624	7.23783	8.8039	7.48037	7.22027	190	180	341	0	1	63	73	338	3	216	2	3	26.251	7.15592	2	4
Ctxn1	chr12	+	2534211	2534259	314.531	224.813	341.392	330.305	1200	110	340	70	386	465	18	340	16	386	4	10	3.81521	2.06838	1	1
Cuedc2	chr1	-	266086299	266086405	37.4326	36.0252	40.9995	36.6792	1058	57	288	94	245	488	10	243	43	245	3	8	28.2642	13.5461	2	5
Cul2	chr17	-	56992489	56992455	14.2347	13.4334	14.7509	10.9949	1133	38	189	3	279	531	28	457	7	273	2	5	79.594	39.5283	3	8
Cul4a	chr16	-	81756653	81756636	27.6731	23.8436	25.0759	22.3289	1761	983	166	12	435	493	583	181	3	99	3	7	63.6357	20.6764	3	7
Cul5	chr8	-	58253401	58253264	6.35091	3.84534	5.89663	5.69995	1613	977	422	207	241	829	374	422	88	227	2	3	253.979	215.586	4	10
Cutc	chr1	+	263511536	263511650	13.3946	12.5215	13.3314	10.0963	803	2934	361	300	280	304	1081	361	145	280	2	5	59.9497	24.2783	3	7
Cwc15	chr8	+	12994154	12994213	70.065	75.6059	78.8281	78.9792	1790	313	190	6	215	609	48	101	6	157	4	9	25.5477	8.05492	2	4
Cwc25	chr10	-	85709568	85709592	20.252	19.8683	20.9691	16.8761	544	481	422	1	219	297	165	319	6	202	3	6	26.8616	14.9484	2	4
Cwf19l2	chr6	+	18970615	18970601	9.76435	8.16498	11.3466	10.6076	273	282	277	0	1	90	68	277	2	397	2	4	27.9588	11.0227	2	5
Cx3cl1	chr19	-	10653761	10653810	5.88693	13.2287	6.28716	10.4503	737	27	360	6	52	289	15	334	0	1	2	3	125.193	21.8464	4	9
Cxadr	chr11	+	16826398	16826390	0.901813	0.507507	0.856367	3.33654	107	9	313	9	110	88	1	301	5	371	1	1	118.65	173.397	4	9
Cxcl1	chr14	-	18745457	18745475	0.638698	3.55891	0.585713	3.72149	181	22	191	25	99	402	18	329	12	53	1	1	283.389	112.956	4	10
Cxcl12	chr4	+	149261043	149261043	126.071	290.784	131.597	560.817	5032	8	70	3	67	975	3	196	4	416	4	10	39.9139	3.35301	3	6
Cxcl13	chr14	-	15258185	15258208	3.3392	2.98658	3.95361	2.50852	41	0	1	0	1	55	0	1	0	1	1	2	12.2784	18.4157	1	2
Cxcl14	chr17	+	9109730	9109721	42.6271	23.1591	47.2507	25.8724	284	35	322	13	440	62	2	266	2	442	3	8	6.66243	2.67713	1	1
Cxcr4	chr13	-	45318856	45318870	101.877	70.5909	111.162	83.1717	1599	261	359	8	124	1156	121	359	1	471	4	9	15.6954	16.376	1	3
Cyb5a	chr18	+	81694817	81694809	122.926	147.136	141.617	154.222	963	294	241	1	247	471	84	237	2	295	4	10	7.83399	3.20111	1	1
Cyb5b	chr19	+	39357813	39357791	11.5816	11.2648	12.8565	17.2576	1405	246	304	72	288	512	43	304	34	288	2	4	121.313	45.4513	4	9
Cyb5r4	chr8	+	94693289	94693300	26.8468	26.4145	28.8339	24.1353	676	40	459	41	310	355	12	382	19	310	3	7	25.1799	13.4396	2	4
Cyc1	chr7	+	117409575	117409594	180.632	190.061	187.837	168.504	1305	677	397	7	423	549	150	436	5	357	4	10	7.22464	2.88855	1	1
Cycs	chr4	-	80333326	80333318	97.9918	98.1721	107.551	120.486	2682	886	213	27	314	840	341	174	15	293	4	9	27.3696	8.5564	2	4
Cyfip2	chr10	-	31419235	31419236	6.08493	5.04922	6.04708	5.78316	342	790	374	11	439	102	233	374	0	1	2	3	56.2044	20.2011	3	7
Cygb	chr10	-	105628091	105628101	4.15089	12.4472	4.49868	7.07569	13	0	1	12	107	17	2	227	2	106	1	2	3.13186	1.36577	1	1
Cyhr1	chr7	-	117722359	117722371	18.9279	13.6247	17.6686	13.7166	639	44	349	0	1	150	30	349	1	147	3	6	33.7596	11.0094	2	5
Cyld	chr19	-	19323817	19323805	2.72207	1.54726	2.79908	2.68337	244	25	318	82	164	113	8	85	25	167	1	2	89.6377	73.0324	4	8
Cyp1b1	chr6	-	2316722	2316735	2.21839	3.49783	1.997	7.56928	417	24	384	1	421	215	20	372	2	389	1	2	187.974	61.4666	4	9
Cyp2d4	chr7	-	123608436	123608319	21.2375	16.4826	18.9927	9.654	267	125	214	21	316	61	30	221	12	123	3	6	12.5721	3.70086	1	2
Cyp2r1	chr1	-	184106228	184106192	0.115896	0.136317	0.149862	0.330218	51	4	305	31	298	21	2	301	17	266	1	1	440.05	154.053	4	10
Cyp2u1	chr2	-	236431596	236431572	6.40621	5.26756	6.67772	5.20541	1168	165	320	54	486	387	39	350	32	486	2	3	182.323	73.4685	4	9
Cyp4f4	chr7	+	14891061	14891043	14.3372	13.5325	10.6836	7.77614	195	0	1	0	1	149	3	328	2	127	2	5	13.601	11.0105	1	2
Cyp4f6	chr7	-	15225399	15225340	45.5944	20.873	31.4419	14.8933	275	0	1	8	468	123	0	1	1	332	4	8	6.03144	5.89277	1	1
Cyp4v3	chr16	+	50111802	50111752	1.21948	2.42766	1.26013	1.78014	100	64	430	83	392	106	71	430	76	392	1	1	82.0022	43.6635	3	8
Cyp7b1	chr2	-	102871257	102871237	6.49832	10.8083	7.4822	10.5607	270	9	304	42	289	176	5	313	23	151	2	3	41.5492	16.2838	3	6
Cyr61	chr2	-	251532312	251532317	15.3972	63.8534	16.8012	148.11	2503	15	169	34	208	2029	33	166	34	329	2	5	162.562	31.7759	4	9
Cyth2	chr1	-	101803186	101803144	117.904	102.158	112.284	86.3562	2947	53	10	432	227	1404	22	12	79	289	4	10	24.9948	13.7434	2	4
Dact3	chr1	+	78800753	78800745	25.7699	44.2991	27.0095	52.7504	863	368	40	11	219	295	172	40	8	346	3	6	33.4887	6.65928	2	5
Daglb	chr12	-	13157652	13157613	7.30016	8.30647	7.1182	6.90303	784	823	402	7	115	242	283	402	8	416	2	3	107.395	29.1339	4	8
Dalrd3	chr8	+	117355942	117355994	70.6609	57.8159	50.772	37.5167	260	262	370	11	355	98	57	370	11	395	4	9	3.67954	1.69503	1	1
Dars	chr13	-	45127815	45127792	64.9623	59.3958	69.4893	53.0585	982	71	375	68	354	665	27	365	9	167	4	9	15.1165	11.1961	1	3
Dazap2	chr7	+	142239156	142239107	177.029	140.274	188.805	140.103	2578	86	293	184	292	2565	32	293	97	292	4	10	14.5626	18.2856	1	3
Dbi	chr13	-	36156076	36156024	1962.09	1472.38	2250.22	1093	149042	1546	236	10	139	26149	769	236	4	170	4	10	75.961	17.7596	3	8
Dbil5	chr10	+	64375925	64376013	4.48173	3.51951	4.97154	2.26456	284	1670	312	2	220	103	744	312	0	1	1	3	63.3683	29.2655	3	7
Dbn1	chr17	+	9679611	9679552	167.419	148.874	142.828	123.616	2467	4	289	143	166	801	2	289	39	200	4	10	14.7355	5.38041	1	3
Dbnl	chr14	+	86029334	86029375	51.5914	62.1748	50.6533	58.0326	1327	736	378	34	406	652	601	407	13	255	4	8	25.7213	10.4866	2	4
Dbr1	chr8	+	107826689	107826685	11.5036	11.8567	12.3992	12.1203	1200	583	396	32	365	494	367	386	34	365	2	4	104.315	41.6643	4	8
Dbt	chr2	+	219563782	219563787	10.8446	8.86285	11.8791	10.1953	1526	32	310	0	1	410	13	359	3	267	2	4	140.716	46.2605	4	9
Dcaf15	chr19	-	25219803	25219773	51.4832	54.0401	39.1054	43.2309	745	163	109	4	201	511	55	109	3	194	4	8	14.4707	9.45595	1	3
Dcaf17	chr3	+	57646873	57646835	0.633493	0.394568	0.53843	0.398822	1585	612	319	25	284	590	311	310	12	249	1	1	2502	1495.31	4	10
Dcaf4	chr6	+	107001762	107001803	19.7611	15.2213	19.007	12.3761	851	193	306	0	1	242	50	306	4	251	3	6	43.0644	15.8988	3	6
Dcaf7	chr10	+	94231584	94231595	25.2109	23.9803	27.5809	29.001	1635	290	213	47	435	1178	108	232	30	443	3	6	64.8528	49.1237	3	7
Dcaf8	chr13	+	90532325	90532294	51.7939	43.753	39.8126	36.8224	1980	450	287	29	480	1198	219	287	11	317	4	8	38.2285	27.381	3	6
Dcakd	chr10	-	91117889	91117876	163.12	157.232	188.678	191.942	1323	309	379	32	190	519	206	379	23	190	4	10	8.11057	3.30086	1	2
Dclre1b	chr2	-	206293599	206293559	6.38178	5.97213	6.97727	6.08436	468	891	300	25	386	236	511	300	33	386	2	3	73.3338	39.5169	3	8
Dclre1c	chr17	-	78812059	78812089	11.1469	7.01355	9.17119	6.60105	231	25	329	12	445	76	14	329	1	409	2	4	20.7232	10.8362	2	4
Dcp1a	chr16	+	6542414	6542450	5.18793	2.87287	4.12314	3.73624	6870	441	272	47	157	6394	180	302	17	157	1	3	1324.23	2225.65	4	10
Dcps	chr8	-	36374665	36374665	35.2351	35.0387	39.0823	37.8816	582	430	396	32	152	314	181	396	10	149	3	7	16.5176	8.96153	1	3
Dctn3	chr5	-	58106706	58106690	81.5451	77.9579	90.1514	75.3387	2160	109	301	21	198	1072	53	301	25	198	4	9	26.4884	13.751	2	4
Dctn5	chr1	+	192088708	192088687	39.7401	40.952	43.1281	37.7109	2073	265	356	1	232	911	91	352	0	1	3	8	52.1639	22.2456	3	7
Dctn6	chr16	+	61795543	61795607	61.4581	62.2835	68.7183	62.8793	1373	387	367	48	153	726	125	367	15	356	4	9	22.3404	11.6564	2	4
Dcun1d4	chr14	-	37284601	37284583	15.0741	11.0889	16.4176	8.27411	2349	362	131	234	442	644	99	105	91	442	2	5	155.83	58.0759	4	9
Dda1	chr16	+	19877909	19877935	64.3371	63.489	70.6361	61.8951	1901	241	221	3	314	643	97	220	0	1	4	9	29.5475	10.1277	2	5
Ddah1	chr2	+	251634367	251634348	11.5661	13.1151	11.6287	14.753	864	14	366	19	398	228	6	381	9	339	2	4	74.7011	17.3845	3	8
Ddah2	chr20	+	5049526	5049535	302.67	313.056	318.104	432.815	1366	462	334	130	357	410	196	334	74	357	4	10	4.51317	1.30967	1	1
Ddb2	chr3	-	80052953	80052947	5.0976	5.32211	4.23907	3.70277	152	887	276	3	245	60	235	282	8	397	1	3	29.818	11.2737	2	5
Ddhd1	chr15	-	20032191	20032155	95.6957	55.6723	97.6565	39.0384	2385	305	291	13	284	851	123	291	4	245	4	9	24.9227	15.2859	2	4
Ddias	chr1	-	157700064	157700082	0.876577	1.0728	1.03156	1.34905	265	728	388	0	1	140	414	388	0	1	1	1	302.312	130.5	4	10
Ddit3	chr7	+	70580251	70580256	24.4952	21.5667	24.5435	18.7498	1022	569	58	26	132	813	125	58	25	364	3	6	41.7225	37.697	3	6
Ddit4	chr20	-	29511382	29511396	133.892	86.0798	142.66	77.866	3986	397	148	13	471	1884	225	134	4	470	4	10	29.7703	21.8867	2	5
Ddost	chr5	+	156668923	156668867	134.516	164.866	145.338	183.803	1366	714	209	6	310	647	122	209	4	451	4	10	10.1549	3.9244	1	2
Ddx1	chr6	-	38453762	38453750	69.5932	62.3564	70.475	75.2314	906	79	362	80	411	448	101	408	38	429	4	9	13.0185	7.18451	1	2
Ddx18	chr13	-	37536066	37536099	22.5005	21.8352	23.1989	19.9756	1651	59	376	0	1	466	62	374	4	201	3	6	73.3761	21.3416	3	8
Ddx19a	chr19	+	43251509	43251505	36.8931	36.8599	38.0054	34.0802	4539	460	428	13	216	1888	96	428	5	486	3	8	123.031	51.2209	4	9
Ddx19b	chr19	+	43220450	43220453	7.84547	6.31577	8.42144	7.45868	804	297	446	13	4	350	156	446	9	421	2	4	102.48	55.4168	4	8
Ddx20	chr2	-	208152133	208152157	17.7675	14.9577	17.2222	9.66737	1118	1025	143	31	490	378	444	143	9	393	2	5	62.9239	25.2712	3	7
Ddx21	chr20	-	32232632	32232643	23.044	17.3301	21.9832	22.019	5371	1533	408	68	211	884	358	408	23	211	3	6	233.076	51.0095	4	10
Ddx24	chr6	-	127319362	127319368	50.8176	53.3099	51.4647	50.5455	1614	34	317	37	415	926	20	263	36	415	4	8	31.7607	17.3701	2	5
Ddx27	chr3	+	163767235	163767223	26.4434	27.8968	23.908	22.3503	813	310	328	0	1	299	209	328	2	62	3	7	30.7449	10.7181	2	5
Ddx3	chrY	-	1238420	1238433	7.61311	7.41188	7.30875	9.82957	173	12	439	0	1	183	5	360	0	1	2	3	22.724	24.6901	2	4
Ddx3x	chrX	-	10413984	10413999	92.0139	63.6035	93.0859	77.2225	671	933	332	316	343	436	270	332	163	361	4	9	7.29237	6.85497	1	1
Ddx46	chr17	-	9519514	9519526	50.3524	45.7144	41.4512	38.7844	5095	325	306	12	266	1199	155	306	21	424	4	8	101.187	26.2281	4	8
Ddx47	chr4	+	168775133	168775124	52.9659	55.6556	47.5266	41.7458	742	0	1	1	368	264	0	1	2	318	4	8	14.009	4.74346	1	3
Ddx49	chr16	+	20873661	20873658	85.2046	82.7862	85.6144	67.3507	919	1040	175	0	1	254	411	175	0	1	4	9	10.7858	3.06814	1	2
Ddx50	chr20	-	32269145	32269112	32.189	31.6334	32.5688	32.8543	1484	549	16	27	382	518	112	184	11	378	3	7	46.1028	16.3751	3	6
Ddx51	chr12	-	52072108	52072119	9.76341	9.29738	7.513	7.62421	529	393	435	1	414	211	209	435	6	411	2	4	54.1819	22.6946	3	7
Ddx52	chr10	+	71253666	71253647	6.11046	6.45191	5.84317	5.64375	1648	339	429	1	241	1205	238	429	2	90	2	3	269.702	186.766	4	10
Ddx54	chr12	-	41484882	41484853	24.7732	28.55	23.5973	29.4398	702	530	112	68	245	253	160	112	24	245	3	6	28.3371	8.86165	2	5
Ddx56	chr14	-	86387608	86387609	18.5583	19.6186	18.6094	18.7963	1273	987	197	5	429	490	383	197	4	429	3	6	68.5948	24.9762	3	7
Ddx58	chr5	-	56536898	56536868	4.23001	3.44929	4.42977	3.68049	232	108	424	79	219	125	27	424	37	219	1	3	54.8462	36.2393	3	7
Ddx59	chr13	+	53299871	53299892	6.10526	6.08661	6.30193	5.26415	2214	617	410	215	230	621	328	410	115	230	2	3	362.638	102.027	4	10
Ddx6	chr8	+	48925603	48925598	11.5125	7.3046	9.13119	12.59	1429	738	221	182	24	700	227	221	103	24	2	4	124.126	95.83	4	9
Decr1	chr5	-	29601731	29601715	55.9856	59.9959	63.1144	64.4423	1625	233	418	26	243	1051	99	418	22	233	4	8	29.0253	17.5179	2	5
Decr2	chr10	-	15459897	15459923	6.14279	7.79353	5.59357	5.60553	191	120	330	10	159	114	30	329	1	99	2	3	31.0934	14.6275	2	5
Degs1	chr13	-	100672731	100672739	47.728	51.2648	53.4129	65.0986	938	78	408	190	260	335	34	360	57	402	4	8	19.653	6.53469	2	3
Dennd2d	chr2	+	209097926	209097815	0.061995	0.057033	0.054841	0.204436	24	0	1	16	108	20	0	1	3	102	1	1	387.128	350.674	4	10
Dennd5a	chr1	-	174588529	174588516	56.0709	53.1635	57.3949	49.3017	1342	750	357	55	474	715	299	250	18	474	4	8	23.934	13.4491	2	4
Denr	chr12	-	38117706	38117726	94.2784	114.432	102.23	117.541	1650	272	307	21	112	939	36	307	7	423	4	9	17.5014	8.20572	2	3
Depdc5	chr14	-	83219464	83219509	5.68525	5.88452	5.63598	5.34372	754	108	353	10	322	345	22	353	1	485	1	3	132.624	58.6284	4	9
Depdc7	chr3	-	94686989	94687000	3.72571	4.02803	3.95622	5.08448	1274	12	329	0	1	481	0	1	3	224	1	2	341.948	119.413	4	10
Derl1	chr7	-	97759852	97759950	35.189	34.1254	38.1391	43.4217	2415	173	262	26	270	970	36	209	28	324	3	7	68.6294	28.4246	3	7
Desi1	chr7	-	123259636	123259637	20.3311	30.5056	22.2395	27.7766	2294	1909	200	3	186	614	449	200	1	202	3	6	112.832	20.1274	4	9
Det1	chr1	-	140535958	140535978	3.79374	3.08337	3.66292	3.31804	671	26	426	48	445	251	6	415	32	443	1	2	176.871	81.4045	4	9
Dexi	chr10	+	5199225	5199243	39.088	45.6827	40.8082	38.8269	1260	5	304	7	497	564	0	1	2	481	3	8	32.2349	12.346	2	5
Dfna5	chr4	-	79999678	79999798	1.48046	3.09179	1.53948	3.49782	399	41	418	100	230	283	51	401	88	230	1	1	269.511	91.5327	4	10
Dgat2	chr1	-	164143818	164143853	7.09663	9.11308	7.72529	9.5432	641	2	355	0	1	212	0	1	4	152	2	3	90.3245	23.2633	4	8
Dgcr6	chr11	-	87081250	87081237	110.186	93.3724	126.573	105.81	796	1374	399	28	202	356	588	399	11	104	4	9	7.22413	3.81269	1	1
Dgke	chr10	-	76407989	76407990	7.82657	3.5157	5.60251	5.3309	927	35	144	49	384	426	20	144	26	384	2	3	118.443	121.171	4	9
Dguok	chr4	-	115208061	115208019	26.8143	21.6848	26.0756	20.8928	2587	794	430	133	207	1073	379	430	63	260	3	7	96.4782	49.4816	4	8
Dhcr24	chr5	+	126164707	126164627	4.18094	2.58603	3.08966	6.92605	682	130	275	14	330	247	26	275	10	228	1	3	163.121	95.5132	4	9
Dhcr7	chr1	+	217018915	217019050	22.5163	15.6001	23.1025	23.5549	727	326	285	3	35	215	130	284	0	1	3	6	32.2877	13.7819	2	5
Dhdds	chr5	-	152227581	152227652	42.8974	50.679	47.263	42.1453	1654	1706	289	4	429	754	521	289	18	402	3	8	38.5571	14.878	3	6
Dhfr	chr2	+	21931886	21931925	11.5013	11.0377	12.316	13.5196	529	163	331	6	348	240	63	307	0	1	2	4	45.9946	21.7437	3	6
Dhodh	chr19	+	42066496	42066530	8.332	9.09211	8.25584	9.20977	704	542	386	2	393	308	113	386	4	416	2	4	84.4935	33.8755	3	8
Dhrs11	chr10	-	72153375	72153360	10.4215	19.9511	9.70889	16.7807	293	296	286	1	246	146	130	286	4	246	2	4	28.115	7.3179	2	5
Dhrs4	chr15	+	34155503	34155635	11.8651	22.5215	12.5161	18.4383	456	10	358	124	294	549	2	356	38	369	2	4	38.432	24.3767	3	6
Dhrs7	chr6	-	95541393	95541368	0.412365	0	0.54177	0.337794	734	1546	360	14	16	255	518	360	7	56	1	1	1779.98	Inf	4	10
Dhrs7b	chr10	+	47065862	47065841	21.0022	25.8893	25.6502	24.9021	487	150	320	23	386	224	73	320	19	386	3	6	23.188	8.65223	2	4
Dhx15	chr14	+	61136745	61136758	47.4184	48.7389	47.3395	40.1667	1982	1515	287	46	274	718	557	287	13	484	4	8	41.7982	14.7316	3	6
Dhx16	chr20	-	3386087	3386099	26.0628	19.8365	21.2428	19.975	1390	28	312	18	236	438	8	353	8	412	3	6	53.3327	22.0805	3	7
Dhx34	chr1	-	78112488	78112398	9.34125	10.9719	8.71396	9.8429	629	45	310	3	171	345	19	304	1	381	2	4	67.3357	31.4438	3	7
Dhx35	chr3	+	155297565	155297611	12.1026	12.2316	11.182	9.30154	443	503	163	3	402	140	204	163	4	408	2	4	36.6037	11.4458	2	5
Dhx36	chr2	-	152824547	152824520	22.3669	18.0671	23.5686	18.9859	2404	1197	365	153	410	1167	463	365	74	410	3	6	107.48	64.5926	4	8
Dhx37	chr12	+	36594057	36594111	14.9481	14.6039	12.4778	12.0045	937	65	329	15	177	300	32	329	8	177	2	5	62.6834	20.5424	3	7
Dhx38	chr19	+	42110290	42110413	21.3744	20.9446	19.4989	17.5699	1259	652	260	39	376	747	373	260	33	377	3	6	58.9022	35.6656	3	7
Dhx8	chr10	+	89646194	89646178	19.0746	18.7979	15.371	14.1259	1134	22	176	0	1	385	11	156	4	268	3	6	59.4507	20.481	3	7
Diablo	chr12	+	38490229	38490239	71.2599	76.7598	77.6385	69.8883	1296	76	117	9	214	524	34	308	4	155	4	9	18.187	6.82649	2	3
Diaph1	chr18	-	31071371	31071369	10.0256	8.95475	9.2384	7.96645	1073	11	167	48	443	736	7	157	25	308	2	4	107.026	82.1911	4	8
Diaph3	chr15	-	70399988	70400004	3.33017	3.68704	3.7632	4.92079	105	33	320	27	381	102	11	292	24	381	1	2	31.5299	27.6645	2	5
Dirc2	chr11	+	68198708	68198847	37.1828	38.8181	40.752	37.4201	1272	128	415	31	492	488	81	384	20	429	3	8	34.2094	12.5715	2	5
Disp1	chr13	-	101597570	101597476	9.91013	9.76793	10.5392	11.8293	544	35	356	9	331	249	26	367	6	358	2	4	54.8934	25.4916	3	7
Disp2	chr3	+	110574402	110574456	1.41508	1.53689	1.01059	0.823917	93	564	313	3	422	63	194	320	1	500	1	1	65.7204	40.9918	3	7
Dkc1	chrX	-	155862363	155862375	354.352	318.56	313.265	274.255	1149	246	364	175	374	743	143	351	129	324	4	10	3.24254	2.33237	1	1
Dlat	chr8	-	55087832	55087867	11.6273	10.5917	11.7318	11.2823	739	915	372	33	445	302	503	372	14	244	2	4	63.5572	28.513	3	7
Dlc1	chr16	+	59197366	59197343	0.913746	1.13804	0.824871	2.65539	695	27	267	0	1	328	14	267	6	286	1	1	760.605	288.216	4	10
Dlg3	chrX	+	70596576	70596588	9.00404	6.62081	7.67439	5.37425	83	1	354	0	1	39	3	168	1	104	2	4	9.21808	5.89052	1	2
Dlgap3	chr5	+	145234756	145234774	14.0952	17.175	14.5892	13.314	45	5	295	0	1	16	3	95	8	38	2	5	3.19259	0.931585	1	1
Dlgap5	chr15	-	24197979	24197959	7.29058	9.47473	7.32939	14.1487	17	0	1	0	1	7	0	1	0	1	2	3	2.33178	0.738807	1	1
Dll3	chr1	+	85485944	85485919	90.0027	88.6826	93.2965	57.3517	230	147	400	43	409	100	184	397	30	409	4	9	2.55548	1.12762	1	1
Dll4	chr3	+	111135018	111135011	7.27806	15.4802	7.26318	7.38291	674	261	258	0	1	563	400	255	2	481	2	3	92.607	36.369	4	8
Dlst	chr6	+	108936663	108936668	55.4076	56.193	51.9325	51.7242	333	660	206	27	262	118	264	438	7	1	4	8	6.01	2.09991	1	1
Dlx3	chr10	+	82937970	82937952	0	0	0.02906	0	66	0	1	0	1	19	0	1	0	1	1	1	Inf	Inf	4	10
Dlx5	chr4	-	32392007	32392025	24.9362	17.2977	28.2755	16.1713	219	4	169	8	19	84	2	79	0	1	3	6	8.78242	4.85614	1	2
Dmap1	chr5	-	136541795	136541789	47.0064	50.1746	48.5413	50.0486	522	137	379	5	191	264	52	379	9	361	4	8	11.1049	5.26162	1	2
Dmrta2	chr5	+	129754294	129754258	13.0442	14.1774	13.4643	13.3909	1207	103	383	3	395	409	47	350	4	180	2	5	92.5318	28.8488	4	8
Dmtf1	chr4	+	21862312	21862333	31.7561	25.0797	33.3577	29.49	1836	3107	352	37	474	458	717	352	18	78	3	7	57.8156	18.2618	3	7
Dnaaf2	chr6	-	91490184	91490135	8.17118	7.39185	8.69032	6.82827	208	0	1	181	497	107	0	1	144	444	2	4	25.4553	14.4754	2	4
Dnaaf3	chr1	+	72874403	72874375	1.71872	0.926291	1.05732	3.39442	12	16	293	0	1	9	1	293	0	1	1	2	6.98194	9.71617	1	1
Dnaaf5	chr12	-	17584466	17584478	7.72543	6.54974	7.8062	7.54534	540	127	166	9	401	186	87	87	2	263	2	3	69.899	28.3981	3	7
Dnah1	chr16	-	7406951	7406927	0.648582	0.344628	0.408614	0.576054	15	150	410	4	217	21	34	388	5	12	1	1	23.1274	60.9353	2	4
Dnai1	chr5	+	57947795	57947756	3.08708	1.87316	3.09097	1.2103	63	1061	181	0	1	29	388	204	0	1	1	2	20.4076	15.4818	2	4
Dnaja1	chr5	+	57028466	57028475	224.489	214.01	244.603	234.714	7839	854	356	303	353	4169	295	356	162	344	4	10	34.9193	19.4804	2	5
Dnaja2	chr19	+	22569998	22569928	87.8967	92.8534	91.6573	89.8316	844	166	440	42	307	314	81	408	15	462	4	9	9.60218	3.38167	1	2
Dnaja3	chr10	-	11085142	11085156	23.7222	27.7954	23.7403	26.7289	268	924	167	4	454	70	193	415	1	221	3	6	11.2974	2.5184	1	2
Dnajb1	chr19	+	24747177	24747283	25.9358	32.7409	27.5424	31.5633	2037	797	194	361	450	1240	244	194	199	189	3	6	78.5402	37.8732	3	8
Dnajb12	chr20	+	29445509	29445616	21.4304	20.7269	20.6975	19.7702	477	25	274	545	225	225	31	311	83	236	3	6	22.2581	10.8554	2	4
Dnajb14	chr2	+	243108442	243108439	3.2396	5.73402	3.55304	5.32892	170	124	335	95	146	67	44	304	34	146	1	2	52.4756	11.6846	3	7
Dnajb6	chr4	+	2711384	2711351	29.3743	31.1852	31.4659	29.7726	957	2373	433	33	487	776	891	433	28	422	3	7	32.5795	24.8836	2	5
Dnajb9	chr6	-	64170122	64170119	19.4741	17.3244	21.0194	16.6561	3167	881	179	21	228	1465	351	168	28	211	3	6	162.626	84.5626	4	9
Dnajc11	chr5	+	169109906	169109904	31.2523	40.6775	29.2633	35.6229	1253	9	336	7	428	950	1	339	2	234	3	7	40.0931	23.3544	3	6
Dnajc12	chr20	+	26893138	26893126	4.32653	7.47722	4.68101	6.92195	1872	38	399	11	124	508	17	469	19	66	1	3	432.679	67.9397	4	10
Dnajc14	chr7	+	3230319	3230377	31.5697	35.5444	31.9635	37.0136	730	211	222	10	59	317	99	222	6	49	3	7	23.1235	8.91843	2	4
Dnajc15	chr15	-	60056710	60056579	25.2144	31.9829	29.0267	36.6256	848	1	466	14	454	356	4	416	6	264	3	6	33.6316	11.1309	2	5
Dnajc16	chr5	-	160352874	160352890	4.27792	3.09907	3.00265	2.65331	2729	36	141	4	169	796	15	128	4	209	1	3	637.927	256.851	4	10
Dnajc2	chr4	+	9882947	9882954	43.9673	48.6162	45.3827	40.2871	1026	180	410	14	486	340	74	402	8	254	3	8	23.3355	6.99356	2	4
Dnajc28	chr11	-	31772984	31773012	1.59379	1.69733	1.75413	2.58462	252	51	425	5	299	67	43	416	7	456	1	2	158.113	39.4737	4	9
Dnajc3	chr15	+	104186917	104186804	13.047	18.4773	12.8429	16.3496	2904	437	260	23	299	939	161	260	14	396	2	5	222.579	50.8192	4	10
Dnajc4	chr1	-	222247056	222247076	27.7494	27.285	27.3	17.6891	436	802	335	7	341	264	389	335	9	362	3	7	15.7121	9.67565	1	3
Dnajc7	chr10	-	88533166	88533186	176.79	152.666	158.751	147.274	1232	347	205	99	378	806	111	205	39	443	4	10	6.9687	5.27951	1	1
Dnajc9	chr15	+	4356511	4356595	56.5561	66.8618	57.315	71.3779	523	1036	324	10	475	263	346	324	13	197	4	8	9.24746	3.93348	1	2
Dnlz	chr3	-	3798227	3798240	103.289	99.8501	126.042	105.401	513	90	412	18	387	207	12	206	7	290	4	9	4.96667	2.07311	1	1
Dnm1l	chr11	+	88830967	88831087	10.5244	9.41911	10.7169	10.5538	1435	272	337	94	269	1051	142	337	42	269	2	4	136.35	111.582	4	9
Dnmt1	chr8	-	21968495	21968445	16.2419	17.7083	14.9191	21.28	1108	455	322	115	423	462	121	322	25	229	2	5	68.2186	26.0895	3	7
Dnttip1	chr3	+	161212155	161212160	58.1793	58.2104	59.5367	46.1576	1567	728	428	21	450	930	254	400	5	460	4	9	26.934	15.9765	2	4
Dock1	chr1	+	206900616	206900619	12.2931	13.4365	12.3503	13.4231	2514	315	392	189	466	14973	60	356	87	466	2	5	204.504	1114.35	4	9
Dok4	chr19	+	10563422	10563417	5.89158	6.62012	4.95548	9.98045	261	13	251	3	445	46	0	1	0	1	2	3	44.3005	6.94852	3	6
Dok5	chr3	+	168345295	168345156	35.4262	38.4665	33.8494	33.639	214	189	390	2	15	90	57	390	5	231	3	7	6.04074	2.3397	1	1
Dot1l	chr7	-	11824742	11824728	29.5312	17.733	21.0098	19.0206	1414	109	261	77	447	644	36	261	22	406	3	7	47.8816	36.3165	3	6
Dpagt1	chr8	+	48658129	48658074	49.4285	48.4555	43.7104	48.3672	917	415	137	105	346	630	206	137	53	346	4	8	18.5521	13.0016	2	3
Dpf1	chr1	+	87248488	87248530	8.6151	8.26224	7.77218	7.34145	105	32	341	0	1	66	7	352	0	1	2	4	12.1879	7.98815	1	2
Dpf3	chr6	-	106971250	106971241	6.6661	7.34633	6.22311	6.15778	685	230	334	0	1	278	87	337	5	395	2	3	102.759	37.842	4	8
Dph2	chr5	-	136726358	136726413	11.9336	10.6624	10.4821	8.19494	439	35	389	7	240	615	9	397	6	240	2	4	36.7868	57.6793	2	5
Dph3	chr16	-	8207464	8207464	17.9673	18.6763	20.2979	20.5074	1658	369	309	134	252	725	175	306	122	252	2	5	92.2787	38.8192	4	8
Dph6	chr3	-	106136662	106136670	6.14973	4.07477	6.12075	3.74378	468	0	1	197	156	143	2	496	86	156	2	3	76.1009	35.094	3	8
Dpm1	chr3	-	164986180	164986165	23.275	23.8925	25.285	27.7499	1039	793	254	39	144	397	316	254	22	217	3	6	44.6402	16.6161	3	6
Dpm3	chr2	+	188583663	188583722	37.9978	40.0162	42.9807	58.2917	1434	62	393	16	240	905	9	347	14	244	3	8	37.7391	22.6158	3	6
Dpp7	chr3	-	2573387	2573388	98.2577	80.9257	98.0519	83.3002	748	415	434	4	254	163	183	432	0	1	4	9	7.61264	2.01419	1	1
Dpy19l1	chr8	-	25669394	25669454	13.8869	22.1851	15.2377	15.4336	912	304	258	30	366	346	131	258	23	281	2	5	65.6736	15.596	3	7
Dpy19l3	chr1	-	92069160	92069105	14.6944	12.4324	16.5751	12.8223	228	792	315	18	185	90	472	317	12	143	2	5	15.5161	7.23912	1	3
Dpyd	chr2	+	221823691	221823655	2.81538	4.30575	3.11196	2.78521	812	15	244	7	399	475	0	1	2	429	1	2	288.416	110.318	4	10
Dpysl2	chr15	-	43542893	43542948	79.9361	80.3963	86.3616	102.516	3049	480	322	0	1	1126	248	267	5	256	4	9	38.1429	14.0056	3	6
Dpysl3	chr18	-	37776453	37776464	18.4448	23.2969	18.7099	36.9183	613	80	13	77	281	255	22	13	41	388	3	6	33.2343	10.9457	2	5
Dpysl4	chr1	+	211423021	211423014	66.4273	64.93	67.022	42.8925	1114	7	345	9	338	404	6	331	15	338	4	9	16.7702	6.22209	1	3
Dram1	chr7	-	28932641	28932666	0.181597	0.259572	0.159895	0.156397	39	61	399	2	26	20	28	310	0	1	1	1	214.761	77.0499	4	10
Dram2	chr2	+	209161046	209160924	8.94424	12.5892	10.0532	8.08464	2332	1283	362	16	442	697	892	362	11	436	2	4	260.727	55.3649	4	10
Drap1	chr1	-	220806433	220806292	241.551	248.232	270.142	238.546	1583	1775	124	292	420	593	901	124	47	420	4	10	6.55349	2.38889	1	1
Drg1	chr14	-	83476568	83476605	34.1747	36.9408	37.8022	34.7852	2381	2975	278	57	331	1313	576	255	34	299	3	7	69.6714	35.5433	3	7
Drosha	chr2	+	62887266	62887294	28.4005	27.8261	25.6546	22.492	945	1439	235	20	225	420	554	235	7	196	3	7	33.2741	15.0938	2	5
Dsel	chr13	-	1948563	1948542	1.54624	3.26616	1.55467	2.18663	444	111	309	33	232	264	31	306	17	457	1	1	287.149	80.8287	4	10
Dstn	chr3	+	138024507	138024514	142.332	157.94	155.222	150.888	1918	461	355	48	474	650	138	359	16	474	4	10	13.4755	4.11548	1	2
Dstyk	chr13	+	49195324	49195375	12.8359	7.84973	12.7996	9.40567	2302	284	337	88	315	1083	156	336	51	56	2	5	179.341	137.967	4	9
Dtd1	chr3	+	138770614	138770623	28.4171	23.3596	33.5997	23.8816	520	7	356	50	63	249	6	471	25	275	3	7	18.2989	10.6594	2	3
Dtd2	chr6	-	72786835	72786832	11.0204	12.9657	12.8533	8.9116	1532	484	436	13	241	778	98	427	3	277	2	4	139.014	60.0047	4	9
Dtwd2	chr18	-	43945273	43945246	1.14661	1.55439	1.37852	1.61785	558	605	359	187	250	236	356	329	59	250	1	1	486.651	151.828	4	10
Dtx2	chr12	-	23727564	23727549	12.4964	14.8723	12.619	13.5906	532	0	1	65	226	278	0	1	8	226	2	5	42.5721	18.6925	3	6
Dtymk	chr9	-	100930399	100930299	32.4448	41.2561	35.134	37.0353	637	470	392	8	217	288	139	392	6	221	3	7	19.6334	6.98078	2	3
Dus1l	chr10	-	109979077	109979092	31.9076	31.8356	23.1031	21.5167	665	186	346	5	97	377	107	375	9	202	3	7	20.8414	11.8421	2	4
Dus2	chr19	+	37990373	37990426	24.9141	24.8906	20.678	12.9621	1162	325	429	30	427	770	139	426	4	358	3	6	46.6403	30.9354	3	6
Dus3l	chr9	-	10293980	10293955	63.6649	59.6277	45.2016	42.3947	1555	225	352	232	259	988	90	352	97	182	4	9	24.4247	16.5695	2	4
Dusp1	chr10	+	16970641	16970633	5.45282	6.2964	5.20786	10.6129	4035	647	219	88	360	3472	428	219	63	360	1	3	739.984	551.426	4	10
Dusp10	chr13	+	104284659	104284671	6.6736	5.40947	7.35037	3.80348	741	222	170	4	473	565	86	170	5	477	2	3	111.034	104.446	4	9
Dusp12	chr13	-	89267402	89267384	14.1352	9.72724	12.952	9.60059	1830	5	401	106	319	603	2	349	48	290	2	5	129.464	61.9909	4	9
Dusp18	chr14	+	84150907	84150903	25.4565	19.2851	27.7675	15.069	1067	804	252	29	384	332	172	252	19	384	3	6	41.9146	17.2153	3	6
Dusp19	chr3	+	67849965	67849940	4.893	6.95289	4.85685	6.01053	1191	575	423	19	404	421	160	423	3	19	1	3	243.409	60.5503	4	10
Dusp22	chr17	-	35037076	35037139	2.78298	4.57729	2.8831	5.61281	239	114	417	76	61	98	32	417	12	115	1	2	85.8792	21.4101	3	8
Dusp5	chr1	+	274245183	274245184	0.63832	0.653664	0.459947	0.549528	914	1812	319	19	175	238	376	319	4	141	1	1	1431.88	364.101	4	10
Dxo	chr20	+	4517306	4517245	34.3606	33.7854	31.6245	32.3397	556	538	348	0	1	175	336	348	2	230	3	7	16.1813	5.17975	1	3
Dym	chr18	+	70996139	70996132	14.8023	19.7138	15.7716	16.9892	626	10	348	25	389	142	8	322	14	384	2	5	42.2908	7.20308	3	6
Dync1h1	chr6	+	134958853	134958838	25.2436	18.3193	22.7871	24.2337	5225	120	307	199	484	1803	25	339	72	452	3	6	206.984	98.421	4	9
Dync1i1	chr4	+	30807878	30807886	2.76547	1.80746	3.2228	2.34509	101	3	368	3	332	13	1	348	0	1	1	2	36.5218	7.19243	2	5
Dync1i2	chr3	+	57817692	57817740	130.398	105.441	139.481	95.2507	1833	0	1	54	426	725	0	1	27	376	4	10	14.0569	6.87588	1	3
Dync1li1	chr8	+	122743273	122743282	24.5273	26.4694	23.2241	24.8125	254	0	1	133	387	83	0	1	55	387	3	6	10.3558	3.13569	1	2
Dync2h1	chr8	-	5436969	5436968	5.36158	3.96993	5.26633	4.59708	939	1227	406	13	207	444	491	420	10	199	1	3	175.135	111.841	4	9
Dynll1	chr12	+	47074199	47074200	710.403	706.559	801.23	739.685	7384	166	99	1	335	1321	57	99	1	446	4	10	10.3941	1.86962	1	2
Dynll2	chr10	-	75270561	75270571	53.3382	71.666	59.7981	76.6827	5392	470	283	8	487	3109	275	292	3	204	4	8	101.091	43.3818	4	8
Dynlrb1	chr3	+	150761303	150761324	295.414	370.208	347.106	327.926	3188	820	393	26	203	2136	301	393	27	265	4	10	10.7916	5.76973	1	2
Dynlt1	chr1	-	47213717	47213726	192.127	173.539	224.232	185.891	1901	163	224	46	278	1007	105	200	20	278	4	10	9.89449	5.80275	1	2
Dynlt3	chrX	-	14642356	14642379	14.7378	10.7536	16.9352	13.1564	410	182	372	4	32	221	61	360	2	407	2	5	27.8195	20.5513	2	4
Dyrk1b	chr1	+	85112833	85112864	27.6461	37.7068	25.2628	26.4993	1192	433	297	69	267	580	140	297	36	266	3	7	43.1164	15.3818	3	6
Dyrk3	chr13	-	47916877	47916891	1.45947	0.988369	1.49137	1.21337	128	0	1	0	1	15	0	1	1	155	1	1	87.7033	15.1765	4	8
E230034O05Rik	chr20	+	5155556	5155656	0.354924	0.1958	0.314197	0.106301	1036	2036	150	116	166	522	1097	161	31	169	1	1	2918.93	2665.99	4	10
E2f1	chr3	-	150073721	150073688	15.3828	14.0134	15.9289	13.4317	385	157	169	45	383	227	41	198	21	363	2	5	25.028	16.1988	2	4
E2f3	chr17	+	36334135	36334141	3.233	1.98632	2.79467	2.17061	660	180	78	5	491	222	93	84	7	489	1	2	204.145	111.765	4	9
E4f1	chr10	-	13826829	13826711	40.2359	33.6032	28.0162	20.8638	1327	111	236	338	393	612	85	236	158	376	3	8	32.9805	18.2125	2	5
Eaf2	chr11	+	66878657	66878733	0.256037	0.283072	0.347666	0.27757	80	317	313	0	1	52	143	313	0	1	1	1	312.455	183.699	4	10
Eapp	chr6	-	75589232	75589258	19.3213	20.2294	18.9439	19.794	1177	292	437	41	315	923	83	478	10	213	3	6	60.9172	45.6266	3	7
Ebf3	chr1	-	209641123	209641150	1.94226	1.90955	1.85701	3.70256	210	8	388	11	173	54	0	1	1	170	1	2	108.121	28.2789	4	8
Ebp	chrX	+	15049461	15049433	6.56043	7.67856	7.13965	9.43903	202	135	341	38	141	99	46	341	20	166	2	3	30.7906	12.893	2	5
Ece1	chr5	+	156215468	156215431	4.22769	9.20179	3.66479	12.0549	1823	15	294	2	481	884	16	294	1	199	1	3	431.204	96.0683	4	10
Ech1	chr1	+	87009797	87009796	211.165	205.861	231.903	194.375	1782	85	373	1	483	693	46	373	2	449	4	10	8.43892	3.36635	1	2
Eci1	chr10	+	13797572	13797558	206.908	204.508	229.949	153.006	2654	247	270	22	27	673	138	270	11	322	4	10	12.827	3.29082	1	2
Eci2	chr17	+	30556925	30556939	59.6781	71.0101	60.818	52.8951	585	37	233	55	422	247	26	239	47	422	4	9	9.8026	3.47838	1	2
Ecm1	chr2	-	197860635	197860647	7.36658	4.0549	5.78019	6.99449	73	0	1	0	1	35	0	1	0	1	2	3	9.90962	8.63154	1	2
Ecsit	chr8	-	23099015	23099046	30.5643	34.5571	33.9815	32.5296	1173	1292	378	9	67	392	523	378	14	83	3	7	38.3781	11.3436	3	6
Edem3	chr13	+	69135528	69135439	4.91241	2.07605	3.46642	3.12443	846	174	155	26	265	387	33	447	12	174	1	3	172.217	186.412	4	9
Edn1	chr17	-	22143324	22143402	0.084154	0.767511	0.268017	1.20955	42	45	265	2	23	65	53	265	7	88	1	1	499.085	84.6893	4	10
Edn3	chr3	+	172856729	172856720	4.53453	8.54132	3.67264	22.788	162	4	377	6	227	278	4	445	2	29	1	3	35.7259	32.5477	2	5
Ednrb	chr15	-	88036354	88036355	93.489	53.8645	90.9872	66.7526	19116	775	304	256	416	3309	306	278	130	217	4	9	204.473	61.4319	4	9
Eed	chr1	-	154216340	154216355	20.4636	20.6286	21.8599	16.7796	1310	786	173	1183	214	598	168	133	219	214	3	6	64.016	28.9888	3	7
Eef1a1	chr8	-	85841816	85841817	1986.92	3574.95	2167.81	2861.99	7259	1090	129	7	265	5276	258	181	3	22	4	10	3.6534	1.47582	1	1
Eef1e1	chr17	+	26785016	26784998	33.4909	36.6812	37.7795	37.5559	655	339	360	26	458	352	145	334	15	396	3	7	19.5576	9.5962	2	3
Eef1g	chr1	+	225163390	225163376	489.881	819.995	539.949	690.592	4067	245	177	11	231	2216	220	177	5	210	4	10	8.30202	2.70246	1	2
Eef2	chr7	-	11406771	11406789	515.175	720.409	541.794	753.458	9847	260	269	10	258	1837	73	269	5	252	4	10	19.1139	2.54994	2	3
Eefsec	chr4	-	120390187	120390172	9.48888	8.98314	11.1328	8.50431	336	65	395	50	168	193	17	402	16	168	2	4	35.4099	21.4847	2	5
Efemp1	chr14	+	113202444	113202430	9.08177	7.81385	9.10868	23.1068	95	0	1	0	1	21	0	1	0	1	2	4	10.4605	2.68754	1	2
Efhc1	chr9	+	27068504	27068444	5.71549	4.87592	6.59596	6.2445	151	52	1	13	306	42	28	1	5	141	1	3	26.4194	8.61375	2	4
Efna4	chr2	-	188660179	188660195	26.2162	28.8287	27.4509	30.1016	665	11	57	232	284	237	1	57	73	306	3	7	25.366	8.22097	2	4
Efnb1	chrX	+	68891226	68891274	33.8989	41.3508	38.213	41.9769	2019	1761	266	9	499	743	489	266	5	137	3	7	59.5594	17.9682	3	7
Efnb3	chr10	-	56167396	56167417	7.43421	10.9879	6.40707	9.6594	193	10	392	3	65	66	15	76	3	36	2	3	25.9611	6.00663	2	4
Egfem1	chr2	+	116526227	116526217	1.19091	0.408256	1.14592	0.652106	426	0	1	7	260	77	0	1	0	1	1	1	357.711	188.607	4	10
Egr2	chr20	-	22458753	22458762	0.528358	1.07454	0.421562	2.27607	525	628	372	0	1	366	278	324	2	116	1	1	993.644	340.612	4	10
Ehbp1	chr14	-	107125382	107125457	16.7534	15.0941	16.9378	12.6819	787	627	97	79	492	384	177	108	31	300	2	5	46.9756	25.4404	3	6
Ehd2	chr1	-	77865870	77865901	2.32582	8.46603	2.41641	5.08271	123	3	324	0	1	200	0	1	2	445	1	2	52.8845	23.6238	3	7
Ehd4	chr3	-	111941841	111941871	2.54532	5.84737	2.73036	10.0472	906	47	273	4	233	307	45	285	8	231	1	2	355.947	52.5022	4	10
Ehhadh	chr11	+	82945103	82945101	0.241902	0.121807	0.308496	0.268998	51	14	329	0	1	16	4	342	0	1	1	1	210.829	131.355	4	10
Ehmt1	chr3	-	2123806	2123814	16.0935	14.5881	15.1492	11.5364	1450	2423	317	140	220	857	493	317	79	429	2	5	90.0986	58.7465	4	8
Ei24	chr8	-	39271116	39271185	93.5995	97.0832	101.083	100.118	1764	33	316	11	406	452	18	322	4	152	4	9	18.8462	4.6558	2	3
Eif1a	chr18	+	40586314	40586443	14.2115	16.7744	15.8191	18.0022	958	1455	298	4	195	580	441	298	1	202	2	5	67.41	34.5765	3	7
Eif1b	chr8	+	129158111	129158109	376.171	227.851	416.14	268.391	1997	573	335	25	19	411	211	335	27	23	4	10	5.30876	1.80381	1	1
Eif2a	chr2	+	148722431	148722436	28.1883	35.0988	29.6083	21.7966	749	7865	210	0	1	294	3175	210	2	276	3	7	26.5713	8.37635	2	4
Eif2ak1	chr12	-	12782078	12782099	15.6793	24.7763	14.8133	21.7056	1408	393	288	24	438	545	114	308	9	207	2	5	89.7997	21.9968	4	8
Eif2ak2	chr6	-	1466193	1466176	8.27723	6.2607	9.09373	10.7846	1550	381	336	37	487	873	214	336	46	487	2	4	187.261	139.441	4	9
Eif2ak3	chr4	+	98648544	98648577	5.39237	5.87404	5.1354	4.63452	1240	457	124	56	180	500	311	95	42	372	1	3	229.954	85.1203	4	10
Eif2b2	chr6	+	109044829	109044835	36.6669	38.111	37.2645	34.1128	1636	352	229	7	227	1847	52	139	4	376	3	7	44.6179	48.4637	3	6
Eif2b3	chr5	+	135882977	135882966	15.9377	15.8543	15.962	14.3767	316	270	403	2	237	86	80	403	2	235	2	5	19.8272	5.4244	2	3
Eif2b5	chr11	-	84090259	84090248	23.1002	24.6804	23.583	26.5231	992	475	339	54	392	348	147	333	22	392	3	6	42.9433	14.1003	3	6
Eif2d	chr13	+	47935162	47935159	27.7416	29.2178	27.3175	24.3359	1007	756	441	2	116	373	114	441	3	78	3	7	36.2993	12.7662	2	5
Eif2s1	chr6	+	102048371	102048269	27.7512	40.221	29.307	36.6555	1562	957	1	9	447	641	538	1	13	73	3	7	56.2859	15.9369	3	7
Eif3c	chr1	-	197982601	197982666	87.3864	94.9572	91.48	94.7749	8281	4329	404	81	481	1679	1725	404	47	481	4	9	94.763	17.6817	4	8
Eif3f	chr1	+	173532825	173532837	197.949	324.844	218.287	227.86	6248	0	1	9	282	2783	0	1	15	282	4	10	31.5636	8.56718	2	5
Eif3g	chr8	-	21915664	21915690	159.143	204.524	168.203	192.323	6648	6	355	27	221	5578	2	281	0	1	4	10	41.7738	27.273	3	6
Eif3h	chr6	+	10151731	10151731	186.393	276.664	212.596	212.056	5359	0	1	0	1	4025	0	1	0	1	4	10	28.7511	14.5483	2	5
Eif3j	chr3	+	113976686	113976759	91.0872	85.491	94.8673	88.3482	1930	4128	196	21	499	622	2313	196	7	374	4	9	21.1885	7.27562	2	4
Eif3m	chr3	-	95007690	95007683	118.654	150.646	131.859	128.05	1705	592	394	18	214	1374	113	390	19	215	4	10	14.3695	9.12072	1	3
Eif4a1	chr10	-	56276764	56276764	412.078	444.256	435.021	508.996	11309	379	131	3	415	5968	99	131	4	401	4	10	27.4438	13.4337	2	4
Eif4a2	chr11	-	81379640	81379653	200.779	200.908	199.069	176.341	6047	2294	125	445	498	5650	696	125	208	498	4	10	30.1178	28.1223	2	5
Eif4b	chr7	+	143679655	143679642	80.3394	104.418	82.2663	97.3957	1717	743	181	25	382	344	158	181	11	450	4	9	21.3718	3.29445	2	4
Eif4e	chr2	+	243820695	243820696	65.3328	64.3644	70.7753	64.1388	4028	1889	215	8	17	2396	646	215	8	229	4	9	61.6536	37.2255	3	7
Eif4ebp1	chr16	-	68968248	68968227	44.5828	104.167	53.3282	110.228	373	90	366	9	295	376	62	311	5	62	3	8	8.36645	3.6096	1	2
Eif4enif1	chr14	+	83412967	83412834	14.7651	14.9024	13.8401	14.2581	855	1914	64	90	474	367	1019	64	47	299	2	5	57.9067	24.6269	3	7
Eif4g2	chr1	-	175895510	175895512	166.612	172.526	166.292	158.983	5915	2537	282	157	263	2942	896	282	46	258	4	10	35.5015	17.0525	2	5
Eif5b	chr9	+	44658723	44658722	107.235	97.7278	114.402	119.874	916	523	304	8	449	344	266	304	0	1	4	9	8.54198	3.51998	1	2
Elac1	chr18	-	69723869	69723863	2.79642	2.98871	2.82484	3.05712	2243	648	363	176	245	546	226	363	91	245	1	2	802.096	182.688	4	10
Ell	chr16	-	20641441	20641453	19.1975	17.882	16.5314	18.6321	1636	100	6	3	258	722	41	6	0	1	3	6	85.2192	40.3758	3	8
Elmo2	chr3	-	161849967	161849964	24.3458	23.5344	21.2192	22.0022	794	0	1	0	1	320	0	1	0	1	3	6	32.6134	13.5971	2	5
Elmod2	chr19	-	24487396	24487404	4.82299	3.43623	4.97911	3.345	1732	183	291	40	216	537	64	291	12	408	1	3	359.113	156.276	4	10
Elmod3	chr4	-	100465112	100465097	4.22947	4.64059	4.49737	3.18892	595	848	256	21	229	198	570	256	10	163	1	3	140.679	42.667	4	9
Elmsan1	chr6	-	107678156	107678180	6.31012	3.91146	5.31443	6.68206	1537	58	429	65	12	683	23	303	36	98	2	3	243.577	174.615	4	10
Eln	chr12	+	24978477	24978470	54.1457	144.972	54.0985	221.875	247	5	31	7	32	260	0	1	3	223	4	8	4.56177	1.79345	1	1
Elof1	chr8	-	23130877	23130874	70.3199	76.9645	78.9627	72.0225	874	669	272	2	422	476	207	272	4	193	4	9	12.4289	6.18467	1	2
Elp2	chr18	+	16544514	16544531	37.1907	39.9679	38.1378	36.7618	1436	423	315	2	229	576	179	287	2	3	3	8	38.6118	14.4116	3	6
Emc10	chr1	-	100501447	100501415	102.733	115.251	107.815	102.022	3409	918	297	32	187	1246	262	350	13	187	4	9	33.1833	10.8112	2	5
Emc2	chr7	+	82338638	82338650	40.7056	42.2171	44.4244	49.3528	514	260	307	18	282	364	140	271	33	305	3	8	12.6273	8.62209	1	2
Emc3	chr4	-	145487375	145487390	84.6372	90.531	94.3829	93.3447	1018	62	392	13	174	734	66	396	13	339	4	9	12.0278	8.10772	1	2
Emc4	chr3	-	103857158	103857098	46.0302	40.9371	51.8972	54.793	1429	517	425	7	20	580	201	425	4	212	4	8	31.0449	14.1681	2	5
Emc8	chr19	-	54245810	54245802	74.8565	76.7872	83.4199	77.4929	1437	5637	322	34	298	1164	2884	322	7	439	4	9	19.1967	15.1588	2	3
Emilin3	chr3	-	156905892	156905891	0.277388	0.657244	0.252643	0.468399	28	0	1	16	276	21	0	1	2	67	1	1	100.942	31.9516	4	8
Eml5	chr6	-	122897997	122898031	1.06061	0.272788	1.19083	0.740048	253	28	359	2	415	90	2	205	0	1	1	1	238.541	329.927	4	10
Emp1	chr4	+	169161627	169161648	7.3112	26.3479	8.39394	33.7941	94	0	1	0	1	140	0	1	0	1	2	3	12.857	5.31352	1	2
Emp3	chr1	-	101903910	101903919	22.9983	51.9535	26.6238	91.8218	273	0	1	6	359	494	0	1	2	165	3	6	11.8704	9.5085	1	2
Endog	chr3	+	8741832	8741785	10.7808	10.9358	11.9501	9.34251	423	32	359	513	307	132	10	359	169	307	2	4	39.2364	12.0705	3	6
Enho	chr5	-	58019836	58019750	194.107	200.241	218.258	122.841	1191	184	416	6	177	348	41	383	7	170	4	10	6.1358	1.7379	1	1
Enpp2	chr7	-	94563086	94563058	28.3823	61.7184	28.627	51.6825	687	57	310	0	1	857	36	310	0	1	3	7	24.2052	13.8856	2	4
Enpp3	chr1	+	21613147	21613123	1.55328	2.4393	1.69242	4.18023	26	4	396	0	1	14	0	1	2	286	1	1	16.7388	5.73934	1	3
Enpp4	chr9	+	19448268	19448324	2.10689	1.51786	2.24792	1.4183	301	287	413	76	29	146	123	411	36	29	1	2	142.865	96.1879	4	9
Enpp5	chr9	-	19476565	19476618	11.4851	7.6254	12.6499	5.78839	411	18	364	7	403	106	5	330	1	168	2	4	35.7854	13.9009	2	5
Ensa	chr2	+	197752543	197752577	53.6673	43.8877	57.7796	52.8118	2760	3228	220	35	237	1078	858	220	4	138	4	8	51.428	24.5627	3	7
Entpd4	chr15	+	51222953	51223010	16.4842	28.3177	15.6024	18.3928	507	31	378	27	330	218	22	378	16	330	2	5	30.7568	7.69836	2	5
Entpd6	chr3	+	146546445	146546481	17.4221	20.6846	17.3137	16.7333	1167	33	284	25	410	342	14	282	12	419	2	5	66.9837	16.5341	3	7
Entpd7	chr1	+	263448632	263448674	0.917245	0.638564	0.695592	1.08498	621	755	225	33	364	192	251	225	5	260	1	1	677.027	300.675	4	10
Eny2	chr7	+	83348693	83348734	40.3253	40.5152	44.1137	39.7542	1954	176	195	302	223	1106	91	195	196	200	3	8	48.4559	27.2984	3	6
Ep400	chr12	+	51948649	51948538	16.3855	12.1324	14.6402	11.3871	2647	182	37	457	26	905	87	422	314	26	2	5	161.545	74.5934	4	9
Epc1	chr17	-	57394975	57394975	23.879	20.9449	23.0037	17.6095	1312	2183	331	1	312	415	1178	303	3	57	3	6	54.9436	19.8139	3	7
Epdr1	chr17	+	47397557	47397531	16.4599	14.6891	18.6303	12.6613	789	42	389	46	405	463	35	389	25	407	2	5	47.9346	31.5199	3	6
Epha2	chr5	+	159845772	159845773	0.544688	0.967285	0.633529	1.04479	278	0	1	0	1	324	0	1	6	181	1	1	510.384	334.958	4	10
Epha3	chr11	-	782954	783030	1.68649	0.74091	1.92623	1.01501	333	139	420	0	1	80	56	420	0	1	1	2	197.451	107.975	4	9
Epha4	chr9	-	83253458	83253454	4.22194	5.15541	3.97416	7.20637	634	165	291	9	193	725	54	291	6	12	1	3	150.168	140.629	4	9
Epha7	chr5	+	43602902	43602831	4.63415	6.52739	4.2831	8.26581	1494	529	195	6	414	841	298	220	3	383	1	3	322.389	128.842	4	10
Ephb1	chr8	-	110813000	110813085	13.0437	20.0825	14.0657	11.6836	452	0	1	0	1	268	2	348	0	1	2	5	34.6527	13.3449	2	5
Ephb3	chr11	-	83546674	83546649	33.9342	23.8451	31.1382	18.525	2081	7	112	0	1	746	3	95	0	1	3	7	61.3246	31.2852	3	7
Epm2aip1	chr8	+	119524038	119524149	22.6801	15.8698	25.742	17.7768	3312	1157	151	18	197	1196	559	151	13	194	3	6	146.031	75.3631	4	9
Epn2	chr10	-	47857350	47857338	35.6198	29.5855	36.4504	21.5894	1500	0	1	21	242	532	0	1	6	242	3	7	42.1114	17.9818	3	6
Eprs	chr13	+	103301073	103300951	54.5978	49.9837	50.5077	55.3989	2540	2577	255	58	240	1213	883	255	24	335	4	8	46.522	24.2679	3	6
Eral1	chr10	+	65272848	65272859	21.406	21.1932	20.3216	18.4791	191	0	1	5	211	116	0	1	1	241	3	6	8.92272	5.47345	1	2
Erap1	chr2	+	1410940	1410914	4.20234	5.35083	4.45574	7.30525	1307	15	481	673	476	1239	21	385	434	476	1	3	311.017	231.553	4	10
Ercc2	chr1	+	80293573	80293569	58.57	37.7776	38.6184	24.6296	919	98	289	14	492	377	26	316	3	243	4	9	15.6906	9.97946	1	3
Ercc3	chr18	+	25037667	25037635	19.1988	22.8935	19.1922	22.4806	869	2892	436	0	1	418	760	436	1	440	3	6	45.2631	18.2585	3	6
Erf	chr1	-	82120902	82120870	35.297	31.8124	32.8173	28.533	1831	973	375	16	406	577	328	375	21	406	3	7	51.8741	18.1376	3	7
Eri1	chr16	+	60307147	60307119	13.7811	12.941	14.834	13.6595	499	1306	468	49	354	258	525	468	27	360	2	5	36.2091	19.9367	2	5
Eri2	chr1	-	189549891	189549901	4.19583	3.28506	4.27459	3.99639	956	250	430	26	205	355	126	445	19	205	1	3	227.845	108.065	4	10
Erlin1	chr1	-	263845762	263845740	11.2029	13.7471	12.3276	12.6674	355	112	385	10	196	154	51	385	3	293	2	4	31.6881	11.2023	2	5
Ermn	chr3	-	44086006	44086018	0.150544	0.099763	0.220316	0	22	2	328	0	1	7	0	1	0	1	1	1	146.137	70.1663	4	9
Ermp1	chr1	-	247821728	247821730	11.8747	13.2377	12.6274	15.9135	970	12	344	60	478	515	14	358	22	387	2	4	81.6866	38.9041	3	8
Ero1a	chr15	-	19655381	19655416	2.71031	4.02832	2.75329	3.40726	949	450	388	56	401	419	142	400	12	228	1	2	350.144	104.014	4	10
Erp29	chr12	+	40619376	40619337	143.296	120.81	161.432	140.471	1807	2	443	44	489	461	1	443	22	489	4	10	12.6103	3.8159	1	2
Erp44	chr5	-	64030827	64030885	53.7042	53.4875	56.6756	62.7423	1623	937	264	12	280	1097	265	264	6	4	4	8	30.2211	20.5095	2	5
Errfi1	chr5	+	167952727	167952724	17.0989	29.5041	17.2853	43.453	5470	185	333	9	88	1374	56	333	10	347	2	5	319.904	46.5698	4	10
Esyt1	chr7	-	2941213	2941167	9.78716	14.1511	6.86444	20.4879	408	127	148	5	443	206	19	170	5	473	2	4	41.6873	14.5572	3	6
Etaa1	chr14	-	102293677	102293676	3.51405	3.94821	3.40555	3.60453	813	0	1	239	251	387	0	1	48	251	1	2	231.357	98.0191	4	10
Etf1	chr18	-	27725694	27725747	23.1457	24.8062	24.3276	24.8797	1130	907	178	24	489	573	582	178	18	451	3	6	48.8211	23.099	3	6
Etfa	chr8	-	60086352	60086313	76.2251	69.9933	81.5181	75.624	1774	140	287	295	206	797	55	228	89	206	4	9	23.2732	11.3868	2	4
Etfb	chr1	-	98486940	98486928	151.271	140.788	167.683	151.95	1458	1051	293	2	10	685	350	293	1	458	4	10	9.63833	4.86546	1	2
Ethe1	chr1	+	81457007	81457037	10.3154	9.7522	11.9845	16.0996	1493	34	405	1	142	558	5	405	3	96	2	4	144.735	57.2179	4	9
Ets1	chr8	+	33816385	33816358	4.00054	4.28904	3.95195	5.34531	241	156	306	5	485	148	49	320	6	47	1	2	60.2418	34.5066	3	7
Etv1	chr6	+	58468190	58468208	24.2204	30.9716	23.3889	19.4641	503	238	332	11	238	423	115	332	13	249	3	6	20.7676	13.6577	2	4
Etv4	chr10	-	89700283	89700221	16.3363	35.4904	11.2887	11.5732	176	2	158	2	251	154	5	186	15	223	2	5	10.7736	4.3392	1	2
Etv6	chr4	+	167754683	167754667	2.72552	4.43363	2.74749	4.02303	266	190	61	97	258	152	156	432	41	36	1	2	97.5962	34.2834	4	8
Eva1b	chr5	+	144160107	144160055	11.7377	45.8251	12.3976	56.1241	113	12	476	7	158	126	12	300	7	358	2	4	9.62709	2.74959	1	2
Evc2	chr14	-	78211931	78211908	2.51384	5.10356	2.12151	4.1289	72	206	415	0	1	53	121	415	5	271	1	2	28.6414	10.3849	2	5
Evl	chr6	+	132470278	132470283	87.1774	96.8266	94.1317	89.073	229	0	1	0	1	93	0	1	2	26	4	9	2.62683	0.96048	1	1
Exd1	chr3	-	111354419	111354318	0.252459	0.18204	0.193089	0.150493	244	302	236	6	212	97	71	309	6	224	1	1	966.494	532.85	4	10
Exo5	chr5	-	139853247	139853184	6.3819	5.91644	6.88119	6.54792	1009	895	357	10	118	340	308	357	6	184	2	3	158.103	57.467	4	9
Exoc1	chr14	-	34180573	34180607	7.32661	6.90867	6.47408	5.47978	434	758	371	21	472	233	289	371	18	274	2	3	59.2361	33.7257	3	7
Exoc3	chr1	+	31700952	31700938	30.4394	30.4762	30.9219	27.1731	799	2290	460	17	312	313	946	460	16	229	3	7	26.2489	10.2703	2	4
Exoc5	chr15	-	25933302	25933307	12.7604	8.07384	13.2873	8.05733	785	366	71	54	449	436	208	361	15	91	2	5	61.5183	54.0016	3	7
Exoc6	chr1	+	256226183	256226209	2.2048	1.59969	2.09003	1.78121	464	1	333	8	14	166	0	1	5	126	1	2	210.45	103.77	4	10
Exoc6b	chr4	-	116786424	116786404	12.1874	13.2508	13.1307	12.6636	891	3	393	66	354	531	0	1	28	354	2	4	73.1081	40.0731	3	8
Exoc8	chr19	-	57649794	57649778	2.21458	1.93526	1.73016	3.03225	436	3433	372	18	474	176	1431	372	10	466	1	2	196.877	90.9437	4	9
Exog	chr8	+	128133430	128133446	4.80295	5.27111	4.86688	3.3753	1306	4	370	14	200	435	0	1	6	233	1	3	271.916	82.5253	4	10
Exosc2	chr3	-	10161997	10161989	19.2077	19.075	19.1996	25.1408	4573	33	350	3	455	1835	22	347	2	455	3	6	238.081	96.1993	4	10
Exosc4	chr7	+	117390301	117390326	36.409	42.9406	42.7121	42.466	1364	228	330	0	1	928	128	280	5	162	3	7	37.4632	21.6112	3	6
Exosc7	chr8	+	132204627	132204614	35.1602	38.8055	36.916	34.0474	880	844	425	24	397	392	301	425	19	275	3	7	25.0283	10.1017	2	4
Exosc9	chr2	+	123264720	123264711	47.2066	39.2174	47.3454	37.7737	793	1251	406	8	38	373	550	406	7	227	4	8	16.7985	9.51109	1	3
Ext1	chr7	-	92881392	92881370	29.9496	32.6531	34.0934	28.4769	163	34	300	93	230	201	13	329	12	230	3	7	5.44248	6.15562	1	1
Ext2	chr3	-	82734533	82734528	26.3789	44.0248	30.1396	38.49	849	4	408	15	400	686	0	1	6	418	3	7	32.1848	15.5821	2	5
Eya3	chr5	+	150833818	150833836	4.67906	5.51062	4.43647	5.61001	571	760	314	19	205	325	219	289	16	451	1	3	122.033	58.9771	4	9
Ezh2	chr4	-	77347011	77346970	29.998	33.0652	26.7684	27.2678	1740	745	294	111	466	796	357	294	61	466	3	7	58.0039	24.0736	3	7
F3	chr2	+	225310685	225310676	145.939	86.2026	157.362	105.863	5332	322	277	27	37	2422	168	277	25	37	4	10	36.5358	28.0966	2	5
F8	chr18	-	399242	399288	17.9481	9.9772	13.7934	14.0226	135	31	378	316	278	51	4	340	145	278	2	5	7.52168	5.11166	1	1
F8a1	chr1	+	147021435	147021455	37.2033	31.1496	42.2478	37.7568	1734	268	359	233	248	535	74	359	142	248	3	8	46.6088	17.1752	3	6
Fa2h	chr19	-	43596788	43596785	0.189731	0.192085	0.158302	0.332831	57	0	1	0	1	29	0	1	1	75	1	1	300.425	150.975	4	10
Faap24	chr1	-	91663467	91663465	3.1994	2.97318	3.77505	4.6528	478	459	231	0	1	307	226	231	1	291	1	2	149.403	103.256	4	9
Fabp3	chr5	+	148528868	148528850	9.03737	5.82728	9.62813	8.44241	112	13	278	0	1	25	6	254	2	237	2	4	12.393	4.29016	1	2
Fabp5	chr2	-	93985319	93985336	911.016	781.626	1023.57	702.948	736	105	354	16	335	392	25	354	14	473	4	10	0.807889	0.501519	1	1
Fabp7	chr20	+	40769623	40769621	16799.7	6519.58	18557.3	5485.49	55635	465	256	0	1	15275	232	256	0	1	4	10	3.31166	2.34294	1	1
Fadd	chr1	-	217748581	217748597	1.53299	1.83862	1.47697	2.89981	556	712	405	15	318	261	215	326	6	398	1	1	362.69	141.954	4	10
Fads1	chr1	+	226234112	226234092	109.273	73.3168	111.833	91.2228	1684	46	225	24	98	550	11	216	9	360	4	9	15.4109	7.50169	1	3
Fads2	chr1	-	226152568	226152497	48.7499	33.5374	46.5044	58.0928	2203	582	51	20	237	658	166	51	15	462	4	8	45.1899	19.6199	3	6
Fads3	chr1	+	226091773	226091701	8.63715	13.2148	8.23901	25.7903	453	14	307	44	284	163	2	152	5	263	2	4	52.4479	12.3347	3	7
Faf2	chr17	-	10527839	10527850	15.3822	15.9256	15.0315	11.2728	1563	60	285	17	299	1339	41	285	16	484	2	5	101.611	84.0786	4	8
Fahd1	chr10	-	14215957	14215969	10.6943	12.4123	10.8755	12.7348	516	594	250	113	195	326	202	239	48	193	2	4	48.2501	26.2642	3	6
Fam102b	chr2	-	211831837	211831840	6.27828	6.70026	6.65454	9.00577	731	97	262	22	158	349	28	375	7	476	2	3	116.433	52.0875	4	9
Fam111a	chr1	+	229003960	229003962	19.5316	20.6924	21.2988	31.7684	880	342	391	3	482	3355	94	336	0	1	3	6	45.0552	162.137	3	6
Fam117a	chr10	+	83154799	83154803	4.00298	5.35797	4.37725	7.50995	4198	6	280	0	1	1512	3	118	0	1	1	2	1048.72	282.196	4	10
Fam122a	chr1	-	242373764	242373798	25.5317	22.9965	27.1006	22.2488	1614	1142	336	22	465	474	472	336	24	332	3	6	63.2154	20.6118	3	7
Fam126a	chr4	+	7662018	7662066	3.26998	1.43374	3.12191	2.08405	1848	21	234	24	386	937	6	261	12	188	1	2	565.142	653.536	4	10
Fam126b	chr9	-	65478368	65478367	2.97019	2.22458	3.23041	2.64869	1020	831	387	2	281	522	474	155	0	1	1	2	343.413	234.651	4	10
Fam129b	chr3	+	11921714	11921734	15.2431	34.1171	17.9415	52.1553	432	796	381	22	294	298	577	372	10	392	2	5	28.3407	8.73461	2	5
Fam133b	chr4	-	27755182	27755194	66.5678	61.757	68.7147	61.4431	1943	0	1	130	240	812	0	1	51	240	4	9	29.1883	13.1483	2	5
Fam136a	chr4	+	118160146	118160159	12.9769	12.7196	13.8672	16.7963	526	51	408	30	478	295	7	231	28	363	2	5	40.5337	23.1925	3	6
Fam160a2	chr1	-	170238892	170238898	8.47989	10.4895	8.08111	9.67392	1570	216	141	2	434	542	125	186	4	325	2	4	185.144	51.6707	4	9
Fam160b2	chr15	-	52288893	52288901	19.5929	16.1487	14.2971	12.552	733	138	423	71	425	295	50	389	64	425	3	6	37.4114	18.2677	3	6
Fam162a	chr11	+	67618739	67618682	114.976	122.806	135.19	98.3768	2451	1526	395	18	61	1010	899	395	7	381	4	9	21.3175	8.22436	2	4
Fam168a	chr1	+	165724450	165724489	28.9449	9.31074	21.5606	10.3075	1679	406	24	14	334	749	119	206	16	153	3	7	58.0067	80.4447	3	7
Fam180a	chr4	-	62860361	62860353	7.44964	17.9041	7.65407	58.8624	109	29	189	2	3	269	15	250	0	1	2	3	14.6316	15.0245	1	3
Fam185a	chr4	-	10269999	10269902	4.45265	3.4495	4.69694	4.15096	666	34	162	21	420	179	19	111	8	420	1	3	149.574	51.8916	4	9
Fam188a	chr17	-	79798435	79798407	16.9832	14.7029	18.3612	12.2477	7756	438	328	13	213	1633	246	328	9	221	2	5	456.687	111.067	4	10
Fam192a	chr19	+	10827370	10827323	55.1948	60.1458	61.0836	45.3064	894	932	181	37	481	589	360	181	45	333	4	8	16.1972	9.79286	1	3
Fam19a4	chr4	-	129430251	129430341	0.784441	0.364508	0.927387	0.103674	114	0	1	5	138	25	0	1	1	390	1	1	145.326	68.5856	4	9
Fam20a	chr10	-	98017171	98017234	1.85109	4.38702	1.39599	3.7695	50	0	1	7	342	19	3	410	10	145	1	2	27.0111	4.33096	2	4
Fam20c	chr12	-	17972733	17972751	17.5518	24.867	18.9653	22.1178	3928	589	312	8	249	1586	416	324	5	64	2	5	223.794	63.7794	4	10
Fam210a	chr18	-	64084594	64084630	5.1764	5.16238	5.93845	6.6625	1467	1524	321	149	255	479	657	310	52	255	1	3	283.401	92.7866	4	10
Fam210b	chr3	+	170354140	170354126	8.02424	11.3354	7.92188	11.7419	634	87	154	0	1	300	62	82	3	467	2	4	79.0106	26.4657	3	8
Fam212b	chr2	+	208170651	208170751	22.3138	26.2823	22.742	14.5179	4046	165	323	68	419	1718	93	323	38	448	3	6	181.322	65.3671	4	9
Fam213b	chr5	-	172307402	172307378	11.9897	11.7957	13.7244	9.78814	503	222	157	10	211	206	64	125	3	354	2	4	41.9525	17.4639	3	6
Fam221a	chr4	+	79021931	79021873	0.473855	0.882988	0.29324	1.64729	120	1	284	0	1	59	0	1	0	1	1	1	253.242	66.8186	4	10
Fam222b	chr10	+	65351244	65351246	13.7897	17.362	15.9295	13.0105	590	3	423	4	107	541	2	406	0	1	2	5	42.7855	31.16	3	6
Fam227b	chr3	-	118427851	118427845	1.64691	1.76264	2.06206	1.78047	1231	1183	320	0	1	396	485	334	0	1	1	2	747.462	224.664	4	10
Fam229b	chr20	-	44220702	44220752	11.1712	12.6403	13.344	10.4186	656	211	400	65	215	251	88	400	44	215	2	4	58.7224	19.8571	3	7
Fam3c	chr4	-	49439892	49439918	58.8936	65.4742	64.9709	58.834	810	22	310	77	207	289	19	296	47	207	4	9	13.7536	4.41396	1	2
Fam46a	chr8	-	92942225	92942229	1.93756	3.55875	1.8514	4.89293	275	23	310	7	33	120	13	343	2	207	1	2	141.931	33.7197	4	9
Fam46b	chr5	+	151692067	151692056	0.042386	0.033809	0.033167	1.30657	20	8	224	1	321	20	3	236	0	1	1	1	471.854	591.558	4	10
Fam46c	chr2	-	202816562	202816430	0.109046	0.221181	0.12128	0.176537	337	66	310	0	1	31	15	305	1	375	1	1	3090.44	140.157	4	10
Fam49a	chr6	+	37555209	37555187	2.56747	2.78247	2.894	6.70057	3223	25	350	14	304	1437	5	350	8	217	1	2	1255.32	516.447	4	10
Fam69b	chr3	+	4083796	4083732	34.5981	37.4737	37.0792	38.5314	1206	243	316	27	310	406	66	369	15	310	3	7	34.8574	10.8343	2	5
Fam76a	chr5	-	151117142	151117142	12.1879	8.994	13.2184	9.82175	805	326	288	35	297	296	127	119	7	297	2	4	66.0493	32.9108	3	7
Fam83d	chr3	+	155269343	155269343	2.6126	4.05746	2.66449	5.31054	1781	0	1	3	230	798	0	1	6	427	1	2	681.697	196.675	4	10
Fam8a1	chr17	-	18421962	18421919	57.54	33.2225	52.6937	29.7601	1240	329	145	50	500	484	93	145	18	499	4	9	21.5502	14.5684	2	4
Fam96a	chr8	+	71786335	71786298	29.8102	25.5227	33.17	29.0213	1313	542	366	41	219	338	310	370	15	435	3	7	44.0454	13.2431	3	6
Fam96b	chr19	+	551707	551737	105.972	98.3551	127.107	106.234	481	659	404	19	189	354	235	370	4	72	4	9	4.53894	3.5992	1	1
Fanca	chr19	-	56126063	56126045	6.58839	3.19433	5.1682	3.65087	245	0	1	0	1	94	0	1	0	1	2	3	37.1866	29.4272	3	6
Fancl	chr14	+	110676089	110676079	7.72109	11.6196	7.98684	7.59699	438	84	454	122	243	299	70	475	64	243	2	3	56.7277	25.7323	3	7
Farp2	chr9	+	100660393	100660390	3.85178	3.48323	3.72669	3.86028	693	118	305	34	361	395	55	148	12	228	1	2	179.917	113.4	4	9
Fars2	chr17	-	29438668	29438716	21.696	18.6522	23.7987	17.5691	781	786	176	33	10	366	486	176	12	4	3	6	35.9973	19.6223	2	5
Farsa	chr19	+	25969254	25969219	60.2032	56.9639	55.0237	56.1658	1596	67	398	16	199	472	41	398	5	199	4	9	26.5102	8.28596	2	4
Farsb	chr9	-	84383638	84383646	20.8404	22.7844	24.0659	22.6496	1057	267	188	52	241	287	138	209	23	233	3	6	50.7188	12.5963	3	7
Fas	chr1	+	252589784	252589835	4.27668	8.40179	4.13436	8.6131	329	5	440	3	248	353	5	367	5	205	1	3	76.9288	42.0149	3	8
Fasn	chr10	-	110005901	110005903	162.312	80.6803	152.897	99.7033	6908	142	405	62	188	1917	51	405	85	188	4	10	42.56	23.7604	3	6
Fau	chr1	+	221420311	221420321	1063.99	1474.29	1261.92	1298.4	7306	1113	305	11	378	1310	549	305	3	234	4	10	6.86658	0.888565	1	1
Fbln1	chr7	+	126096792	126096838	34.7236	115.11	34.9975	198.069	1317	6	350	9	244	2174	5	350	2	404	3	7	37.9281	18.8863	3	6
Fbln5	chr6	-	125723957	125724037	1.61081	8.75975	1.83514	11.5479	21	0	1	0	1	67	4	464	5	393	1	2	13.0369	7.64862	1	2
Fbxl15	chr1	+	266075781	266075786	21.7701	20.4132	23.3821	15.2551	476	62	444	380	231	260	16	468	163	240	3	6	21.8648	12.7368	2	4
Fbxl4	chr5	+	36555078	36555086	3.50456	3.99503	3.82025	3.77636	824	199	383	86	309	342	93	420	84	309	1	2	235.122	85.6063	4	10
Fbxl6	chr7	-	117604954	117604961	56.1108	51.076	45.4829	34.7562	358	563	408	12	457	141	165	408	5	212	4	8	6.38024	2.76059	1	1
Fbxl7	chr2	-	79439987	79440020	2.26575	3.67596	2.7432	7.58072	1359	180	317	32	487	397	24	351	23	39	1	2	599.8	107.999	4	10
Fbxo16	chr15	+	48674379	48674405	12.1071	8.3877	12.1217	13.8499	546	786	341	0	1	231	355	341	0	1	2	4	45.0974	27.5403	3	6
Fbxo18	chr17	+	70399101	70399167	46.4105	50.2171	38.1955	36.4681	1343	535	238	3	209	710	155	238	4	213	4	8	28.9374	14.1386	2	5
Fbxo2	chr5	+	164972482	164972519	144.368	149.277	153.28	199.665	461	16	57	12	11	189	8	22	5	400	4	10	3.19324	1.2661	1	1
Fbxo25	chr16	-	80806661	80806688	17.3376	19.8623	17.2937	16.35	834	0	1	1	221	447	1	20	11	368	2	5	48.1035	22.505	3	6
Fbxo28	chr13	-	100740728	100740742	10.9026	13.3244	12.1727	12.8123	3347	211	359	39	263	1591	92	359	13	248	2	4	306.99	119.405	4	10
Fbxo31	chr19	-	53625673	53625692	22.7671	25.2754	23.6098	27.3944	678	47	194	12	255	277	26	154	5	113	3	6	29.7798	10.9593	2	5
Fbxo33	chr6	-	80334522	80334540	5.01891	5.87039	5.89873	5.21997	1454	653	93	18	9	380	301	6	19	293	1	3	289.705	64.7317	4	10
Fbxo36	chr9	+	92435871	92435893	3.19356	1.45582	3.29295	1.08708	631	541	218	36	437	326	392	215	33	364	1	2	197.585	223.929	4	9
Fbxo42	chr5	+	159670661	159670681	4.96572	3.75	3.55462	4.31777	731	5038	375	6	476	276	3018	375	5	346	1	3	147.209	73.6001	4	9
Fbxo44	chr5	-	164971903	164971943	29.5497	26.5458	25.7158	35.0064	182	64	121	14	334	97	24	413	4	298	3	7	6.15912	3.65406	1	1
Fbxo8	chr16	-	37177033	37177081	18.1071	16.3666	19.3699	15.0693	266	912	196	75	344	119	355	196	67	344	2	5	14.6903	7.27088	1	3
Fbxw17	chr17	-	15094575	15094561	2.40715	2.31467	2.51675	5.58458	159	25	383	4	161	78	2	350	2	225	1	2	66.0532	33.6982	3	7
Fbxw2	chr3	-	13896838	13896961	35.8434	36.1609	40.4556	34.6259	1276	2501	389	23	198	609	1230	389	3	390	3	7	35.5993	16.8414	2	5
Fcf1	chr6	+	108796181	108796172	106.875	109.961	108.497	94.5608	1048	1333	418	0	1	607	544	430	1	412	4	9	9.80582	5.52012	1	2
Fdx1l	chr8	-	22091450	22091433	56.1248	56.1955	59.8289	56.071	291	173	404	44	241	113	37	447	12	241	4	8	5.18488	2.01084	1	1
Fdxacb1	chr8	+	55196757	55196818	6.23307	2.82163	5.77476	2.17925	691	685	419	122	173	457	536	419	60	152	2	3	110.86	161.963	4	9
Fdxr	chr10	-	103826413	103826430	12.3561	12.1928	11.3887	10.6878	1133	541	21	1	70	331	294	21	1	41	2	5	91.6959	27.1472	4	8
Fech	chr18	-	59975192	59975196	13.9523	14.7256	14.9289	12.7378	1558	383	409	30	350	646	214	409	21	350	2	5	111.666	43.8693	4	9
Fem1a	chr9	-	10801140	10801157	9.07941	6.83737	8.69728	9.22822	960	1051	253	27	435	353	450	253	21	342	2	4	105.734	51.6281	4	8
Fen1	chr1	-	226255886	226255906	7.20019	9.67895	8.02505	10.9956	547	826	204	12	466	516	802	204	9	88	2	3	75.9703	53.3116	3	8
Fermt2	chr15	-	19876389	19876369	94.5371	87.1382	91.2312	89.2796	1791	703	80	227	471	626	316	80	83	312	4	9	18.9449	7.18399	2	3
Fez1	chr8	+	39305127	39305081	261.158	104.332	285.572	118.708	1496	60	465	8	428	340	14	465	2	428	4	10	5.72834	3.25884	1	1
Fez2	chr6	-	1003924	1003913	7.28367	8.84471	8.1031	12.1502	544	47	365	252	267	482	11	363	33	267	2	3	74.6876	54.4959	3	8
Fezf1	chr4	-	50312608	50312626	6.44887	3.52097	5.88387	1.96477	234	35	52	6	315	86	7	69	4	315	2	3	36.2854	24.4251	2	5
Fgd6	chr7	+	34951877	34952016	2.08883	1.43369	1.62834	2.13232	634	517	109	35	449	331	325	109	7	449	1	2	303.519	230.873	4	10
Fgf22	chr7	-	12831675	12831683	7.47393	7.56829	8.2734	7.05892	38	3	367	0	1	18	4	374	0	1	2	3	5.08434	2.37834	1	1
Fgfbp3	chr1	-	255557055	255557014	30.2987	22.0544	31.2642	38.1047	466	14	373	12	362	276	10	366	5	15	3	7	15.3802	12.5145	1	3
Fggy	chr5	+	114516888	114516880	2.36921	3.55133	2.61114	2.6531	1483	137	293	0	1	692	59	361	2	299	1	2	625.948	194.857	4	10
Fgl2	chr4	-	10329241	10329227	9.08323	3.77426	10.8535	4.68609	943	47	332	16	138	171	28	28	8	83	2	4	103.818	45.3069	4	8
Fhdc1	chr2	-	183487820	183487811	5.69379	2.18994	5.56834	3.56931	226	190	400	13	4	96	73	400	7	301	1	3	39.6924	43.8368	3	6
Fhod1	chr19	-	37303788	37303833	5.48535	11.7784	3.17419	10.9169	226	89	261	21	362	122	31	247	7	355	1	3	41.2007	10.3579	3	6
Fibp	chr1	+	220840138	220840133	74.2946	65.3752	72.8457	61.547	1689	883	404	1	228	801	215	404	2	228	4	9	22.7338	12.2524	2	4
Fign	chr3	-	50120392	50120394	1.60522	0.946793	1.76787	1.35723	58	0	1	5	303	102	0	1	6	46	1	2	36.1322	107.732	2	5
Fis1	chr12	-	22765295	22765260	250.834	235.156	296.424	229.103	398	18	245	9	421	95	8	247	3	206	4	10	1.5867	0.403988	1	1
Fkbp11	chr7	-	140401686	140401687	24.3975	27.9776	26.9883	48.8891	215	3	415	78	488	126	4	395	27	495	3	6	8.81239	4.5036	1	2
Fkbp1a	chr3	+	147042943	147042900	189.87	248.636	211.341	274.709	2732	801	288	83	482	1635	254	288	30	482	4	10	14.3888	6.57588	1	3
Fkbp1b	chr6	+	29977892	29977785	6.50661	8.53719	6.29044	10.2213	92	27	376	50	46	33	3	341	7	44	2	3	14.1395	3.86544	1	3
Fkbp3	chr6	-	86822115	86822117	117.212	169.025	131.07	139.881	1865	407	214	167	481	936	164	242	69	481	4	10	15.9114	5.53763	1	3
Fkbp4	chr4	-	161757447	161757432	55.1481	63.9894	59.5941	67.3459	773	290	358	31	420	325	168	335	16	449	4	8	14.0168	5.07896	1	3
Fkbp7	chr3	-	63534086	63534062	50.731	50.4695	52.554	43.0837	2234	79	390	15	232	1076	48	372	19	232	4	8	44.0362	21.3198	3	6
Fkbp8	chr16	-	20652890	20652925	218.817	301.211	214.719	246.999	1191	432	372	12	179	517	235	372	4	179	4	10	5.44291	1.7164	1	1
Fkbp9	chr4	+	87167513	87167531	25.3715	52.4535	28.0031	50.3964	284	451	382	20	49	149	203	382	20	267	3	6	11.1937	2.84061	1	2
Fkbpl	chr20	+	4411889	4411876	20.3243	15.1521	21.2253	14.4108	613	122	312	0	1	162	92	312	0	1	3	6	30.1609	10.6916	2	5
Flii	chr10	-	46969406	46969403	60.0224	47.3267	47.749	53.0253	465	1108	377	63	89	164	327	377	46	79	4	9	7.7471	3.46527	1	1
Flnb	chr15	-	18882959	18882974	5.4019	5.15141	4.99294	6.90698	198	3	358	13	379	90	0	1	2	225	1	3	36.6538	17.4709	2	5
Flnc	chr4	+	56711085	56710966	7.74256	10.1321	7.36418	23.0429	101	3	431	27	467	58	0	1	8	197	2	3	13.0448	5.72437	1	2
Flot1	chr20	-	3438396	3438372	79.2895	109.372	82.9904	123.054	461	405	163	12	459	268	228	163	10	465	4	9	5.81414	2.45035	1	1
Flot2	chr10	-	65329312	65329262	18.7298	20.9775	18.8925	25.68	367	14	404	11	225	147	3	62	14	227	3	6	19.5944	7.0075	2	3
Flrt2	chr6	+	119519713	119519701	1.67948	4.94929	1.46721	6.57593	115	9	238	0	1	251	25	258	6	13	1	2	68.4734	50.7143	3	7
Flrt3	chr3	-	134696586	134696603	1.9855	5.85865	1.69481	5.43173	1203	6	299	11	44	724	4	379	10	40	1	2	605.892	123.578	4	10
Flt3lg	chr1	-	101131413	101131400	3.61225	5.51307	2.80938	4.78647	178	0	1	0	1	80	1	427	2	396	1	2	49.2768	14.511	3	6
Fmc1	chr4	+	66276834	66276872	20.5885	21.8745	23.5642	13.9367	1370	38	362	276	394	699	23	362	122	321	3	6	66.5419	31.955	3	7
Fmod	chr13	+	50874885	50874820	0.922826	4.30493	1.10398	12.6521	24	5	345	0	1	45	1	347	0	1	1	1	26.0071	10.4531	2	4
Fmr1	chrX	-	154722314	154722359	33.9399	23.0892	32.676	16.5386	1410	224	359	5	282	723	84	385	6	462	3	7	41.544	31.3133	3	6
Fn1	chr9	-	78969013	78969014	16.9147	41.712	16.3519	99.0264	177	99	310	51	77	164	62	330	51	106	2	5	10.4643	3.93172	1	2
Fn3krp	chr10	+	110614738	110614770	4.63925	6.29049	4.60519	7.10525	741	91	302	26	210	356	19	79	12	210	1	3	159.724	56.5933	4	9
Fnbp4	chr3	+	79570624	79570729	65.3131	41.2434	51.7952	28.793	918	2459	164	16	240	380	743	164	10	116	4	9	14.0554	9.2136	1	3
Fnip1	chr10	+	39786686	39786696	5.11472	4.49714	5.30163	5.71931	989	321	264	38	428	493	140	236	15	362	1	3	193.364	109.625	4	9
Fnip2	chr2	-	178334900	178335010	1.17679	0.507931	0.962297	0.892684	601	19	9	19	152	159	10	3	23	434	1	1	510.71	313.035	4	10
Fnta	chr16	+	70834956	70834999	57.0353	55.9534	61.2567	60.7969	1460	1127	359	88	352	774	677	399	76	352	4	8	25.5982	13.8329	2	4
Folh1	chr1	-	150395415	150395389	4.67114	3.46744	4.73694	2.65484	257	14	281	50	226	146	6	354	15	208	1	3	55.0187	42.106	3	7
Fopnl	chr10	+	730246	730273	41.5299	46.4224	45.8747	45.1366	1982	430	315	52	169	1294	167	303	7	161	3	8	47.7246	27.8745	3	6
Fos	chr6	+	109300432	109300435	24.2115	32.0835	21.1723	60.8645	20063	196	56	11	451	13157	104	73	17	90	3	6	828.657	410.086	4	10
Foxc1	chr17	-	33951484	33951352	14.2143	29.3663	14.083	115.34	211	95	209	4	461	307	196	216	5	346	2	5	14.8443	10.4542	1	3
Foxd1	chr2	+	28460067	28460108	2.97167	8.47763	2.52481	14.1242	384	0	1	2	55	265	6	342	1	70	1	2	129.22	31.2588	4	9
Foxg1	chr6	+	69971226	69971183	326.719	170.486	311.284	140.205	6353	1631	30	25	5	2130	581	30	20	5	4	10	19.4449	12.4937	2	3
Foxk1	chr12	-	14244634	14244607	2.28767	3.20699	2.1451	4.99402	3688	149	258	22	213	1934	63	188	33	213	1	2	1612.12	603.058	4	10
Foxo3	chr20	+	46428077	46428125	1.10115	1.80804	1.21626	2.52069	617	401	297	36	227	288	177	348	9	227	1	1	560.325	159.289	4	10
Foxp2	chr4	+	41364440	41364583	1.44285	2.81587	1.58001	4.2026	95	90	252	21	320	57	67	239	16	5	1	1	65.8419	20.2424	3	7
Foxp4	chr9	+	15068398	15068421	18.1032	24.8431	15.7742	16.8584	289	0	1	44	85	122	0	1	18	85	2	5	15.9641	4.91082	1	3
Fpgs	chr3	-	11729694	11729677	13.2835	15.5633	12.1065	14.4856	794	256	229	33	413	253	105	229	13	227	2	5	59.7733	16.2561	3	7
Frem2	chr2	-	142885604	142885623	0.308605	0.152836	0.292884	0.296332	288	14	320	7	335	81	12	310	0	1	1	1	933.232	529.98	4	10
Frmd6	chr6	+	93281407	93281434	9.58703	20.6037	9.54263	21.3832	3084	562	206	16	458	1564	282	206	11	402	2	4	321.685	75.9085	4	10
Frs2	chr7	-	60210482	60210469	14.7149	8.56255	14.4352	10.2881	3148	226	389	32	237	2744	63	335	18	227	2	5	213.933	320.465	4	10
Fscn1	chr12	-	13668595	13668608	189.625	312.661	209.59	239.841	8652	18	383	5	487	10383	14	442	12	489	4	10	45.627	33.2084	3	6
Fsd1	chr9	-	11080190	11080139	5.9504	5.80031	4.99105	11.097	253	0	1	0	1	137	0	1	1	129	2	3	42.5181	23.6194	3	6
Fstl4	chr10	+	38104557	38104589	0.826748	1.30246	0.746976	0.674817	35	0	1	0	1	22	0	1	2	301	1	1	42.3345	16.8911	3	6
Fth1	chr1	+	226030939	226030901	1912.58	2714.45	2206.98	2728.94	1774	1450	348	51	299	750	1287	352	23	299	4	10	0.927544	0.276299	1	1
Ftl1	chr1	-	101450034	101450034	1742.7	2001.94	2008.83	2257.38	7610	378	265	112	353	3598	178	265	28	359	4	10	4.36678	1.79726	1	1
Fto	chr19	-	17115098	17115127	14.0677	17.7807	13.2404	23.0907	824	247	214	19	436	555	84	214	2	416	2	5	58.5739	31.2136	3	7
Ftsj3	chr10	-	94445503	94445502	31.7072	27.2753	28.0517	22.9985	625	631	145	0	1	268	277	145	5	409	3	7	19.7116	9.82573	2	3
Fubp1	chr2	+	257425728	257425679	62.2	54.5903	64.9418	56.6513	1398	4490	317	24	422	514	1677	317	22	254	4	9	22.4759	9.41559	2	4
Fuca1	chr5	+	154269295	154269313	69.0396	77.8182	76.7492	80.3807	585	70	31	5	260	544	62	31	1	258	4	9	8.4734	6.99065	1	2
Fuk	chr19	+	43338170	43338174	7.61636	6.23843	5.98318	6.35945	422	32	453	0	1	169	13	453	2	396	2	3	55.4071	27.0902	3	7
Fus	chr1	+	199412833	199412826	370.355	377.128	357.304	283.537	5544	4162	180	93	450	2050	1554	180	74	450	4	10	14.9694	5.43582	1	3
Fut11	chr15	-	4035064	4035053	4.73925	4.85994	4.23849	5.26389	1475	12	404	173	296	492	5	404	80	296	1	3	311.23	101.236	4	10
Fut9	chr5	-	40237591	40237553	0.371058	0.27102	0.430595	0.33284	480	110	130	85	55	138	31	328	42	192	1	1	1293.6	509.188	4	10
Fuz	chr1	+	100891865	100891868	40.2802	46.7352	42.4899	28.5743	300	183	432	26	105	139	121	432	12	105	3	8	7.44784	2.9742	1	1
Fv1	chr1	+	100220844	100220845	89.367	78.5813	84.1423	64.3267	3687	1145	70	33	354	2612	810	70	45	359	4	9	41.2568	33.2395	3	6
Fxr1	chr2	-	120570353	120570322	29.7112	30.6038	29.1711	29.3407	121	0	1	19	399	61	0	1	4	185	3	7	4.07254	1.99322	1	1
Fxyd1	chr1	-	89488223	89488234	93.3135	81.7285	105.262	75.6596	143	27	355	40	160	78	5	350	9	205	4	9	1.53247	0.954379	1	1
Fzd2	chr10	+	90550146	90550277	77.2892	111.918	81.0845	110.454	98	3	490	13	46	45	4	89	24	39	4	9	1.26797	0.402081	1	1
Fzd3	chr15	-	48670257	48670315	7.05692	5.87514	7.24632	7.30941	1930	346	377	144	418	675	71	420	58	418	2	3	273.491	114.891	4	10
Fzd4	chr1	+	153589470	153589340	1.11078	0.893349	1.2412	1.16005	918	51	287	28	262	300	7	262	11	262	1	1	826.443	335.815	4	10
Fzd6	chr7	+	77899321	77899303	2.69039	2.01855	2.02775	2.76707	88	23	453	15	424	31	13	453	3	50	1	2	32.709	15.3576	2	5
Fzd9	chr12	+	24473980	24474003	7.76076	4.13946	7.86584	2.80635	568	57	372	4	188	118	13	370	1	397	2	3	73.1887	28.5062	3	8
G0s2	chr13	-	112005052	112005091	5.33557	13.5227	6.90333	4.17119	94	4	320	40	328	103	3	285	23	328	1	3	17.6176	7.61684	2	3
G2e3	chr6	+	72092193	72092120	12.7422	7.18482	13.6353	6.56228	769	1494	378	21	230	463	493	404	13	328	2	5	60.3507	64.4414	3	7
G3bp1	chr10	+	40812857	40812864	42.7525	45.1546	43.8034	46.4068	602	72	11	15	176	452	50	11	9	231	3	8	14.0811	10.0101	1	3
G4	chr20	+	5118005	5118011	11.9279	10.6957	13.0882	11.0085	825	161	387	79	133	187	76	387	32	133	2	4	69.1658	17.4836	3	7
G6pc3	chr10	+	90134192	90134258	72.622	65.1643	66.4458	70.2306	808	353	284	6	108	466	177	232	6	382	4	9	11.1261	7.15115	1	2
G6pd	chrX	+	156274799	156274850	56.7048	62.7252	54.2166	61.3061	814	234	328	10	211	573	74	76	6	110	4	8	14.355	9.13508	1	3
Gab2	chr1	+	162083041	162083024	2.88674	3.20953	3.76187	6.34564	279	186	190	9	41	144	83	190	0	1	1	2	96.6487	44.8664	4	8
Gabrb2	chr10	+	27975352	27975271	0.008659	0.043093	0.037055	0.092412	20	0	1	0	1	5	1	440	0	1	1	1	2309.74	116.028	4	10
Gad2	chr17	+	89171575	89171614	8.91958	7.20995	9.93706	3.49814	544	34	328	6	197	306	41	250	7	453	2	4	60.9894	42.4414	3	7
Gadd45b	chr7	-	11648312	11648321	6.263	10.3951	6.62041	19.3255	1048	84	169	5	243	309	20	66	2	437	2	3	167.332	29.7255	4	9
Gadd45g	chr17	-	13393219	13393237	448.254	335.685	452.387	239.325	16231	232	317	7	423	11215	59	317	1	477	4	10	36.2094	33.4093	2	5
Gadd45gip1	chr19	+	25946978	25946976	83.9966	105.605	96.9185	58.4646	1141	199	407	74	4	426	94	407	28	4	4	9	13.5839	4.03391	1	2
Gak	chr14	+	2100105	2100162	20.6957	19.9913	17.15	17.6796	2953	1294	328	42	194	1660	447	328	17	194	3	6	142.686	83.0363	4	9
Gal3st4	chr12	-	19592000	19592078	4.06827	4.24653	4.18668	3.98736	208	107	424	102	305	154	31	424	17	308	1	2	51.1274	36.2649	3	7
Gale	chr5	+	154310452	154310444	10.0862	13.6532	8.82257	12.5916	268	1406	334	3	411	164	513	306	4	482	2	4	26.5711	12.0118	2	4
Galk1	chr10	-	104564499	104564483	55.9531	79.5172	60.4667	129.698	1269	62	321	34	357	723	67	321	6	352	4	8	22.6797	9.09238	2	4
Galk2	chr3	+	118144595	118144608	7.42506	10.0441	8.0615	11.749	177	45	377	3	102	122	2	327	4	101	2	3	23.8382	12.1465	2	4
Galns	chr19	-	55423052	55423090	3.02056	4.34617	2.32773	5.03876	1069	1233	236	7	91	340	521	236	9	343	1	2	353.907	78.2298	4	10
Galnt10	chr10	+	43067315	43067202	7.92538	4.67324	6.46813	5.36721	696	363	197	9	34	222	101	197	1	361	2	4	87.8192	47.5046	4	8
Galnt11	chr4	-	6330765	6330712	36.0747	38.2951	37.1434	35.1054	1257	52	396	50	213	506	24	396	21	232	3	7	34.8443	13.2132	2	5
Galnt16	chr6	+	104071356	104071401	9.10709	18.2087	9.92173	21.7771	238	15	366	61	375	138	13	337	26	426	2	4	26.1335	7.57877	2	4
Galnt18	chr1	-	176607466	176607481	5.60537	5.42942	5.81668	4.60206	1316	20	335	4	484	358	5	342	1	301	1	3	234.775	65.937	4	10
Galt	chr5	+	58144704	58144689	22.6549	25.6369	17.3886	24.8675	241	40	457	83	242	201	19	395	37	245	3	6	10.6379	7.84025	1	2
Gan	chr19	+	49695578	49695498	0.253352	0.193995	0.22046	0.413163	1385	483	420	13	489	525	286	402	7	358	1	1	5466.7	2706.26	4	10
Ganab	chr1	+	225096597	225096613	110.361	100.438	99.305	92.7719	4323	127	312	6	225	1759	28	312	6	447	4	9	39.1716	17.5133	3	6
Gapdh	chr4	-	157680268	157680268	947.621	948.853	1052.06	1275.01	1016	144	394	0	1	383	66	394	0	1	4	10	1.07216	0.403645	1	1
Gars	chr4	+	85235121	85235112	24.6233	38.4894	26.978	39.6279	498	1068	436	33	416	118	757	436	14	468	3	6	20.2247	3.06578	2	3
Gas2l1	chr14	-	85318194	85318194	7.04518	5.99219	5.49413	9.96824	539	22	427	0	1	153	20	27	0	1	2	3	76.5062	25.5332	3	8
Gas8	chr19	+	56316443	56316424	14.539	10.5346	14.3122	12.2759	569	9	312	0	1	205	8	259	3	376	2	5	39.1362	19.4597	3	6
Gatm	chr3	-	114728155	114728162	292.128	88.7678	312.172	165.011	3045	88	448	40	309	1071	40	336	23	309	4	10	10.4235	12.0652	1	2
Gba	chr2	+	188516581	188516527	12.29	15.6314	12.5087	20.7119	272	11	434	0	1	149	9	417	0	1	2	5	22.1318	9.53211	2	4
Gbe1	chr11	+	7210168	7210278	16.5223	14.4363	17.8734	15.4192	1543	130	396	357	188	522	86	396	208	188	2	5	93.3891	36.1588	4	8
Gbf1	chr1	+	265904686	265904641	20.2725	21.7171	18.7822	24.243	527	19	91	32	236	224	3	71	4	236	3	6	25.9958	10.3144	2	4
Gca	chr3	+	48626037	48626025	15.1726	12.8825	14.0877	7.54955	552	12	264	40	208	225	1	265	5	205	2	5	36.3814	17.4656	2	5
Gcat	chr7	+	120263067	120263055	5.47431	3.5969	5.97267	5.71668	360	65	337	0	1	48	26	337	0	1	1	3	65.7618	13.3448	3	7
Gcc2	chr20	+	27832992	27832996	4.83402	4.65573	5.29377	4.1963	817	481	374	24	222	353	115	356	13	245	1	3	169.01	75.8205	4	9
Gcfc2	chr4	+	112662608	112662585	5.33922	5.01689	4.80274	2.93383	882	182	428	66	241	402	76	419	5	241	1	3	165.193	80.1294	4	9
Gclm	chr2	+	225827503	225827478	18.1606	35.7733	19.5914	22.0203	1406	55	1	14	46	577	21	285	9	182	2	5	77.4202	16.1294	3	8
Gcn1l1	chr12	-	46789696	46789719	30.5564	25.3277	25.4814	26.6044	1403	180	421	54	352	571	110	448	10	433	3	7	45.9151	22.5445	3	6
Gcsh	chr19	-	49532811	49532744	74.9346	71.8402	82.5874	69.3238	891	85	206	8	221	285	36	211	3	449	4	9	11.8904	3.96714	1	2
Gdap1l1	chr3	+	159823877	159823866	27.5877	33.3077	30.8061	23.1561	438	86	345	5	253	276	34	341	2	411	3	7	15.8766	8.28637	1	3
Gdap2	chr2	+	202470516	202470506	4.12296	4.36046	4.21009	5.63296	882	848	372	8	451	273	365	403	2	372	1	2	213.924	62.608	4	10
Gde1	chr1	-	188407125	188407131	45.1137	55.0929	48.3111	46.3899	2586	88	355	21	205	559	29	355	4	225	3	8	57.3219	10.1465	3	7
Gdf1	chr16	-	20860789	20860797	36.0181	31.1072	37.9974	32.9096	851	316	348	24	381	327	32	348	17	381	3	7	23.627	10.512	2	4
Gdf15	chr16	+	20555394	20555369	7.10677	3.0204	8.61335	2.34367	309	17	353	0	1	79	4	307	0	1	2	3	43.4797	26.1555	3	6
Gdf6	chr5	+	23056344	23056332	0	0.025108	0	0	34	2	114	15	333	27	1	82	7	333	1	1	Inf	1075.35	4	10
Gdi1	chrX	-	156407396	156407415	318.647	277.054	229.045	203.835	1907	257	181	16	16	713	81	194	5	245	4	10	5.98468	2.5735	1	1
Gdi2	chr17	-	70325864	70325928	130.28	64.7115	141.75	138.925	2053	974	283	180	231	450	372	278	51	252	4	10	15.7584	6.95394	1	3
Gdpd1	chr10	-	74376332	74376355	17.1041	16.8706	19.1237	16.048	1234	1505	393	225	413	409	466	397	102	413	2	5	72.1463	24.2433	3	8
Gem	chr5	+	25339478	25339480	33.5923	19.2902	33.3727	21.1161	1246	42	365	14	139	470	16	334	5	113	3	7	37.0918	24.3647	3	6
Gemin2	chr6	+	80108750	80108732	20.5822	18.2857	16.2388	11.8725	443	220	478	87	7	187	75	469	31	259	3	6	21.5234	10.2266	2	4
Gemin4	chr10	-	64375816	64375825	8.54263	8.12483	8.70374	8.78717	1675	257	313	85	397	746	82	313	45	397	2	4	196.075	91.8173	4	9
Gemin5	chr10	-	43599232	43599211	8.36698	8.29992	8.28552	9.5154	592	5	357	9	345	199	4	412	10	383	2	4	70.7543	23.9761	3	8
Gemin8	chrX	-	29825439	29825415	44.3195	44.0557	46.7462	27.7551	687	39	274	44	241	310	21	264	26	233	3	8	15.5011	7.03655	1	3
Get4	chr12	-	17486157	17486140	43.3217	41.9693	44.9877	40.6619	898	198	170	55	222	446	86	170	33	266	3	8	20.7287	10.6268	2	4
Gfap	chr10	-	90999435	90999448	502.197	419.418	460.207	903.549	5167	35	348	0	1	3401	14	376	1	492	4	10	10.2888	8.10885	1	2
Gfer	chr10	-	14061703	14061710	22.2535	27.986	24.1726	29.2912	478	1044	369	9	383	169	455	371	7	141	3	6	21.4798	6.03872	2	4
Gfm1	chr2	+	164601574	164601601	17.389	18.1633	17.6765	16.691	669	5	387	0	1	326	3	237	3	433	2	5	38.4726	17.9483	3	6
Gfpt1	chr4	+	118852118	118852102	3.04847	2.30483	2.8533	3.50466	2831	1688	369	4	9	913	1389	367	5	28	1	2	928.664	396.124	4	10
Gfpt2	chr10	+	35279236	35279278	3.51611	7.54113	3.22132	7.04629	435	11	356	0	1	400	10	273	3	432	1	2	123.716	53.0425	4	9
Gga2	chr1	-	191984858	191984877	15.0698	17.275	14.2335	18.5743	1656	9	432	14	29	886	0	1	6	242	2	5	109.888	51.288	4	9
Ggct	chr4	-	85192803	85192760	8.70169	11.0623	10.1034	7.60579	629	67	223	0	1	159	12	201	1	199	2	4	72.2848	14.3732	3	8
Ggcx	chr4	+	100277382	100277382	18.4087	21.3062	17.5708	26.7774	662	384	384	4	246	337	164	384	0	1	3	6	35.9613	15.817	2	5
Ggt7	chr3	-	151029879	151029913	12.3686	5.51544	10.4666	10.2226	260	23	388	7	187	56	16	386	2	332	2	5	21.021	10.1533	2	4
Ghdc	chr10	-	88677055	88677047	5.86395	6.34159	4.60767	4.79786	927	2	379	23	249	258	4	430	15	403	2	3	158.084	40.6838	4	9
Gins1	chr3	+	146695365	146695350	11.0604	15.0533	12.548	20.2007	185	32	321	109	203	165	27	321	54	203	2	4	16.7264	10.9611	1	3
Gins4	chr16	+	73584520	73584474	15.2649	17.3292	14.6757	18.427	302	4	215	0	1	135	1	215	3	408	2	5	19.7839	7.7903	2	3
Git2	chr12	+	47590163	47590129	47.8175	43.63	38.2953	29.0124	726	235	410	12	182	285	61	416	4	183	4	8	15.1827	6.5322	1	3
Gja1	chr20	+	37876649	37876757	137.862	150.075	148.551	328.494	1497	97	243	32	446	453	48	243	10	456	4	10	10.8587	3.01849	1	2
Gjb2	chr15	-	37383289	37383289	7.52947	40.8147	7.40978	105.106	25	1	388	2	483	36	1	388	1	458	2	3	3.32029	0.882036	1	1
Gk	chrX	-	54303825	54303763	4.50252	3.24847	4.73471	3.394	263	812	65	24	211	90	260	65	6	136	1	3	58.4117	27.7053	3	7
Gla	chrX	-	105417331	105417323	10.8128	10.0606	11.0434	8.89162	610	1221	172	1	193	261	667	194	1	398	2	4	56.4149	25.9428	3	7
Glb1l	chr9	-	82410904	82410910	16.4249	10.0016	9.60224	8.0692	317	902	373	0	1	208	231	373	4	211	2	5	19.3	20.7966	2	3
Glb1l2	chr8	-	27852996	27852990	0.206569	0.124358	0.208005	0.203441	127	2	163	6	183	16	6	163	0	1	1	1	614.807	128.661	4	10
Glcci1	chr4	+	34282624	34282627	10.397	6.36749	11.7603	7.37458	524	743	236	4	365	256	486	199	4	348	2	4	50.399	40.2043	3	7
Gldc	chr1	-	248377093	248377101	46.0184	36.0052	44.8146	27.7976	2515	0	1	15	407	790	0	1	12	409	4	8	54.652	21.9412	3	7
Glg1	chr19	+	42983878	42983890	10.6619	10.1721	7.5637	9.80282	1360	217	409	85	228	947	123	409	54	228	2	4	127.557	93.0977	4	9
Gli4	chr7	+	116671971	116672045	16.3233	16.103	14.9851	9.65101	695	128	319	96	259	190	63	319	88	259	2	5	42.5771	11.799	3	6
Glmp	chr2	+	187697527	187697532	85.7858	93.1225	90.0952	111.04	1668	12	399	0	1	856	12	424	1	235	4	9	19.4438	9.19219	2	3
Glo1	chr20	-	9291608	9291585	115.082	146.965	127.025	130.748	1706	1	275	9	272	508	2	345	18	209	4	10	14.8242	3.45661	1	3
Glrx	chr2	+	2606031	2606005	33.7576	49.0817	37.7199	28.7298	1160	6	396	23	344	378	1	346	18	495	3	7	34.3626	7.70145	2	5
Glrx3	chr1	+	209768695	209768688	97.6522	120.61	106.689	116.31	1094	171	391	62	238	538	87	357	24	241	4	9	11.203	4.46065	1	2
Glrx5	chr6	+	128750794	128750802	49.46	49.4339	57.7015	52.7157	3106	921	87	17	96	912	263	69	1	212	4	8	62.7982	18.4489	3	7
Gltp	chr12	+	47667555	47667494	77.0073	72.6732	88.8127	74.2052	710	64	312	1	388	239	28	356	6	352	4	9	9.2199	3.28869	1	2
Glud1	chr16	+	10661910	10662013	490.17	394.659	522.405	349.637	73978	1389	26	28	480	11891	532	26	20	90	4	10	150.923	30.1298	4	9
Glul	chr13	+	71331051	71331042	78.5657	182.274	86.1656	225.483	6312	853	289	18	262	5106	237	289	14	287	4	9	80.3404	28.0128	3	8
Glyctk	chr8	-	114853103	114853140	10.3968	9.39574	9.32005	10.1221	839	601	190	4	357	383	317	236	0	1	2	4	80.6975	40.7632	3	8
Glyr1	chr10	+	10725829	10725817	24.7339	21.2023	19.2637	25.2657	4761	837	271	17	475	2618	325	247	18	427	3	6	192.489	123.477	4	9
Gm2a	chr10	+	40438393	40438385	49.2698	45.061	55.6503	67.0242	1884	125	184	3	303	746	69	184	7	271	4	8	38.2384	16.5554	3	6
Gmcl1	chr4	-	118534278	118534226	23.8197	22.7632	23.4136	16.869	1102	662	330	21	308	411	272	382	11	254	3	6	46.2642	18.0555	3	6
Gmfb	chr15	-	23610890	23610930	6.1588	5.46318	6.18404	6.86851	1008	324	399	293	391	649	132	399	175	391	2	3	163.668	118.795	4	9
Gmnn	chr17	+	42302539	42302558	8.18143	7.62666	9.04977	15.1474	291	243	387	126	303	187	91	387	45	283	2	4	35.5683	24.5192	2	5
Gna13	chr10	+	97647195	97647053	3.16009	2.7159	3.00683	3.17464	1037	240	243	82	421	472	75	224	77	374	1	2	328.155	173.791	4	10
Gnai1	chr4	+	13405150	13405122	5.4039	4.82935	5.53105	4.36826	546	0	1	14	434	214	0	1	14	243	1	3	101.038	44.3124	4	8
Gnai2	chr8	-	116391307	116391281	559.12	595.251	609.786	496.976	2671	148	302	2	174	1012	48	332	1	436	4	10	4.77715	1.70012	1	1
Gnai3	chr2	-	210934733	210934732	50.8813	50.2331	56.8747	59.4831	1288	1006	363	30	202	524	441	363	9	202	4	8	25.3138	10.4314	2	4
Gnaq	chr1	+	233382777	233382775	3.36796	4.26462	3.69815	7.11401	281	418	159	211	395	238	177	159	109	74	1	2	83.4334	55.8081	3	8
Gnas	chr3	+	172420408	172420414	1111.29	1483.4	1250.35	1838.59	8267	66	12	34	200	3142	40	82	36	49	4	10	7.43909	2.11811	1	1
Gng2	chr15	+	4748241	4748316	33.8337	30.2575	37.4806	21.6098	709	208	333	9	378	249	150	333	5	299	3	7	20.9554	8.22936	2	4
Gng5	chr2	+	252359975	252359975	97.4835	97.6367	114.61	100.529	2862	322	277	44	445	993	255	277	23	445	4	9	29.3588	10.1704	2	5
Gnl1	chr20	-	3299494	3299417	60.9819	66.1946	63.6232	66.2806	669	138	213	111	91	271	56	393	40	91	4	9	10.9705	4.09399	1	2
Gnl2	chr5	+	143028030	143027987	59.8955	50.9667	59.3236	42.3151	632	1	422	1	458	211	0	1	0	1	4	9	10.5517	4.13996	1	2
Gnl3	chr16	-	7103518	7103594	52.411	41.0151	44.9774	29.8327	1247	1797	112	8	371	336	649	112	0	1	4	8	23.7927	8.19211	2	4
Gnpda2	chr14	-	62646110	62646110	12.5446	10.5638	13.2761	10.3003	498	124	404	34	342	145	94	425	23	290	2	5	39.6984	13.7261	3	6
Golga1	chr3	-	23353425	23353363	8.82256	6.77484	7.79437	6.44404	1044	1263	356	34	93	373	509	356	20	262	2	4	118.333	55.0567	4	9
Golga2	chr3	+	11317327	11317398	28.5242	22.6047	22.6098	21.3784	689	3204	170	44	194	307	1789	170	33	342	3	7	24.1549	13.5812	2	4
Golga3	chr12	-	52558606	52558525	4.41861	4.87732	3.998	5.67917	1226	391	289	40	453	592	172	289	21	137	1	3	277.463	121.378	4	10
Golga7	chr16	+	73564242	73564193	152.123	141.326	146.806	106.253	1436	1750	358	28	240	881	742	331	20	240	4	10	9.43976	6.23381	1	2
Golgb1	chr11	-	66819079	66819102	11.2118	9.26334	10.1673	11.7066	951	995	282	9	392	471	447	282	6	402	2	4	84.8214	50.8456	3	8
Golim4	chr2	-	174413362	174413376	13.2386	11.6896	13.3542	14.2598	717	920	66	169	224	415	230	66	101	224	2	5	54.16	35.5018	3	7
Golph3	chr2	+	62360753	62360646	35.2592	35.4269	39.3118	37.7322	2505	2041	350	56	381	877	733	341	10	381	3	7	71.0452	24.7552	3	8
Golt1b	chr4	+	176606668	176606641	9.67265	11.7347	8.59294	11.2981	1122	413	306	9	202	544	165	306	1	206	2	4	115.997	46.3583	4	9
Gon4l	chr2	+	188139729	188139797	13.0762	9.73846	11.5008	9.47602	623	84	406	7	382	278	56	365	4	443	2	5	47.6437	28.5466	3	6
Gopc	chr20	-	33521281	33521357	17.8154	12.1465	17.151	11.425	812	793	145	13	241	361	419	137	9	229	2	5	45.5785	29.7205	3	6
Gorasp2	chr3	+	56966653	56966612	24.9288	30.9019	27.5469	38.2066	1777	11	201	4	105	818	6	94	5	130	3	6	71.2829	26.4709	3	8
Gosr1	chr10	+	63405601	63405596	10.7622	9.16258	10.5874	11.3142	1128	6	341	51	435	872	5	348	22	387	2	4	104.812	95.1696	4	8
Gosr2	chr10	-	91756081	91756106	36.7356	34.2923	40.0487	41.2233	1812	1299	203	9	252	989	419	203	3	333	3	7	49.3255	28.8403	3	6
Got1	chr1	-	263269762	263269798	5.62817	6.27077	5.77337	6.83466	109	145	72	0	1	32	64	290	0	1	1	3	19.3669	5.10304	2	3
Gpalpp1	chr15	-	58171022	58171058	23.8021	23.5458	21.1109	23.2807	865	719	423	20	233	350	240	423	5	213	3	6	36.3413	14.8646	2	5
Gpam	chr1	-	275906686	275906779	5.34326	3.35195	4.7111	3.45902	34	0	1	0	1	8	0	1	0	1	1	3	6.36316	2.38667	1	1
Gpatch11	chr6	+	1410561	1410536	19.0604	16.9021	17.1676	17.0942	579	1277	289	11	204	147	493	289	8	394	3	6	30.3771	8.69716	2	5
Gpatch2l	chr6	+	110093818	110093821	3.79379	4.7099	3.65443	3.95056	1759	669	352	1	450	654	363	345	3	365	1	2	463.652	138.857	4	10
Gpatch4	chr2	+	187415261	187415288	15.0227	13.9243	14.1252	13.0596	452	486	264	4	201	224	94	264	3	448	2	5	30.0879	16.087	2	5
Gpc1	chr9	+	99998274	99998282	104.642	97.6615	109.411	88.2491	1438	456	9	55	5	500	80	9	35	33	4	9	13.7421	5.11973	1	2
Gpc3	chrX	-	139947093	139947125	3.83211	51.4757	4.52126	52.5568	77	35	364	5	125	167	13	393	0	1	1	2	20.0933	3.24425	2	3
Gpc4	chrX	-	139464833	139464850	34.2228	48.8529	37.7006	66.9382	467	11	190	7	332	277	5	357	10	49	3	7	13.6459	5.67008	1	2
Gpd1	chr7	+	141370539	141370531	2.76679	5.32385	2.3872	2.86369	20	0	1	0	1	37	2	367	0	1	1	2	7.22859	6.94985	1	1
Gphn	chr6	+	101327873	101327995	25.1859	19.192	27.9303	18.1561	786	36	343	177	419	291	32	441	33	426	3	6	31.2079	15.1626	2	5
Gpkow	chrX	-	15651332	15651240	14.3569	10.8145	12.4352	9.58772	739	67	230	2	376	278	23	314	3	118	2	5	51.4736	25.7061	3	7
Gpm6b	chrX	-	29648403	29648307	459.738	328.06	496.467	256.329	2946	90	122	41	200	2528	23	362	6	9	4	10	6.408	7.7059	1	1
Gpn1	chr6	-	26272755	26272746	21.9959	26.2073	21.8861	25.5519	575	163	324	2	477	196	72	324	0	1	3	6	26.1413	7.47883	2	4
Gpn3	chr12	-	39679364	39679342	21.3751	24.0799	19.5501	16.4282	1118	570	198	9	314	380	206	280	6	268	3	6	52.3038	15.7808	3	7
Gpr108	chr9	+	9704345	9704357	51.1378	49.8583	35.7514	31.7744	1300	361	101	26	231	408	136	79	21	223	4	8	25.4215	8.18319	2	4
Gpr135	chr6	-	94818349	94818431	0.910807	0.773252	1.04845	0.644911	26	0	1	15	484	10	0	1	12	341	1	1	28.5461	12.9324	2	5
Gpr155	chr3	-	60105242	60105138	3.52438	1.61585	3.58388	1.44741	270	46	8	18	180	106	2	8	9	185	1	2	76.6093	65.6002	3	8
Gpr158	chr17	+	88215130	88215177	0.210745	0.163867	0.278228	0.40495	32	11	368	0	1	17	4	341	1	367	1	1	151.842	103.743	4	9
Gpr165	chrX	+	65796358	65796389	0.015613	0.026039	0.008367	0.041587	80	7	370	1	260	21	0	1	3	184	1	1	5123.94	806.483	4	10
Gpr37	chr4	-	51844228	51844316	1.49125	1.00803	1.56419	1.02642	39	15	297	16	251	30	12	266	12	347	1	1	26.1526	29.761	2	4
Gps1	chr10	+	109966903	109966896	152.155	133.078	134.481	110.957	1339	297	426	29	397	704	197	426	23	397	4	10	8.80025	5.29014	1	2
Gpsm1	chr3	+	3767393	3767451	36.8415	38.0056	33.8021	38.2487	1811	0	1	19	308	692	2	473	22	34	3	7	49.1565	18.2078	3	6
Gpx3	chr10	+	40247352	40247464	4.5965	3.7424	5.58637	2.12272	86	16	337	4	195	41	3	146	0	1	1	3	18.7099	10.9555	2	3
Gpx7	chr5	-	128009610	128009563	20.6607	41.2483	22.9235	82.0625	102	8	404	86	416	95	1	404	136	416	3	6	4.9369	2.30312	1	1
Gpx8	chr2	-	44907030	44907004	119.694	162.927	130.221	184.382	588	29	161	16	424	410	34	166	7	453	4	10	4.91253	2.51647	1	1
Grasp	chr7	+	142869784	142869768	3.24415	6.31138	2.61584	9.22832	162	14	363	6	109	76	1	310	6	407	1	2	49.936	12.0417	3	6
Grhpr	chr5	+	60528980	60528984	69.027	62.0238	67.6315	48.3386	560	156	429	37	285	215	47	429	18	243	4	9	8.11277	3.46641	1	2
Gria1	chr10	+	42441722	42441684	2.93447	1.34409	3.36896	1.69321	132	2	213	5	434	40	0	1	0	1	1	2	44.9825	29.7599	3	6
Grid2ip	chr12	-	13251112	13251084	1.92162	2.95331	0.962648	1.26355	24	6	346	6	398	14	13	304	1	367	1	2	12.4895	4.74044	1	2
Grina	chr7	+	117304741	117304804	154.095	133.677	158.357	178.533	2484	30	365	217	348	661	6	327	87	348	4	10	16.1199	4.94474	1	3
Grk6	chr17	-	9721542	9721671	23.0532	30.5136	20.2028	23.3746	772	2211	45	90	321	210	731	45	30	321	3	6	33.4878	6.88218	2	5
Grn	chr10	+	90377102	90377129	79.2809	94.4866	85.0753	86.3724	444	245	214	0	1	222	93	214	1	449	4	9	5.60034	2.34954	1	1
Grpel1	chr14	-	79464770	79464781	73.177	66.7585	80.8076	70.8524	1444	232	143	0	1	380	46	143	3	232	4	9	19.733	5.69216	2	3
Grpel2	chr18	-	57050234	57050241	12.02	9.55503	12.7094	8.808	1676	535	382	22	263	813	195	367	5	235	2	4	139.435	85.0861	4	9
Grtp1	chr16	+	81665532	81665523	9.8625	6.99519	10.4874	5.59535	407	101	336	18	231	152	26	336	3	231	2	4	41.2674	21.7292	3	6
Gsap	chr4	-	10517832	10517746	0.982515	0.735712	0.715041	0.893103	50	26	282	8	100	30	17	278	5	425	1	1	50.8898	40.7768	3	7
Gsdmd	chr7	+	116889544	116889572	5.74152	8.90095	4.98024	11.8917	122	24	394	46	133	90	32	394	42	217	1	3	21.2487	10.1113	2	4
Gsk3a	chr1	-	82108203	82108214	58.409	69.25	56.1413	52.1073	1376	21	13	27	270	689	15	102	3	403	4	9	23.558	9.94946	2	4
Gskip	chr6	+	129519712	129519751	17.7684	15.1674	18.6205	12.6391	1150	815	364	97	208	712	357	313	12	208	2	5	64.7217	46.9426	3	7
Gspt2	chrX	-	63961652	63961612	4.09841	3.32896	3.97102	4.15942	259	3	392	16	27	139	2	368	9	27	1	2	63.1952	41.7548	3	7
Gss	chr3	-	151106557	151106417	16.9545	20.7014	18.6045	21.9727	1622	401	200	44	254	858	163	248	22	192	2	5	95.6677	41.4466	4	8
Gsta4	chr8	+	85497556	85497530	247.575	236.785	267.387	187.18	789	27	150	8	304	322	2	328	0	1	4	10	3.18691	1.35988	1	1
Gstk1	chr4	+	71621776	71621733	32.4619	51.2709	37.0993	41.0025	627	17	383	11	434	345	10	371	4	108	3	7	19.315	6.72896	2	3
Gstm2	chr2	-	210782746	210782779	4.95925	29.0159	4.8675	47.2358	64	2	285	0	1	219	6	359	0	1	1	3	12.9052	7.54759	1	2
Gstm4	chr2	-	210839242	210839327	15.2849	12.0185	14.9439	15.7232	588	1473	399	72	341	240	374	399	28	345	2	5	38.4694	19.9692	3	6
Gstm5	chr2	+	210685337	210685310	85.2836	86.9817	91.0072	154.97	3850	180	387	42	123	1467	48	387	7	109	4	9	45.1435	16.8656	3	6
Gstm7	chr2	-	210726179	210726233	59.5652	26.2836	65.0578	32.8564	517	162	281	0	1	118	32	281	3	479	4	9	8.67957	4.4895	1	2
Gsto1	chr1	+	267607436	267607462	48.9999	73.1612	56.1398	63.6997	608	38	378	21	323	233	37	378	10	391	4	8	12.4082	3.18475	1	2
Gstp1	chr1	-	219294147	219294147	351.988	375.701	396.229	499.809	25512	234	405	1	299	3931	71	405	1	79	4	10	72.4797	10.4631	3	8
Gstt2	chr20	+	13760809	13760803	42.8792	49.3707	42.0708	41.6875	753	766	260	20	472	518	409	268	16	209	3	8	17.561	10.492	2	3
Gstz1	chr6	+	111176797	111176839	17.1736	21.0148	15.9915	15.2728	1471	365	220	82	204	483	168	159	57	214	2	5	85.6547	22.9838	3	8
Gsx2	chr14	-	35652709	35652755	5.11778	1.51179	5.37574	2.7901	107	2	88	12	125	14	0	1	1	367	1	3	20.9075	9.26051	2	4
Gtf2b	chr2	+	248709432	248709396	37.4279	33.251	40.8916	38.1126	9219	505	382	111	424	2691	179	407	103	88	3	8	246.313	80.9299	4	10
Gtf2e1	chr11	+	66078819	66078865	9.6905	11.1596	10.3266	9.6697	1226	1327	296	6	188	910	1266	296	12	317	2	4	126.516	81.544	4	9
Gtf2f2	chr15	-	58068892	58068897	27.5768	22.1636	31.1006	27.4043	670	6	429	2	250	134	0	1	6	49	3	7	24.2958	6.04596	2	4
Gtf2h1	chr1	+	102849888	102849917	19.3222	18.0198	20.2634	16.6864	670	574	51	2	344	185	178	51	2	179	3	6	34.6751	10.2665	2	5
Gtf2h3	chr12	-	37444027	37444013	30.0928	26.9367	30.9628	31.0496	1803	572	410	2	210	747	203	405	1	100	3	7	59.9147	27.7317	3	7
Gtf2h4	chr20	+	3582714	3582725	30.8005	36.187	26.2555	23.3074	1089	252	255	0	1	105	156	255	0	1	3	7	35.3565	2.90159	2	5
Gtf2ird1	chr12	+	25264191	25264061	12.4453	12.5725	12.2913	15.7759	430	102	407	42	250	247	43	383	30	257	2	5	34.5512	19.6461	2	5
Gtf3c3	chr9	-	61033553	61033576	11.811	7.89347	10.8462	7.48644	2292	161	343	71	455	900	137	343	47	391	2	4	194.056	114.018	4	9
Gtf3c4	chr3	-	7422779	7422780	2.40816	1.49499	1.79186	2.4113	1424	714	438	1	133	545	227	387	3	387	1	2	591.323	364.551	4	10
Gtpbp1	chr7	+	120923273	120923302	17.9698	18.6062	16.849	21.5857	1443	6	20	20	460	621	4	1	19	441	2	5	80.3014	33.3759	3	8
Gtpbp10	chr4	+	25635764	25635777	12.237	8.99004	13.9519	9.41544	1121	808	410	2	193	439	287	410	0	1	2	5	91.6077	48.8318	4	8
Gtpbp3	chr16	+	19897134	19897118	10.5033	10.7133	7.90378	8.36538	1180	61	312	7	357	375	44	298	0	1	2	4	112.345	35.0034	4	9
Gucy1a2	chr8	+	408000	407954	0.037122	0.026208	0.040029	0.046203	50	8	387	6	328	33	4	390	5	424	1	1	1346.91	1259.16	4	10
Gucy1b3	chr2	-	181026001	181025986	5.79519	6.63404	5.97358	6.32213	959	2	254	5	200	253	0	1	1	286	2	3	165.482	38.1366	4	9
Guf1	chr14	+	62609483	62609548	5.67916	5.37533	5.57351	4.40464	798	852	394	43	464	324	488	380	11	375	1	3	140.514	60.2754	4	9
Guk1	chr10	-	45543897	45543891	127.48	154.34	140.047	133.608	1826	704	316	57	247	704	142	316	45	247	4	10	14.3238	4.56136	1	3
Gxylt1	chr7	-	134495835	134495859	8.76867	7.277	10.7747	9.0903	766	833	203	56	337	336	275	203	18	455	2	4	87.3565	46.1728	4	8
Gypc	chr18	-	25344614	25344540	5.39537	11.579	6.45903	12.6445	334	3	352	20	334	328	15	352	26	168	1	3	61.9049	28.3271	3	7
Gys1	chr1	+	101427194	101427218	10.3455	12.4959	9.49157	11.115	723	544	240	19	223	187	366	262	11	187	2	4	69.8858	14.9649	3	7
Gzf1	chr3	+	143003795	143003780	7.82669	5.96167	8.22904	5.98002	1402	616	236	5	53	530	258	236	7	53	2	3	179.131	88.9012	4	9
H1f0	chr7	+	120260775	120260639	41.3473	47.4615	44.1997	71.5589	752	426	447	104	11	802	159	447	28	11	3	8	18.1874	16.8979	2	3
H2afv	chr14	-	86706626	86706590	128.385	21.3898	149.363	107.37	3548	439	157	69	166	899	234	157	41	165	4	10	27.6356	42.0294	2	4
H2afx	chr8	+	48665651	48665632	124.811	166.879	141.382	225.088	8602	10	194	3	357	4275	8	146	11	297	4	10	68.9202	25.6173	3	7
H2afy	chr17	+	9282674	9282677	199.289	237.002	225.144	195.085	789	0	1	0	1	341	0	1	0	1	4	10	3.95908	1.43881	1	1
H2afz	chr2	+	243105229	243105161	237.398	299.689	253.102	323.594	402	482	247	12	301	264	184	247	9	203	4	10	1.69336	0.880912	1	1
H3f3b	chr10	-	104575887	104575888	791.321	647.099	873.68	798.281	31832	100	150	61	285	20441	38	150	37	285	4	10	40.2264	31.5887	3	6
H6pd	chr5	-	167030441	167030461	0.332826	0.684462	0.419165	0.796769	464	35	422	80	406	299	11	423	52	437	1	1	1394.12	436.839	4	10
Habp4	chr17	+	1679616	1679627	8.99417	11.9622	8.46512	16.6874	1187	89	279	16	248	444	64	317	8	180	2	4	131.974	37.1168	4	9
Hacd3	chr8	-	70509874	70509839	159.948	97.9121	176.518	104.435	3891	246	368	10	359	1179	102	417	4	3	4	10	24.3267	12.0414	2	4
Hacd4	chr5	-	106758032	106758018	0.192564	0.191355	0.214732	0.095632	19	0	1	0	1	3	0	1	2	335	1	1	98.6685	15.6777	4	8
Hacl1	chr16	-	7758119	7758117	12.203	14.3662	12.1415	12.4252	342	776	394	2	354	150	301	394	2	135	2	4	28.0258	10.4412	2	5
Hadh	chr2	-	236395067	236395059	36.0837	33.525	37.8866	38.4196	1495	87	362	9	252	775	30	362	8	249	3	7	41.4315	23.1171	3	6
Hap1	chr10	-	88266210	88266195	14.222	7.53922	11.4927	9.28523	815	23	232	2	356	129	1	228	1	230	2	5	57.3057	17.1105	3	7
Harbi1	chr3	+	80614955	80614982	11.9793	9.41852	11.1531	7.70328	584	714	78	5	433	234	392	90	9	437	2	4	48.7507	24.8447	3	6
Haus8	chr16	-	19669164	19669174	20.4446	19.9835	20.5769	20.7797	2848	396	273	25	217	777	261	294	18	154	3	6	139.303	38.8822	4	9
Hccs	chrX	+	26294065	26294074	11.1872	9.61586	12.6912	11.6883	379	23	287	0	1	221	10	287	1	500	2	4	33.878	22.9829	2	5
Hcn3	chr2	-	188471916	188472040	2.33909	1.72328	1.69649	1.31971	91	4	310	3	371	58	1	478	5	307	1	2	38.904	33.6567	3	6
Hdac1	chr5	-	147743723	147743736	68.8187	79.0849	73.4465	97.9299	2057	122	227	1	230	1033	44	224	0	1	4	9	29.8901	13.0619	2	5
Hdac10	chr7	-	130107437	130107413	19.9626	20.0047	12.6427	11.6153	336	153	392	79	133	105	36	431	36	107	3	6	16.8315	5.24878	1	3
Hdac11	chr4	+	122781094	122781141	5.45455	3.03744	5.35463	4.24639	84	55	261	4	184	32	8	260	2	214	1	3	15.4	10.5352	1	3
Hdac3	chr18	-	31094347	31094329	74.4737	83.6408	69.2209	70.4324	1015	188	321	0	1	327	123	321	5	180	4	9	13.629	3.90958	1	2
Hddc2	chr1	-	28600094	28600056	14.6876	16.5334	15.9996	19.1691	696	104	394	113	312	183	29	357	56	428	2	5	47.3869	11.0685	3	6
Hddc3	chr1	+	142136451	142136449	15.3908	25.2085	18.2271	26.9318	2107	24	353	18	106	918	22	347	0	1	2	5	136.9	36.4163	4	9
Hdhd2	chr18	+	73226629	73226571	22.7815	26.3025	25.9043	22.7866	1020	85	391	11	425	564	33	396	8	244	3	6	44.7732	21.4428	3	6
Hdlbp	chr9	-	100624638	100624667	48.2064	75.076	41.4729	75.5289	321	2926	294	82	277	171	1304	294	36	232	4	8	6.65887	2.27769	1	1
Heatr5b	chr6	-	1410339	1410325	9.19964	6.22063	8.89698	6.26184	1284	574	290	2	479	498	141	290	3	205	2	4	139.571	80.0561	4	9
Hebp1	chr4	-	168933091	168933056	4.8998	11.4746	5.97741	18.7826	466	17	359	16	231	227	17	359	7	372	1	3	95.1059	19.7829	4	8
Helz2	chr3	-	176744370	176744356	0.876461	0.456201	0.584855	0.655584	80	3	398	0	1	38	6	398	0	1	1	1	91.2762	83.2966	4	8
Herc3	chr4	+	89078710	89078760	4.12125	3.28285	4.12355	3.14257	458	23	284	54	230	171	11	294	14	81	1	2	111.131	52.0889	4	9
Herpud1	chr19	-	11057254	11057260	16.0615	19.6568	15.2966	14.6763	760	1930	261	8	170	258	685	290	12	126	2	5	47.3182	13.1252	3	6
Hes1	chr11	-	74315249	74315288	59.5404	54.1151	60.756	42.4023	8678	12	208	28	386	3567	8	32	53	386	4	9	145.75	65.9151	4	9
Hes5	chr5	+	172364420	172364405	396.659	197.391	399.845	162.366	3760	75	52	20	489	759	13	27	10	181	4	10	9.47917	3.84516	1	2
Hes6	chr9	-	98551410	98551422	285.994	264.769	295.083	174.236	8043	3750	306	8	316	3396	1012	306	3	404	4	10	28.123	12.8263	2	5
Hexa	chr8	+	64325434	64325450	98.597	100.507	102.67	97.3467	1141	160	404	35	141	699	137	404	24	133	4	9	11.5724	6.95477	1	2
Hexb	chr2	-	28003260	28003257	43.1088	30.3719	45.145	31.037	591	88	333	22	223	171	16	333	3	181	3	8	13.7095	5.6302	1	2
Hexim1	chr10	+	91200873	91200846	49.1788	27.8744	52.0848	43.7264	8830	97	197	49	183	5805	59	151	30	183	4	8	179.549	208.255	4	9
Hey1	chr2	+	95320282	95320244	20.2194	19.1148	18.4137	18.4166	556	119	8	84	337	312	43	8	44	337	3	6	27.4983	16.3224	2	4
Hhex	chr1	+	256101993	256101976	0.051863	0.101206	0.067046	0.191713	25	8	317	0	1	11	4	306	0	1	1	1	482.039	108.689	4	10
Hibadh	chr4	-	82702429	82702495	30.2908	38.6964	35.0829	32.3506	852	186	267	7	258	243	43	400	15	372	3	7	28.1274	6.27965	2	5
Hibch	chr9	-	53526641	53526668	24.6793	27.8503	27.078	22.0406	906	64	250	37	499	550	63	266	20	231	3	6	36.7109	19.7484	2	5
Hic2	chr11	-	88016825	88016832	1.75879	1.15908	2.0832	2.79766	2127	288	325	65	446	1132	90	323	56	472	1	2	1209.35	976.634	4	10
Hid1	chr10	-	103919645	103919606	44.017	30.341	44.5752	34.1008	1231	150	349	17	389	468	63	349	6	415	3	8	27.9665	15.4247	2	5
Hif1an	chr1	+	264309213	264309216	1.85787	2.6005	1.74666	3.30321	1539	33	449	29	182	430	4	340	13	182	1	2	828.368	165.353	4	10
Higd1a	chr8	-	130491888	130491868	47.7811	30.5532	53.8143	44.6799	3335	765	349	14	38	1435	262	304	9	5	4	8	69.7974	46.9672	3	7
Hint3	chr1	+	29413424	29413436	20.3368	28.855	23.9963	21.7131	2451	94	366	58	158	851	24	267	33	180	3	6	120.521	29.4923	4	9
Hip1r	chr12	-	38053085	38053088	6.89689	4.47403	5.0166	4.01228	402	7	305	30	280	92	0	1	3	385	2	3	58.2871	20.5631	3	7
Hipk1	chr2	-	206274079	206274194	21.5039	14.2198	22.2328	17.0683	842	986	368	34	293	447	430	396	16	274	3	6	39.1556	31.435	3	6
Hipk3	chr3	-	94419048	94419164	1.50691	1.02329	1.17752	1.78607	178	28	149	417	33	109	14	179	148	33	1	1	118.122	106.52	4	9
Hist1h1a	chr17	-	43614844	43614846	0.186139	0.087558	0.127475	0	6402	2	383	5	314	1591	0	1	6	207	1	1	34393.7	18170.8	4	10
Hist1h1b	chr17	+	44766312	44766256	0.440574	0.271261	0.362407	0.44005	1594	3	425	9	188	1532	3	382	2	83	1	1	3618.01	5647.7	4	10
Hist1h1d	chr17	+	43734460	43734401	1.20227	1.19319	0.824184	0.682157	1444	50	421	3	394	1281	31	418	10	206	1	1	1201.06	1073.59	4	10
Hist1h2ail1	chr17	-	43815183	43815200	2.09948	2.08017	2.29333	3.08445	1308	2	309	25	383	361	6	269	13	400	1	2	623.012	173.544	4	10
Hist1h2ak	chr17	-	44841382	44841424	0.473058	0.852714	0.540212	0.055102	197	1498	285	10	272	148	782	285	12	299	1	1	416.439	173.563	4	10
Hist1h2bd	chr17	-	44834305	44834348	1.56584	1.14908	2.42704	0.75635	605	24	320	2	231	466	26	243	8	470	1	2	386.375	405.543	4	10
Hist1h2bh	chr17	-	43689311	43689256	217.812	106.101	245.057	145.352	5761	145	213	15	352	2254	103	213	4	362	4	10	26.4494	21.2439	2	4
Hist1h2bk	chr17	-	44527801	44527837	2.21351	8.15463	2.52354	4.3431	8470	1166	260	5	215	2166	748	260	2	214	1	2	3826.5	265.616	4	10
Hist1h2bl	chr17	+	43808672	43808629	3.30061	2.51092	3.85678	2.13603	1294	11	230	5	222	327	19	383	15	222	1	2	392.049	130.231	4	10
Hist1h4b	chr17	+	44522143	44522129	66.718	51.0493	75.5003	45.1474	1390	19	378	6	252	816	7	301	6	252	4	9	20.8339	15.9845	2	4
Hist1h4m	chr17	-	44815995	44816026	1.77765	1.35098	2.21792	0.779022	2132	31	231	12	37	888	12	231	7	38	1	2	1199.33	657.302	4	10
Hist2h3c2	chr2	+	198417618	198417604	1.9823	1.6711	1.90791	1.19595	3572	80	332	11	289	1386	49	402	25	199	1	2	1801.94	829.392	4	10
Hist2h4	chr2	-	198412350	198412350	0.388459	0.365079	0.535231	0.37097	9393	127	49	1	285	7840	136	49	10	35	1	1	24180.2	21474.8	4	10
Hist3h2a	chr10	+	45297602	45297558	40.9234	32.6106	43.3036	40.8334	4695	113	309	21	440	2457	37	309	14	241	3	8	114.727	75.3436	4	9
Hist3h2ba	chr10	+	45289740	45289742	34.9446	28.5394	40.8379	24.2294	819	147	291	3	482	246	123	291	3	482	3	7	23.4371	8.61965	2	4
Hist3h2bb	chr10	-	45297385	45297367	5.57755	4.73629	6.36361	1.70208	123	4578	310	3	467	46	2386	310	1	208	1	3	22.0527	9.71223	2	4
Hivep1	chr17	-	22403362	22403368	5.30922	6.25454	5.59189	6.68623	115	4	234	161	402	102	2	180	160	402	1	3	21.6604	16.3081	2	4
Hjurp	chr9	-	95362014	95362075	4.25089	3.3176	3.99478	5.72864	157	2	278	4	411	92	5	311	4	422	1	3	36.9334	27.7309	2	5
Hlx	chr13	-	102643376	102643513	0.74882	1.62522	0.711798	1.60879	44	2	341	2	371	31	9	314	0	1	1	1	58.7591	19.0744	3	7
Hmbs	chr8	-	48674647	48674666	29.0297	33.2132	28.8654	33.6363	675	66	455	280	230	369	22	455	86	191	3	7	23.252	11.11	2	4
Hmcn1	chr13	-	68360664	68360664	0.782492	0.920839	0.761908	0.922503	335	20	356	14	108	170	12	356	9	237	1	1	428.119	184.614	4	10
Hmg1l1	chr19	-	59985494	59985488	10.5107	11.1283	12.1762	6.19071	1285	0	1	32	149	480	0	1	3	61	2	4	122.256	43.1333	4	9
Hmg20b	chr7	+	11238629	11238696	172.319	147.999	128.816	87.8854	842	42	186	3	265	292	11	196	2	240	4	10	4.88627	1.97299	1	1
Hmgb2	chr16	-	36080191	36080129	279.845	219.27	307.88	319.412	1866	93	122	43	257	1609	60	122	38	257	4	10	6.66797	7.33798	1	1
Hmgcl	chr5	+	154294840	154294865	28.8617	27.9009	31.0978	26.5813	1631	19	335	5	334	652	6	94	5	335	3	7	56.5109	23.3684	3	7
Hmgcll1	chr8	+	83070493	83070489	1.22093	0.949896	1.06594	0.984843	160	7	483	57	460	78	2	476	31	429	1	1	131.048	82.1143	4	9
Hmgcr	chr2	-	27500654	27500684	22.8567	13.1529	23.0478	21.455	1960	467	199	59	262	774	179	165	20	382	3	6	85.7518	58.8465	3	8
Hmgcs1	chr2	+	52427578	52427547	162.043	63.5761	173.521	126.269	20071	124	60	10	108	1691	34	60	13	108	4	10	123.862	26.598	4	9
Hmgcs2	chr2	+	200452647	200452630	3.06577	5.29197	3.67035	2.71954	80	0	1	0	1	82	2	374	0	1	1	2	26.0946	15.4952	2	4
Hmgn2	chr5	-	152198813	152198754	492.51	690.069	527.409	541.094	9298	168	166	106	330	6171	88	384	82	344	4	10	18.8788	8.94259	2	3
Hmgn3	chr8	-	90664554	90664515	125.095	120.898	137.142	100.091	415	41	262	23	348	215	12	250	13	2	4	10	3.31748	1.77836	1	1
Hmgn5b	chr1	+	124477163	124477251	19.6801	20.9935	17.3989	16.605	122	0	1	0	1	23	0	1	1	468	3	6	6.19916	1.09558	1	1
Hmgxb4	chr19	+	14352674	14352684	8.8643	9.30414	8.4555	8.08032	1506	94	409	26	485	781	36	400	5	116	2	4	169.895	83.9411	4	9
Hmmr	chr10	-	25890639	25890659	4.35585	5.72912	4.86753	8.65535	491	1360	2	0	1	203	516	204	4	484	1	3	112.722	35.433	4	9
Hmox2	chr10	-	11035484	11035454	26.6962	31.6877	28.8277	38.3012	1431	55	436	34	352	517	27	347	12	184	3	7	53.6032	16.3155	3	7
Hnrnpa1	chr7	+	144865639	144865585	345.953	563.195	359.458	459.351	1098	93	357	236	411	447	40	357	83	453	4	10	3.17384	0.793686	1	1
Hnrnpa3	chr3	+	62481242	62481272	181.551	198.466	189.657	219.364	5761	272	168	44	446	5826	96	124	17	446	4	10	31.7321	29.3552	2	5
Hnrnpc	chr15	-	28517353	28517317	38.0268	32.5728	43.7238	33.889	12193	609	98	1	231	7158	325	18	2	221	3	8	320.642	219.754	4	10
Hnrnpdl	chr14	+	11199403	11199389	98.2462	102.365	82.732	72.8209	470	550	353	181	370	157	358	353	71	342	4	9	4.7839	1.53373	1	1
Hnrnpl	chr1	+	86996092	86996119	372.745	346.302	374.011	311.575	11253	563	68	67	347	5549	195	68	21	343	4	10	30.1896	16.0236	2	5
Hnrnpm	chr7	-	18554248	18554251	127.454	157.267	129.861	146.54	2181	59	347	110	245	1397	22	325	78	245	4	10	17.112	8.88297	2	3
Hnrnpu	chr13	-	96238474	96238516	245.757	252.859	247.911	238.167	7023	2493	364	41	474	2313	1161	364	7	84	4	10	28.577	9.14738	2	5
Homer2	chr1	-	143535576	143535464	7.44088	6.04933	8.00404	15.277	177	11	206	24	185	102	3	457	6	394	2	3	23.7875	16.8614	2	4
Hook1	chr5	+	114940052	114940108	11.17	3.71542	11.0329	4.2721	360	24	196	12	377	96	6	175	15	219	2	4	32.2293	25.8383	2	5
Hook3	chr16	+	70710346	70710378	6.20441	7.0783	6.23635	8.57991	2584	1768	138	80	378	1023	585	138	27	201	2	3	416.478	144.526	4	10
Hopx	chr14	+	33354806	33354801	20.8709	12.2803	21.1635	14.1895	55	0	1	0	1	32	0	1	1	247	3	6	2.63524	2.6058	1	1
Hp1bp3	chr5	+	156581731	156581751	105.156	96.4558	105.804	84.4032	2580	734	361	749	325	1557	292	361	381	325	4	9	24.5349	16.1421	2	4
Hpdl	chr5	-	135677432	135677444	1.55622	0.971821	1.30458	0.841676	245	196	219	37	277	74	51	394	16	277	1	1	157.433	76.1457	4	9
Hps5	chr1	-	102849430	102849468	8.63969	6.60019	7.54247	6.10532	578	579	52	0	1	178	150	52	0	1	2	4	66.9006	26.9689	3	7
Hps6	chr1	+	265761817	265761746	5.72831	3.58471	6.32564	7.53203	220	137	352	67	109	97	15	398	31	80	1	3	38.4058	27.0594	3	6
Hras	chr1	-	214181686	214181675	44.1427	52.8868	48.9541	60.221	254	315	261	39	445	79	107	323	16	230	3	8	5.75406	1.49376	1	1
Hrh3	chr3	-	175479395	175479356	0.966377	1.08024	0.774998	0.652605	86	0	1	0	1	14	1	39	1	430	1	1	88.9922	12.9601	4	8
Hrk	chr12	-	44029211	44029233	12.1931	8.22442	12.6854	6.13709	274	14	217	14	175	84	6	334	3	188	2	4	22.4717	10.2135	2	4
Hs3st3b1	chr10	-	50402584	50402627	0.943523	0.944424	0.848077	2.41072	1177	109	241	5	274	355	31	135	0	1	1	1	1247.45	375.89	4	10
Hsbp1	chr19	+	51985195	51985194	350.382	331.182	384.817	379.926	1464	176	330	7	307	639	95	330	2	434	4	10	4.1783	1.92945	1	1
Hscb	chr12	+	51878299	51878324	30.7622	41.7364	34.9164	34.697	1328	149	232	45	235	452	93	208	20	201	3	7	43.1699	10.8299	3	6
Hsd11b2	chr19	+	37476082	37476084	1.10508	1.48912	1.11581	1.38948	78	0	1	26	38	25	1	292	10	236	1	1	70.583	16.7884	3	8
Hsd17b10	chrX	+	21696795	21696801	81.4302	79.0187	91.6343	95.1699	764	310	292	1	40	382	236	292	4	202	4	9	9.38227	4.8343	1	2
Hsd17b11	chr14	+	7073444	7073426	11.6795	16.1777	12.7391	12.2628	605	242	306	12	104	367	75	306	2	39	2	4	51.8003	22.6856	3	7
Hsd17b12	chr3	-	83048289	83048313	43.0025	68.0553	46.9056	56.7048	707	2032	77	125	392	402	1645	64	81	392	3	8	16.4409	5.90696	1	3
Hsd17b4	chr18	+	44810461	44810478	64.6166	71.4567	70.3888	65.5742	334	18	298	14	485	150	7	362	18	328	4	9	5.16895	2.09917	1	1
Hsdl2	chr5	+	76812930	76812992	54.1602	66.5993	58.1664	48.8431	1239	1347	243	4	116	602	374	243	4	86	4	8	22.8766	9.03914	2	4
Hsf1	chr7	+	117538522	117538570	42.671	37.6125	30.2871	28.5389	918	524	293	85	409	351	159	293	25	409	3	8	21.5135	9.332	2	4
Hsf4	chr19	+	37226187	37226206	0.836459	0.78947	0.579765	0.753983	11	13	374	2	258	7	16	392	0	1	1	1	13.1507	8.86671	1	2
Hsp90ab1	chr9	+	17817790	17817739	843.381	1112.47	878.759	1040.33	10057	564	301	31	376	5109	288	282	16	380	4	10	11.9246	4.59249	1	2
Hsp90b1	chr7	-	27240533	27240517	195.788	239.97	208.875	280.534	4388	438	140	0	1	3992	137	153	2	156	4	10	22.412	16.6354	2	4
Hspa12b	chr3	+	123670258	123670308	2.7412	9.93362	2.44353	9.76728	103	10	225	6	48	113	13	286	4	48	1	2	37.5747	11.3755	3	6
Hspa13	chr11	-	14160697	14160720	8.79177	4.3958	8.60111	10.7577	744	363	182	0	1	319	290	180	0	1	2	4	84.6246	72.5692	3	8
Hspa14	chr17	+	78735629	78735686	32.6558	29.3969	35.1234	32.2764	1055	154	137	25	161	318	43	137	10	160	3	7	32.3066	10.8175	2	5
Hspa2	chr6	+	99433783	99433785	8.72927	9.67782	9.59825	13.0366	2824	427	54	0	1	1187	127	63	1	318	2	4	323.509	122.652	4	10
Hspa4	chr10	-	38642397	38642402	51.2687	46.1541	52.8117	52.2357	1208	1672	117	35	458	581	553	117	11	458	4	8	23.5622	12.5883	2	4
Hspa4l	chr2	+	127625736	127625662	5.90257	4.0028	5.82412	6.39237	52	5	385	0	1	48	3	459	2	213	2	3	8.80971	11.9916	1	2
Hspa5	chr3	+	13838303	13838329	210.634	217.954	220.293	309.246	43144	3101	129	13	218	31045	1199	129	8	214	4	10	204.829	142.438	4	9
Hspb1	chr12	-	23841051	23840979	28.5195	15.511	33.3933	95.2636	291	4	203	5	357	39	6	292	0	1	3	7	10.2035	2.51434	1	2
Hspb11	chr5	+	126856704	126856727	34.4719	37.1797	41.4882	27.9747	2264	147	68	18	34	624	37	74	11	34	3	7	65.6767	16.7834	3	7
Hspb6	chr1	+	89008116	89008088	22.5845	18.1247	24.142	27.4645	85	35	93	16	262	35	22	44	2	266	3	6	3.76364	1.93107	1	1
Hspb8	chr12	+	45905370	45905344	3.71593	5.65442	3.60224	10.6241	41	5	386	0	1	44	1	175	2	36	1	2	11.0336	7.78152	1	2
Hspbap1	chr11	-	68197783	68197811	24.7577	21.7239	26.9185	18.7919	380	303	448	6	209	142	87	448	0	1	3	6	15.3488	6.53658	1	3
Hspbp1	chr1	+	72732667	72732620	67.4537	69.8846	72.3039	69.0052	827	111	446	8	347	422	13	446	3	199	4	9	12.2603	6.03853	1	2
Hspd1	chr9	-	61690956	61690958	156.825	135.707	162.495	147.908	3028	1534	22	52	353	1102	689	28	31	353	4	10	19.3081	8.12041	2	3
Hsph1	chr12	-	6341898	6341916	30.0206	24.6714	29.1423	27.7421	2147	103	269	25	403	857	37	269	5	337	3	7	71.5176	34.7365	3	8
Htr5b	chr13	-	37492680	37492655	0.178534	0.168745	0.128299	0.110234	34	6	319	1	343	12	1	300	0	1	1	1	190.44	71.1132	4	9
Htra1	chr1	+	201499066	201499065	40.138	20.34	41.5381	56.7449	388	7	172	11	415	94	0	1	1	346	3	8	9.66666	4.62143	1	2
Htra2	chr4	-	113886833	113886842	63.3432	57.5761	51.8857	37.1218	981	584	238	7	349	474	222	236	3	349	4	9	15.487	8.23258	1	3
Htra3	chr14	+	80248139	80248187	22.655	20.7397	23.1685	47.3176	72	8	356	3	87	62	3	327	4	135	3	6	3.17811	2.98944	1	1
Htt	chr14	-	81254637	81254626	9.89092	7.68983	8.49628	7.80503	1688	583	264	24	271	907	300	264	15	271	2	4	170.662	117.948	4	9
Hus1	chr14	-	89208825	89208751	10.0433	10.0124	7.80344	7.58092	858	85	331	26	121	410	29	331	18	248	2	4	85.4303	40.9494	3	8
Hyal1	chr8	+	116332923	116332795	0.876058	0.463083	0.406749	0.060447	334	137	369	4	58	70	80	401	7	73	1	1	381.253	151.161	4	10
Hyal2	chr8	+	116325285	116325276	49.4078	52.6689	54.8571	37.8754	1520	111	193	90	460	583	30	193	45	460	4	8	30.7643	11.0692	2	5
Hykk	chr8	+	59507989	59508043	0.137784	0.25219	0.215281	0.203093	332	41	312	3	418	156	23	312	7	228	1	1	2409.57	618.581	4	10
Hypk	chr3	+	113423691	113423703	178.075	205.409	195.668	225.033	2521	331	403	10	247	2239	153	445	3	130	4	10	14.157	10.9002	1	3
Iah1	chr6	+	43393112	43393088	90.483	74.8377	97.9912	84.4665	2369	461	400	1	386	527	157	400	3	348	4	9	26.1817	7.04191	2	4
Iba57	chr10	-	45514909	45514874	4.72239	5.03448	5.26555	4.29163	1057	113	284	348	150	529	55	284	172	150	1	3	223.828	105.075	4	10
Icam1	chr8	+	22035286	22035263	2.95427	4.95165	2.83424	13.8389	121	130	380	0	1	112	60	380	0	1	1	2	40.9577	22.6187	3	6
Icmt	chr5	+	169475269	169475254	4.62482	7.41712	4.42049	5.47871	895	520	304	12	247	255	205	304	1	167	1	3	193.521	34.3799	4	9
Id1	chr3	+	148215587	148215562	333.559	545.531	361.27	324.073	14160	689	297	17	378	3062	657	297	5	330	4	10	42.4512	5.61288	3	6
Id2	chr6	-	44361908	44361925	172.847	174.69	174.025	120.944	23284	510	286	3	224	7278	198	286	6	219	4	10	134.708	41.6623	4	9
Id3	chr5	+	154489602	154489581	1110.6	1207.77	1215.96	1109.28	7797	992	364	10	390	3328	386	364	9	145	4	10	7.02056	2.75549	1	1
Ide	chr1	-	256013495	256013521	5.37969	7.18988	5.69915	7.58192	1181	780	406	129	192	458	452	376	54	192	1	3	219.529	63.7007	4	10
Idh1	chr9	-	71903723	71903786	49.7751	50.6647	52.6373	50.9333	2458	233	234	21	154	1211	128	234	10	161	4	8	49.3822	23.9023	3	6
Idh2	chr1	-	141893674	141893687	155.848	187.508	164.632	162.951	3316	32	349	38	171	1642	19	306	7	171	4	10	21.2772	8.75697	2	4
Idh3a	chr8	+	59164600	59164595	22.5261	26.7414	24.1339	22.0758	432	10	334	11	229	207	4	266	9	216	3	6	19.1778	7.74081	2	3
Idh3B	chr3	-	122813583	122813581	83.2642	98.758	86.5697	80.4192	1168	506	461	30	288	500	142	461	11	288	4	9	14.0276	5.06288	1	3
Idh3g	chrX	+	156999825	156999875	129.842	123.774	118.633	100.388	2546	1631	145	95	179	1241	496	145	28	151	4	10	19.6084	10.0263	2	3
Idnk	chr17	-	6892458	6892481	8.50549	8.00182	8.601	5.67777	715	201	415	0	1	495	57	415	2	72	2	4	84.0633	61.8609	3	8
Ier2	chr19	-	25775670	25775687	74.3647	70.5829	77.1588	69.3773	3305	492	359	39	224	2239	210	364	36	341	4	9	44.4431	31.7216	3	6
Ier3	chr20	-	3440002	3440003	7.37416	18.7257	7.173	60.9722	867	0	1	1	144	540	1	267	7	409	2	3	117.573	28.8373	4	9
Ier5	chr13	-	72744302	72744317	132.307	112.399	138.041	120.486	9378	152	301	1	228	6073	67	301	2	35	4	10	70.8805	54.0309	3	8
Ier5l	chr3	-	9037942	9037952	58.3707	74.526	68.5053	107.756	6622	31	309	1	31	3243	14	295	10	246	4	9	113.447	43.515	4	9
Ifi27	chr6	+	127327958	127327929	158.673	148.202	183.796	177.612	1538	41	314	16	437	963	8	314	0	1	4	10	9.6929	6.4979	1	2
Ifi27l2b	chr6	-	127337791	127337791	2.41979	1.0343	3.30542	1.74837	31	0	1	0	1	13	2	349	0	1	1	2	12.811	12.5689	1	2
Ifi44	chr2	-	256915563	256915539	4.65746	5.35642	4.52901	6.67326	162	17	365	0	1	184	10	434	2	221	1	3	34.7829	34.3513	2	5
Ifitm3	chr1	-	213811821	213811850	83.3859	228.013	90.0716	248.401	785	10	371	0	1	1253	25	354	13	428	4	9	9.41406	5.4953	1	2
Ifngr1	chr1	+	15062379	15062349	28.5563	29.8232	29.1102	27.976	1050	334	205	146	286	404	139	205	49	286	3	7	36.7695	13.5465	2	5
Ifngr2	chr11	+	31694338	31694359	11.2501	12.0579	12.5588	18.4582	606	31	414	21	434	321	10	414	10	434	2	4	53.8664	26.6215	3	7
Ifrd1	chr6	-	60151354	60151438	25.7571	24.7723	27.6713	23.3941	7033	443	190	87	342	1173	182	182	62	430	3	6	273.051	47.3513	4	10
Ift20	chr10	+	65805859	65805882	50.1518	60.0838	54.3058	53.9829	1522	1845	190	27	350	1363	899	190	23	379	4	8	30.3479	22.685	2	5
Ift22	chr12	-	22811036	22810994	18.5241	21.8852	20.8499	30.0462	531	39	361	1	243	253	35	415	2	227	3	6	28.6653	11.5603	2	5
Ift43	chr6	+	109939344	109939380	44.525	37.3581	47.0671	46.1709	724	5	403	16	229	487	2	324	9	229	3	8	16.2605	13.036	1	3
Ift46	chr8	+	49081079	49081160	44.4449	58.6079	45.9077	43.9815	1133	23	267	103	197	716	6	267	77	197	3	8	25.4923	12.2168	2	4
Ift52	chr3	+	159388867	159388872	23.7715	26.4936	23.3879	21.0757	676	1084	457	3	245	315	893	457	1	147	3	6	28.4375	11.8897	2	5
Ift57	chr11	-	53731779	53731817	25.1402	31.7512	27.3541	33.1109	633	205	252	28	303	234	89	252	13	412	3	6	25.1788	7.3698	2	4
Ift80	chr2	-	165600748	165600741	7.79303	6.80198	7.48819	6.99227	1224	663	22	0	1	869	225	22	1	218	2	3	157.063	127.757	4	9
Ift81	chr12	+	39420160	39420160	27.7923	26.6338	26.315	20.0066	790	102	400	75	435	378	35	400	19	225	3	7	28.4251	14.1925	2	5
Ift88	chr15	+	37691393	37691345	13.957	8.56496	10.8016	5.84296	1002	1961	442	23	230	247	949	442	16	325	2	5	71.792	28.8384	3	8
Igbp1	chrX	+	70322763	70322771	54.0987	46.833	57.7101	43.0121	495	77	236	4	231	173	18	235	5	316	4	8	9.14994	3.69398	1	2
Igf2bp2	chr11	+	82466070	82466071	19.6764	24.963	19.4886	20.0814	435	528	380	51	327	266	201	380	37	361	3	6	22.1077	10.6558	2	4
Igfbp2	chr9	+	80118028	80118012	1606.24	1752.78	1785.79	2916.24	5309	177	353	27	214	2850	39	353	15	108	4	10	3.30523	1.62599	1	1
Igfbp3	chr14	-	87465374	87465390	17.1349	104.393	18.6705	64.3004	1503	24	340	81	201	3523	39	340	52	144	2	5	87.7155	33.7475	4	8
Igfbp7	chr14	+	33010299	33010259	105.959	118.206	121.58	251.945	280	4	307	14	245	98	0	1	3	194	4	9	2.64252	0.829064	1	1
Ighmbp2	chr1	-	218531922	218531950	7.74008	10.0944	7.2153	9.70697	486	2294	256	12	244	223	1033	256	11	254	2	3	62.7901	22.0915	3	7
Igsf1	chrX	-	136807885	136807876	13.1488	24.4704	13.4404	13.9166	326	104	228	19	14	322	38	228	0	1	2	5	24.7932	13.1587	2	4
Igsf10	chr2	-	149563896	149564023	12.2178	19.0557	12.1594	18.5134	510	79	334	23	203	382	31	334	2	289	2	4	41.7423	20.0465	3	6
Igsf9	chr13	-	90832138	90832234	11.1154	11.1178	7.9181	8.57554	134	47	346	4	349	139	13	346	1	308	2	4	12.0554	12.5025	1	2
Ik	chr18	+	29587900	29587884	99.9385	102.636	99.5498	91.009	3266	1629	354	11	140	1795	708	354	10	200	4	9	32.6801	17.4889	2	5
Ikbip	chr7	+	31784573	31784534	11.3276	13.1259	12.1037	12.8141	1276	798	107	20	374	434	448	107	14	410	2	4	112.645	33.0643	4	9
Ikbkb	chr16	+	74177231	74177226	28.5181	24.8365	25.8549	19.8583	793	666	432	24	432	523	120	432	16	418	3	7	27.8069	21.0577	2	4
Il10ra	chr8	-	49573710	49573732	0.08329	0.071144	0.066319	0.146803	26	0	1	0	1	4	0	1	1	378	1	1	312.162	56.224	4	10
Il17ra	chr4	+	152995864	152995882	9.45648	9.56243	8.78504	10.212	168	2	335	35	93	90	2	359	5	436	2	4	17.7656	9.41184	2	3
Il17rd	chr16	+	2670617	2670538	1.08285	0.445156	0.980134	0.699536	969	1	335	30	375	506	1	336	7	375	1	1	894.857	1136.68	4	10
Il1rap	chr11	-	77593198	77593158	0.814574	0.548764	0.897477	0.966161	958	113	232	24	420	294	27	360	5	420	1	1	1176.07	535.749	4	10
Il1rapl2	chrX	+	108287033	108287063	0.007424	0.023098	0.028387	0	12	0	1	3	370	13	0	1	1	370	1	1	1616.38	562.819	4	10
Il3ra	chr12	-	18540166	18540169	74.0558	59.71	52.6395	36.2031	279	12	264	251	153	187	2	264	130	153	4	9	3.76743	3.1318	1	1
Il6r	chr2	-	189254552	189254654	0.207957	0.04287	0.290608	0.28589	113	14	400	10	130	51	4	400	4	16	1	1	543.382	1189.64	4	10
Ilk	chr1	+	170578940	170578890	126.897	161.943	103.89	119.06	560	1374	280	117	388	233	386	280	115	388	4	10	4.41303	1.43878	1	1
Ilkap	chr9	-	98536586	98536637	72.5398	80.5505	69.0053	54.7193	733	720	393	247	228	324	264	388	161	228	4	9	10.1048	4.02232	1	2
Immt	chr4	+	99753552	99753534	40.317	40.2709	39.9432	37.7395	1875	693	317	164	335	889	214	317	33	330	3	8	46.5065	22.0755	3	6
Imp3	chr8	+	61607020	61606997	76.9124	68.0539	83.395	71.3719	1686	517	346	63	226	611	183	332	35	254	4	9	21.921	8.97818	2	4
Impa1	chr2	+	93675202	93675222	25.1645	21.4888	26.0829	21.0194	1607	279	398	81	217	536	115	369	56	264	3	6	63.8598	24.9432	3	7
Impdh1	chr4	-	56493923	56493932	13.5782	10.3521	12.2485	17.2312	566	8	304	41	217	78	3	288	7	214	2	5	41.6844	7.53468	3	6
Impdh2	chr8	+	117347031	117347032	113.16	149.66	105.177	120.33	4576	63	363	14	442	1236	27	363	5	442	4	9	40.4383	8.25871	3	6
Ing2	chr16	+	47717950	47717955	14.9208	15.872	12.2703	10.5819	1581	1448	265	13	182	605	501	265	6	183	2	5	105.96	38.1174	4	8
Ing3	chr4	+	49017310	49017293	14.8243	12.2462	14.7614	11.2341	1519	310	140	90	244	578	112	133	25	201	2	5	102.467	47.1984	4	8
Ing4	chr4	+	157554793	157554785	106.012	117.243	103.195	92.1324	1501	67	234	0	1	1875	20	205	0	1	4	9	14.1588	15.9924	1	3
Inpp5b	chr5	+	142731766	142731748	10.5815	9.22118	7.199	5.52707	459	448	445	24	376	218	91	445	12	161	2	4	43.3776	23.6412	3	6
Inpp5e	chr3	-	3855981	3855981	17.9396	13.4873	14.3616	14.2057	480	1	356	397	439	240	0	1	127	439	2	5	26.7564	17.7946	2	4
Inpp5f	chr1	+	200037748	200037818	19.5322	15.2299	18.9544	14.3262	916	172	123	100	250	320	42	123	46	278	3	6	46.8969	21.0113	3	6
Insig1	chr4	+	342301	342276	23.545	9.77213	24.8848	28.8883	1738	538	252	21	437	372	116	240	2	437	3	6	73.8161	38.0675	3	8
Insr	chr12	-	1816414	1816526	1.44138	1.22623	1.24226	1.71578	415	67	304	18	401	205	34	317	31	392	1	1	287.919	167.178	4	10
Ints10	chr16	-	22647267	22647252	16.3211	21.5155	17.4889	19.1574	3680	95	255	29	238	1629	40	237	13	401	2	5	225.475	75.7129	4	10
Ints4	chr1	+	162447691	162447665	60.306	44.9068	61.5135	42.8792	750	939	348	16	266	428	298	348	7	239	4	9	12.4366	9.53085	1	2
Ints5	chr1	+	225091611	225091622	18.9619	18.6671	20.494	18.6673	1023	219	445	26	262	234	80	419	15	219	3	6	53.9504	12.5354	3	7
Ints7	chr13	+	110257570	110257541	10.3632	9.66971	8.73384	7.99278	564	255	247	18	190	381	252	247	20	182	2	4	54.4231	39.4014	3	7
Invs	chr5	+	64031130	64031122	4.85437	3.31342	5.08676	3.3265	1013	1592	263	32	242	303	1076	263	28	242	1	3	208.678	91.4462	4	9
Ipmk	chr20	-	18489828	18489838	5.34551	5.39042	5.51228	5.94009	5134	301	324	39	210	1862	67	294	27	103	1	3	960.432	345.428	4	10
Ipo7	chr1	+	174655938	174655988	24.725	19.5535	25.0083	21.146	1946	61	350	143	390	354	23	350	87	382	3	6	78.7058	18.1042	3	8
Ippk	chr17	-	15643312	15643399	5.13683	4.65302	4.58561	3.92603	1075	1805	266	7	441	367	607	266	2	364	1	3	209.273	78.8734	4	9
Iqcb1	chr11	-	66878551	66878546	6.57842	6.59362	7.44222	6.07038	318	80	314	2	493	143	50	314	2	208	2	3	48.3399	21.6876	3	6
Iqcg	chr11	+	70967438	70967430	1.26901	0.784331	1.24947	0.761056	42	793	200	0	1	28	458	200	0	1	1	1	33.0967	35.6992	2	5
Iqgap1	chr1	-	142615673	142615679	5.41459	4.76494	3.87828	5.3033	903	83	330	22	401	376	32	353	6	129	1	3	166.772	78.9098	4	9
Iqub	chr4	-	51586881	51586909	4.24551	2.23389	4.59209	2.09025	18	20	389	1	423	23	20	395	0	1	1	3	4.23977	10.2959	1	1
Irak1	chrX	+	156716468	156716563	61.9939	42.3872	40.9618	39.7166	929	66	327	90	339	397	70	325	50	373	4	9	14.9854	9.36604	1	3
Irak2	chr4	+	145594574	145594590	0.849765	0.635078	0.763888	0.866039	90	3	352	0	1	27	2	316	1	251	1	1	105.912	42.5145	4	8
Irak4	chr7	+	135803722	135803728	4.94051	6.30411	4.82541	4.51246	534	1147	308	84	85	221	645	308	49	150	1	3	108.086	35.0565	4	8
Irf1	chr10	+	39109529	39109506	6.20047	8.19226	5.49433	11.0014	1188	260	213	9	371	329	97	213	2	342	2	3	191.599	40.1598	4	9
Irf2bp1	chr1	+	79911515	79911509	52.3084	47.358	55.6255	48.9927	1044	0	1	14	197	439	11	400	4	189	4	8	19.9585	9.26982	2	3
Irf9	chr15	+	34282935	34282902	22.6507	18.9766	16.6812	17.2975	819	136	276	34	162	418	42	276	3	156	3	6	36.1578	22.0272	2	5
Irgq	chr1	+	81395921	81395879	10.4703	10.8205	11.6068	11.6859	676	1493	57	28	199	257	629	57	10	199	2	4	64.5634	23.7511	3	7
Irx2	chr1	-	33275807	33275784	1.73754	2.9685	1.66958	1.54913	298	29	104	11	216	73	18	209	1	396	1	2	171.507	24.5916	4	9
Isca1	chr17	+	5281726	5281754	30.6252	34.6877	33.8114	36.9211	578	1511	242	9	431	297	777	242	5	184	3	7	18.8734	8.56212	2	3
Isca2	chr6	+	108488677	108488655	83.4733	85.4983	91.3047	87.9496	1325	1609	134	21	438	913	792	134	24	300	4	9	15.8733	10.6786	1	3
Iscu	chr12	-	48627297	48627287	101.902	106.889	116.014	83.789	2459	185	355	27	269	1113	60	327	2	258	4	9	24.1311	10.4126	2	4
Islr	chr8	-	62948977	62948964	53.7327	132.501	57.9333	166.955	617	38	157	0	1	1106	34	157	0	1	4	8	11.4828	8.34708	1	2
Isoc1	chr18	+	53727202	53727209	8.55436	9.26935	9.2505	10.3943	680	33	386	27	118	209	16	466	12	225	2	4	79.4916	22.5474	3	8
Isoc2b	chr1	+	72524568	72524557	4.52728	11.0069	4.74097	16.4755	94	290	277	0	1	106	185	277	2	17	1	3	20.763	9.63028	2	4
Ist1	chr19	+	41968704	41968736	140.022	114.634	124.141	83.0589	1437	422	333	71	413	919	125	306	21	413	4	10	10.2627	8.01681	1	2
Isyna1	chr16	-	20592333	20592277	59.2868	44.3464	42.6041	68.7922	366	3	219	18	244	119	8	147	7	43	4	9	6.17338	2.68342	1	1
Itfg2	chr4	-	161743896	161743885	11.8864	7.54775	8.25052	7.21728	2178	314	452	936	213	709	96	452	376	188	2	4	183.234	93.9353	4	9
Itga11	chr8	+	67567198	67567233	4.61688	8.11474	4.33221	11.6222	382	9	380	0	1	364	2	484	1	491	1	3	82.7398	44.8566	3	8
Itga6	chr3	+	58443100	58443091	15.2709	13.374	15.2776	10.1959	1067	0	1	26	30	384	0	1	24	421	2	5	69.8716	28.7125	3	7
Itga8	chr17	-	79676499	79676510	2.04312	6.1438	2.07239	5.41148	100	0	1	4	220	185	0	1	4	169	1	2	48.9448	30.1116	3	6
Itgb1	chr19	+	61677541	61677508	104.602	119.419	116.328	146.091	2937	1764	285	218	330	1400	1081	285	94	330	4	9	28.0779	11.7234	2	5
Itgb3	chr10	+	92667871	92667842	0.035697	0.157039	0.025764	0.078358	29	2	305	0	1	48	1	469	1	8	1	1	812.393	305.657	4	10
Itgb5	chr11	-	70172164	70172117	31.037	48.6537	34.9721	34.997	123	52	462	12	205	37	32	432	18	268	3	7	3.96302	0.760477	1	1
Itgb8	chr6	-	147172813	147172917	2.47559	1.3359	4.53637	2.89701	962	54	416	157	390	293	26	64	71	407	1	2	388.594	219.329	4	10
Itih3	chr16	-	7007058	7007059	1.55923	0.458633	1.12787	0.323802	25	0	1	0	1	3	1	332	0	1	1	2	16.0335	6.54118	1	3
Itm2a	chrX	-	78496814	78496835	25.0447	165.182	27.3431	128.106	2416	10	363	0	1	7145	7	363	0	1	3	6	96.4676	43.2553	4	8
Itm2b	chr15	-	55277713	55277669	683.373	508.883	759.283	438.276	5259	132	292	38	215	1444	34	292	20	458	4	10	7.69565	2.83759	1	1
Itm2c	chr9	+	92916468	92916471	225.175	314.599	240.435	341.539	4143	910	377	116	179	2869	282	377	58	401	4	10	18.3991	9.11955	2	3
Itpa	chr3	+	123209610	123209648	77.5419	82.9053	86.7571	80.3422	2192	1138	389	4	366	943	391	354	6	61	4	9	28.2686	11.3744	2	5
Itpk1	chr6	-	126582034	126582095	7.31446	8.40494	7.12164	7.88673	369	453	302	1	227	124	135	275	2	98	2	3	50.448	14.7532	3	7
Itpka	chr3	+	111545006	111544998	0.722512	1.33848	0.68339	2.1209	1010	37	328	0	1	205	37	399	1	15	1	1	1397.9	153.159	4	10
Itpkb	chr13	+	98615286	98615342	2.90331	3.39183	2.37393	3.54938	440	32	373	90	296	277	5	393	22	70	1	2	151.551	81.6667	4	9
Itpr1	chr4	+	140247334	140247229	1.85465	2.46997	1.59626	3.93366	1688	75	307	7	470	747	53	307	2	18	1	2	910.146	302.433	4	10
Itpr2	chr4	-	180800088	180800142	2.78672	3.23419	2.8693	2.63809	741	321	346	5	472	347	151	346	10	248	1	2	265.904	107.291	4	10
Ivd	chr3	+	110669354	110669337	54.7025	59.7776	60.0626	59.3227	2325	173	362	1	245	910	78	362	0	1	4	8	42.5026	15.2231	3	6
Iws1	chr18	+	24849544	24849548	11.4261	12.0293	11.8714	14.5102	1860	171	355	88	267	908	119	348	48	267	2	4	162.785	75.4825	4	9
Jade1	chr2	+	128461223	128461201	6.73123	4.36329	7.38855	4.54807	865	12	338	156	270	471	1	344	37	237	2	3	128.506	107.946	4	9
Jagn1	chr4	+	145399929	145399952	45.9986	45.8041	52.9033	48.6195	881	218	396	8	213	540	82	366	4	158	4	8	19.1528	11.7893	2	3
Jakmip2	chr18	-	38088356	38088475	3.61742	3.48693	3.47023	3.74913	590	60	305	7	32	338	9	264	2	32	1	2	163.1	96.9335	4	9
Jam2	chr11	+	24235309	24235261	72.7654	57.9917	82.0666	47.4798	2487	181	161	652	399	683	55	190	258	399	4	9	34.1783	11.7776	2	5
Jam3	chr8	-	28208466	28208463	98.0525	65.2079	104.321	54.871	3034	0	1	11	470	390	3	343	5	69	4	9	30.9426	5.98087	2	5
Jmjd7	chr3	+	111818149	111818148	8.21058	4.70187	4.64094	3.85438	705	84	469	37	222	306	22	441	9	222	2	4	85.8648	65.0805	3	8
Josd2	chr1	+	100473642	100473631	67.4406	59.0171	73.7419	64.1627	851	24	228	5	160	274	17	226	2	97	4	9	12.6185	4.64272	1	2
Jtb	chr2	+	189591706	189591654	78.0132	75.1695	71.736	67.3731	1341	334	401	200	467	629	169	401	60	491	4	9	17.1894	8.36776	2	3
Jun	chr5	-	114014277	114014339	55.4734	61.4249	59.4519	105.439	4936	2447	124	29	459	2488	1113	124	7	459	4	8	88.9796	40.5048	4	8
Junb	chr19	-	26094756	26094775	29.4317	38.2091	30.1129	51.5178	1451	764	243	17	266	719	536	243	6	181	3	7	49.3005	18.8175	3	6
Jund	chr16	-	20486707	20486720	258.316	247.928	280.798	286.266	17296	173	243	0	1	10208	67	243	9	12	4	10	66.9567	41.1733	3	7
Kank2	chr8	-	22821223	22821178	17.4939	40.3652	17.5733	52.1518	1171	46	414	147	442	989	17	386	108	425	2	5	66.9376	24.5013	3	7
Kank3	chr7	+	18668691	18668694	2.42259	4.2196	2.02355	3.49648	21	10	334	0	1	12	2	326	1	172	1	2	8.6684	2.84387	1	2
Kantr	chrX	-	22399881	22399886	0.717451	0.361266	0.623597	0.879862	86	0	1	1	331	44	0	1	0	1	1	1	119.869	121.794	4	9
Kars	chr19	-	44231157	44231169	62.8617	95.9493	67.1157	77.5812	493	860	408	19	233	246	399	408	14	233	4	9	7.84261	2.56385	1	1
Kat2a	chr10	-	88619537	88619523	127.483	74.2126	76.9237	52.0992	1047	126	402	158	333	665	24	416	32	213	4	10	8.21285	8.96074	1	2
Kat5	chr1	-	220974596	220974598	51.8107	47.7834	48.3507	42.1406	11	0	1	0	1	5	0	1	2	78	4	8	0.212311	0.104639	1	1
Kat8	chr1	+	199360644	199360635	43.3005	35.8317	40.6176	31.9664	848	557	393	0	1	361	350	393	1	225	3	8	19.5841	10.0749	2	3
Katna1	chr1	+	1826169	1826208	16.0372	16.9541	17.6065	14.8371	890	355	361	13	468	276	126	361	0	1	2	5	55.496	16.2792	3	7
Katnbl1	chr3	+	103866176	103866161	5.33691	5.24664	6.11317	4.90782	1175	4	326	20	413	598	0	1	11	475	1	3	220.165	113.978	4	10
Kazn	chr5	-	161035539	161035543	6.19885	10.4055	6.37194	8.78718	809	171	368	23	375	234	86	63	15	469	2	3	130.508	22.4881	4	9
Kbtbd4	chr3	+	79728795	79728805	6.94741	6.18832	6.52976	5.12746	1295	2020	401	103	216	1495	1201	401	29	212	2	3	186.4	241.584	4	9
Kbtbd6	chr15	+	61731573	61731612	0.363733	0.22364	0.411875	0.58357	18	0	1	0	1	20	3	377	0	1	1	1	49.4868	89.4294	3	6
Kbtbd7	chr15	+	61692040	61692065	4.21836	4.8404	4.9907	4.28304	571	13	362	0	1	243	17	362	0	1	1	3	135.361	50.2024	4	9
Kbtbd8	chr4	+	127164892	127164852	1.71994	0.8749	1.7756	1.10478	1001	16	226	11	411	319	7	242	10	464	1	2	581.998	364.613	4	10
Kcnab3	chr10	+	55927227	55927190	1.4254	1.55343	1.00864	1.82566	91	14	439	0	1	25	2	418	2	249	1	1	63.8418	16.0934	3	7
Kcnb2	chr5	-	3430837	3430722	0.510615	0.86012	0.718128	1.35793	85	23	468	54	192	56	17	400	24	192	1	1	166.466	65.1072	4	9
Kcnc1	chr1	+	102414624	102414614	1.54397	2.34501	1.7661	2.17375	257	26	276	3	277	174	9	229	13	284	1	1	166.454	74.2003	4	9
Kcne4	chr9	+	84689149	84689114	0.098021	0.527295	0.102433	0.3594	15	0	1	0	1	91	1	407	0	1	1	1	153.028	172.579	4	9
Kcne5	chrX	-	113584459	113584543	31.5974	39.2745	32.3816	33.3139	301	14	271	0	1	271	13	271	3	362	3	7	9.52609	6.90016	1	2
Kcnh5	chr6	-	98157087	98157059	0.005478	0	0.01167	0.04997	40	0	1	0	1	9	4	386	3	7	1	1	7301.94	Inf	4	10
Kcnh7	chr3	-	49168639	49168652	0.143296	0.085433	0.209271	0.011453	77	19	355	3	315	29	2	282	8	383	1	1	537.349	339.447	4	10
Kcnip3	chr3	-	120087024	120087068	0.400549	1.02891	0.357459	0.86897	42	14	324	0	1	30	3	300	1	40	1	1	104.856	29.157	4	8
Kcnj9	chr13	-	90710148	90710169	36.5254	13.5285	29.0504	11.2841	40	0	1	0	1	4	0	1	0	1	3	7	1.09513	0.295671	1	1
Kcnk5	chr15	+	4554602	4554617	0.341325	0.272791	0.40527	0.169039	295	5	345	0	1	78	1	343	1	178	1	1	864.279	285.933	4	10
Kcnn3	chr2	+	188844109	188844093	4.06488	3.27024	4.20738	3.18445	777	44	345	0	1	307	8	345	0	1	1	2	191.15	93.8768	4	9
Kctd1	chr18	-	6474990	6474993	8.19865	10.0935	9.1278	7.58548	870	132	373	114	435	433	67	305	44	435	2	4	106.115	42.8988	4	8
Kctd10	chr12	+	47992156	47992146	29.0729	37.3261	28.0921	31.8896	2175	1	422	32	292	1013	2	427	5	39	3	7	74.8118	27.1392	3	8
Kctd17	chr7	+	119647374	119647425	44.2383	40.0773	39.8076	38.1779	586	2	434	114	285	199	0	1	50	285	3	8	13.2464	4.96541	1	2
Kctd3	chr13	-	107471843	107471842	30.2644	23.0017	27.6373	22.5954	1485	0	1	6	225	571	1	228	8	225	3	7	49.0676	24.8243	3	6
Kctd5	chr10	-	13446135	13446143	41.9074	40.1216	46.0525	34.1262	2278	84	298	3	263	1233	41	287	8	446	3	8	54.358	30.7316	3	7
Kctd7	chr12	-	30033357	30033376	0.835002	1.56821	0.834043	1.16441	559	330	92	52	58	306	106	92	8	58	1	1	669.459	195.126	4	10
Kctd8	chr14	-	62158730	62158618	0.190288	0.204677	0.14297	0.221797	210	46	265	0	1	73	33	283	1	354	1	1	1103.59	356.66	4	10
Kdelc1	chr9	-	50884596	50884587	46.1435	39.3937	38.3261	27.405	1220	237	316	23	364	425	107	316	20	188	4	8	26.4392	10.7885	2	4
Kdelc2	chr8	+	57964987	57964973	7.37462	20.3424	8.41135	18.5079	363	15	443	188	458	323	4	405	55	478	2	3	49.2229	15.8782	3	6
Kdelr1	chr1	+	101859345	101859253	120.452	178.591	132.436	173.049	550	0	1	22	237	284	0	1	11	364	4	10	4.56615	1.59023	1	1
Kdelr2	chr12	-	13210758	13210794	60.1281	74.4689	62.0091	69.7016	2574	345	391	17	220	753	67	432	11	292	4	9	42.8086	10.1116	3	6
Kdm1a	chr5	-	154965171	154965176	63.9762	65.0615	62.3513	52.0107	3612	6	345	8	128	1404	6	346	3	411	4	9	56.4585	21.5796	3	7
Kdm4b	chr9	-	10734073	10734070	36.786	34.6144	28.7762	24.3111	3693	130	4	26	382	1534	43	4	15	365	3	7	100.392	44.3168	4	8
Kdm5b	chr13	+	51384395	51384430	35.1052	32.9172	33.612	30.2121	5005	25	340	8	352	2453	12	340	8	106	3	7	142.571	74.5203	4	9
Kdm8	chr1	+	196839320	196839248	13.2356	9.87642	11.3651	8.25366	1413	473	420	466	335	506	130	420	116	253	2	5	106.758	51.2331	4	8
Kdr	chr14	+	34727676	34727645	0.152625	0.153129	0.152467	0.52488	224	20	182	0	1	44	2	331	0	1	1	1	1467.65	287.339	4	10
Kdsr	chr13	-	26812271	26812218	9.4815	8.34119	9.76994	7.50984	1946	555	371	4	435	917	179	371	5	74	2	4	205.242	109.936	4	9
Khdrbs1	chr5	-	147953093	147953141	111.698	123.455	120.518	119.585	4227	1317	176	67	359	2041	675	218	66	359	4	9	37.843	16.5323	3	6
Khdrbs2	chr9	-	40008680	40008662	0.287455	0.554808	0.28178	0.333144	200	4	282	0	1	111	1	334	1	216	1	1	695.761	200.069	4	10
Khsrp	chr9	+	10013929	10013838	34.5249	35.7337	25.7283	38.1946	1619	13	136	48	345	614	3	129	18	345	3	7	46.8937	17.1827	3	6
Kidins220	chr6	+	44225232	44225173	31.0636	19.7799	30.7161	21.2812	2098	20	352	24	408	1206	5	423	4	84	3	7	67.5389	60.971	3	7
Kif1b	chr5	-	166133491	166133470	26.9323	10.7807	19.7317	14.5038	9666	171	272	0	1	3590	108	258	2	224	3	7	358.9	333.002	4	10
Kif1bp	chr20	-	32211295	32211311	38.9072	34.3475	41.6946	36.2106	1696	97	336	27	256	571	15	370	11	261	3	8	43.5908	16.6242	3	6
Kif21b	chr13	+	52976521	52976531	2.60648	2.40707	1.88915	2.26372	307	94	305	44	445	247	35	251	14	97	1	2	117.783	102.614	4	9
Kif22	chr1	-	198476430	198476416	18.6003	19.018	18.581	30.3142	362	530	353	11	409	164	138	353	4	404	3	6	19.4621	8.6234	2	3
Kif23	chr8	-	66893179	66893198	5.87703	7.1476	5.70566	9.13854	202	675	243	11	117	76	323	243	7	117	2	3	34.3711	10.6329	2	5
Kif26a	chr6	+	136720265	136720308	0.956795	0.946566	0.893067	2.80188	63	3	313	12	230	15	1	305	3	448	1	1	65.8448	15.8468	3	7
Kif27	chr17	+	6701314	6701319	1.33463	0.681028	1.18019	0.769746	174	1	267	21	404	43	2	207	13	352	1	1	130.373	63.1398	4	9
Kif5a	chr7	-	70552897	70552915	1.23268	0.621108	0.953732	1.34729	64	5	360	16	471	11	2	418	5	469	1	1	51.9193	17.7103	3	7
Kif5c	chr3	+	35014186	35014209	16.0164	7.51233	12.3763	10.5819	1540	0	1	8	388	641	0	1	10	330	2	5	96.1513	85.3264	4	8
Kifc1	chr20	+	5509058	5509046	14.0991	15.6453	13.4724	28.6515	160	64	127	0	1	100	13	159	2	373	2	5	11.3482	6.39169	1	2
Kin	chr17	-	72209232	72209205	24.8136	19.2802	26.6633	20.78	1654	2984	329	132	243	417	1054	329	62	243	3	6	66.657	21.6284	3	7
Kirrel3	chr8	+	35692524	35692552	11.5109	14.2708	12.2457	7.47337	674	52	308	16	227	325	16	308	10	235	2	4	58.5532	22.7738	3	7
Klc1	chr6	+	136330424	136330400	87.7185	84.3211	90.6026	92.4328	1012	131	421	33	466	601	52	421	25	473	4	9	11.5369	7.12752	1	2
Klf10	chr7	-	77162096	77162157	11.7259	16.4099	11.7758	12.8715	878	546	14	5	223	574	234	14	5	52	2	4	74.8769	34.9789	3	8
Klf11	chr6	+	43829944	43829860	7.4019	8.48854	7.87643	7.39131	598	216	186	225	345	406	67	186	120	345	2	3	80.7901	47.8292	3	8
Klf16	chr7	+	12006709	12006699	14.1913	10.7948	14.4273	16.3317	1946	126	282	13	312	416	45	217	7	164	2	5	137.126	38.537	4	9
Klf2	chr16	-	19225037	19225053	2.95558	7.2638	3.41547	13.1431	476	93	343	5	431	68	58	343	8	431	1	2	161.051	9.36149	4	9
Klf5	chr15	+	83707734	83707722	0.978208	1.90597	1.24787	2.96495	254	118	294	8	384	110	44	294	6	320	1	1	259.658	57.7135	4	10
Klf6	chr17	-	67904918	67904870	12.61	25.0637	14.5423	36.407	843	8140	148	6	204	481	3824	149	15	162	2	5	66.8515	19.1911	3	7
Klhdc10	chr4	+	57716047	57716024	2.10748	2.23518	2.20102	4.43901	848	1016	251	11	427	377	401	251	3	328	1	2	402.376	168.667	4	10
Klhdc2	chr6	+	91595646	91595550	61.2453	72.5323	60.9045	62.6333	1546	735	440	153	222	640	214	431	101	222	4	9	25.2428	8.82366	2	4
Klhdc3	chr9	+	16612432	16612414	118.946	168.058	112.113	130.826	1812	1414	189	41	188	907	809	189	4	85	4	10	15.2338	5.39694	1	3
Klhl11	chr10	-	88389252	88389246	1.18122	1.15537	1.18217	1.36488	4072	140	371	12	270	1315	17	371	12	414	1	1	3447.28	1138.17	4	10
Klhl22	chr11	+	87677965	87677995	28.0024	32.9475	29.9439	29.9594	597	429	359	39	418	233	204	359	13	340	3	7	21.3196	7.07186	2	4
Klhl24	chr11	-	84643674	84643681	11.9025	11.2372	13.3569	10.7483	3207	4	311	244	479	1841	5	311	70	479	2	4	269.438	163.83	4	10
Klhl25	chr1	-	137359072	137359064	38.3897	30.0039	41.3253	21.7176	4307	35	277	0	1	1198	4	272	8	296	3	8	112.191	39.9281	4	9
Klhl26	chr16	+	20704806	20704858	5.52961	3.77509	5.57879	5.20817	480	0	1	9	198	125	0	1	2	180	1	3	86.8054	33.1118	4	8
Klhl28	chr6	-	86713370	86713344	0.69825	0.414943	0.727163	1.02003	424	1509	220	15	223	124	566	220	4	354	1	1	607.232	298.836	4	10
Klhl29	chr6	-	29483460	29483477	1.1903	1.96823	1.27918	3.23856	115	23	266	1	21	34	13	131	3	22	1	1	96.6144	17.2744	4	8
Klhl5	chr14	-	44845192	44845307	35.22	33.0848	34.8045	25.4904	712	107	394	59	476	278	50	394	47	476	3	7	20.2158	8.40264	2	3
Klhl7	chr4	-	7582032	7582142	55.0269	53.6124	58.187	49.5192	3399	1655	363	58	343	1025	640	363	33	346	4	8	61.7698	19.1187	3	7
Klhl8	chr14	+	7169518	7169616	8.02984	9.56745	7.95433	8.35003	2351	4	299	14	266	954	0	1	9	295	2	4	292.783	99.7131	4	10
Klhl9	chr5	+	107323257	107323255	53.3044	39.9722	55.7004	43.2284	3637	48	207	22	230	1499	18	339	10	380	4	8	68.2308	37.5011	3	7
Kmt2e	chr4	-	8255578	8255543	52.7952	37.9037	51.4654	40.1677	2283	1460	266	58	152	1291	515	266	32	163	4	8	43.2425	34.06	3	6
Kntc1	chr12	-	38274036	38274035	2.68025	2.67179	2.38737	3.17442	79	2965	175	4	463	71	1366	175	3	188	1	2	29.4748	26.5739	2	5
Kpna2	chr10	-	95212111	95212113	50.372	57.7435	52.5901	84.1089	3678	2637	269	8	210	1639	860	269	2	208	4	8	73.0168	28.3841	3	8
Kpnb1	chr10	-	85124641	85124748	32.7625	34.4379	30.7151	44.7319	866	130	90	137	466	410	69	90	72	466	3	7	26.4326	11.9055	2	4
Krcc1	chr4	+	99133841	99133799	53.7914	52.781	57.8429	62.4786	1021	317	313	35	175	463	72	313	15	202	4	8	18.9807	8.77209	2	3
Kremen1	chr14	-	85503661	85503558	3.89619	4.78939	3.55511	5.65715	15	0	1	0	1	13	0	1	0	1	1	2	3.84992	2.71433	1	1
Krit1	chr4	-	27473150	27473168	53.2759	35.8332	46.3702	31.0212	1080	463	406	125	415	617	257	440	69	415	4	8	20.2718	17.2187	2	3
Krr1	chr7	+	54756042	54756177	16.6651	20.0302	15.8281	12.9866	573	4	285	1	238	262	4	285	1	182	2	5	34.3833	13.0803	2	5
L2hgdh	chr6	-	92057643	92057676	2.15014	3.04665	2.35461	2.16144	222	712	379	10	410	102	209	379	3	360	1	2	103.249	33.4794	4	8
L3hypdh	chr6	-	94834908	94834830	4.66471	5.41625	4.70359	5.14745	568	161	277	42	219	247	46	277	17	231	1	3	121.765	45.6035	4	9
Lactb	chr8	-	72766307	72766254	17.9535	17.1141	20.835	16.4628	513	64	408	323	488	211	12	414	163	485	2	5	28.5737	12.329	2	5
Lage3	chrX	+	156355375	156355496	76.0747	88.0132	87.5156	84.04	897	207	358	2	305	489	73	358	2	60	4	9	11.791	5.55599	1	2
Lama4	chr20	+	44060714	44060761	9.50192	26.5803	9.04058	32.3559	157	2	169	8	446	334	3	137	20	471	2	4	16.523	12.5657	1	3
Lamb2	chr8	+	117268373	117268362	98.2282	86.5688	77.1351	86.1588	1794	0	1	1	99	1012	0	1	0	1	4	9	18.2636	11.6901	2	3
Lamc1	chr13	-	70783515	70783492	17.3165	28.9488	17.5306	46.9516	1256	75	6	5	292	795	31	6	4	66	2	5	72.5319	27.4623	3	8
Lamc3	chr3	-	9327047	9327032	10.2763	9.86093	8.25884	24.1177	53	0	1	0	1	48	0	1	0	1	2	4	5.15749	4.86769	1	1
Lamp1	chr16	-	81706561	81706570	307.896	283.269	342.241	242.816	3939	504	310	13	301	1336	263	310	5	411	4	10	12.7933	4.71636	1	2
Lamp2	chrX	-	124766044	124766046	131.275	106.765	138.054	135.962	5007	24	356	5	234	3596	5	305	4	230	4	10	38.1412	33.6814	3	6
Lamtor1	chr1	+	166991473	166991461	63.9763	78.3639	73.0343	81.4209	1433	12	350	62	252	668	7	339	26	279	4	9	22.3989	8.52433	2	4
Lamtor3	chr2	+	243160916	243160937	39.6097	50.4769	42.8394	43.8097	843	451	309	46	488	281	163	309	29	488	3	8	21.2827	5.5669	2	4
Lap3	chr14	-	70121797	70121727	61.2906	64.1936	60.2703	54.8214	2427	34	235	51	416	1186	21	233	36	370	4	9	39.5982	18.4754	3	6
Laptm4a	chr6	+	34042131	34042098	456.178	553.792	506.9	643.985	9417	1701	256	390	259	5719	1133	256	176	214	4	10	20.6432	10.327	2	4
Laptm4b	chr7	+	72924910	72924828	12.1471	19.1105	13.3949	23.7331	491	46	356	2	248	258	19	356	7	243	2	4	40.4211	13.5004	3	6
Larp4b	chr17	+	63236006	63236031	18.2714	16.2423	19.7149	20.0594	3035	495	164	29	384	1875	111	168	12	384	2	5	166.106	115.439	4	9
Lars	chr18	-	36579363	36579379	30.8948	30.0517	32.4907	29.7756	986	102	197	22	232	486	21	304	14	246	3	7	31.9148	16.1721	2	5
Lars2	chr8	+	132441313	132441315	5.77555	5.69538	4.59985	4.95288	446	96	362	19	468	274	26	358	15	418	2	3	77.2221	48.1092	3	8
Lcat	chr19	-	37916799	37916810	53.1669	72.3829	39.9508	56.675	821	10	351	0	1	702	2	228	0	1	4	8	15.4419	9.69842	1	3
Ldah	chr6	+	33407263	33407250	19.7354	17.0312	21.4449	19.7361	605	618	450	5	205	285	248	460	2	194	3	6	30.6555	16.7339	2	5
Ldha	chr1	+	102900287	102900288	78.1952	109.423	83.5075	167.751	3061	506	387	10	171	1288	191	371	4	338	4	9	39.1456	11.7708	3	6
Ldhb	chr4	-	176719999	176719954	857.628	835.71	968.193	544.035	4190	476	377	22	334	1626	205	377	20	334	4	10	4.88557	1.94565	1	1
Lef1	chr2	+	236233437	236233529	3.54155	6.35161	3.67161	8.56735	22	10	120	12	488	8	16	316	6	484	1	2	6.21197	1.25952	1	1
Lekr1	chr2	+	157453427	157453397	2.46915	2.00439	2.84397	1.7197	248	848	422	26	265	94	269	422	13	386	1	2	100.439	46.8972	4	8
Lemd3	chr7	-	63045728	63045758	5.80612	4.7185	5.33647	4.78848	1462	465	463	33	434	686	193	461	32	462	2	3	251.803	145.385	4	10
Leng1	chr1	+	64126881	64126899	18.4937	16.0849	19.0246	11.763	2351	385	272	13	349	1143	110	272	2	434	3	6	127.124	71.0604	4	9
Leng8	chr1	-	73733788	73733777	333.476	153.461	192.589	98.8629	2988	586	335	920	213	1585	306	335	313	213	4	10	8.96017	10.3284	1	2
Leo1	chr8	+	82380905	82380892	35.2781	36.062	36.6841	36.4901	2086	1297	398	115	471	887	449	398	41	477	3	7	59.1302	24.5965	3	7
Leprot	chr5	+	120498909	120498923	55.3893	57.023	62.5369	58.692	1481	41	7	69	355	541	17	72	52	355	4	8	26.738	9.48739	2	4
Leprotl1	chr16	+	61758940	61758910	54.4675	57.0324	60.4118	44.388	1464	1216	434	118	416	545	546	434	76	245	4	8	26.8784	9.55597	2	4
Letm2	chr16	+	71241334	71241379	11.6063	5.95817	7.48157	4.26851	1743	358	378	467	500	823	121	378	155	500	2	4	150.178	138.13	4	9
Lfng	chr12	-	16126211	16126224	60.3434	58.2513	56.1491	46.7931	14404	128	270	25	308	3982	60	270	49	308	4	9	238.701	68.359	4	10
Lgals1	chr7	+	120153183	120153156	421.266	1138.31	500.192	1951.84	2151	50	249	2	27	6110	57	249	4	353	4	10	5.10604	5.36762	1	1
Lgals8	chr17	-	66511870	66511876	9.35301	7.95832	9.15586	9.83447	699	314	394	10	61	341	70	395	3	63	2	4	74.7353	42.8482	3	8
Lhfpl4	chr4	-	145147397	145147434	2.28857	1.9353	1.82164	3.24131	377	14	462	32	214	200	25	451	14	182	1	2	164.732	103.343	4	9
Lig1	chr1	+	75356219	75356246	19.1614	21.531	16.6475	22.2827	217	615	305	43	320	98	422	401	14	320	3	6	11.3249	4.55158	1	2
Limch1	chr14	-	43072843	43072864	7.94981	3.49152	7.22642	4.56853	1274	52	384	21	338	365	25	384	14	103	2	4	160.255	104.539	4	9
Limk2	chr14	-	83641892	83641902	14.4087	7.15763	11.1356	10.8341	297	8	302	41	132	72	2	284	21	132	2	5	20.6125	10.0592	2	4
Lin37	chr1	-	89014189	89014157	36.702	35.7332	37.5641	34.5052	1232	1	322	8	230	370	1	23	1	59	3	7	33.5677	10.3545	2	5
Lin7a	chr7	+	49429612	49429592	0.31061	1.46111	0.349407	0.536229	26	6	150	0	1	14	4	149	0	1	1	1	83.7063	9.58179	3	8
Lin7c	chr3	+	101010922	101010898	2.47748	2.83439	2.97989	4.21812	3384	1233	386	10	426	2501	575	408	20	424	1	2	1365.9	882.376	4	10
Lipt1	chr9	+	44466626	44466766	2.06202	1.76578	2.3107	1.06774	552	112	432	22	49	150	33	432	4	3	1	2	267.699	84.9481	4	10
Lix1l	chr2	+	198726117	198726123	47.1768	60.1561	49.8602	69.3757	1557	48	229	199	441	694	30	304	110	441	4	8	33.0035	11.5367	2	5
Llgl1	chr10	+	46941008	46940968	57.8596	54.8596	51.4201	44.2721	1053	339	304	2	368	423	214	302	9	207	4	9	18.1992	7.71059	2	3
Lman1	chr18	-	61707317	61707317	14.422	15.333	14.8654	18.6582	418	123	191	13	487	253	48	316	4	237	2	5	28.9835	16.5004	2	5
Lman2	chr17	+	9798135	9798119	153.123	165.434	169.375	174.59	1871	109	131	35	251	908	41	131	11	251	4	10	12.2189	5.48859	1	2
Lman2l	chr9	-	43023015	43023012	6.06283	4.69913	5.7405	8.34393	687	248	333	16	446	267	45	333	7	480	2	3	113.313	56.819	4	9
Lmbr1	chr4	-	2274111	2274128	3.5752	4.54265	3.89785	3.80469	2305	542	337	35	365	594	378	337	36	365	1	2	644.72	130.761	4	10
Lmbrd1	chr9	+	30939554	30939624	20.6849	17.8072	19.4026	22.895	924	213	298	153	290	451	77	298	76	290	3	6	44.6702	25.3268	3	6
Lmbrd2	chr2	+	58534475	58534474	0.315031	0.295065	0.26609	0.274917	744	352	313	36	202	457	263	311	13	190	1	1	2361.67	1548.81	4	10
Lmcd1	chr4	+	144192988	144192976	0.791109	2.10343	0.783788	3.00301	43	0	1	0	1	33	0	1	0	1	1	1	54.3541	15.6887	3	7
Lmln	chr11	-	70961358	70961257	2.79324	1.26734	2.28346	1.88598	630	181	224	130	417	227	52	224	28	361	1	2	225.545	179.116	4	10
Lmna	chr2	-	187863552	187863552	20.2932	42.4411	21.1577	56.5606	358	59	364	14	457	152	24	364	12	54	3	6	17.6414	3.58144	2	3
Lmnb2	chr7	+	11660901	11660932	17.0002	14.8357	14.5721	15.0856	581	23	378	32	221	262	2	343	1	350	2	5	34.176	17.6602	2	5
Lmo2	chr3	+	93920446	93920438	4.11212	3.92788	4.45918	6.45864	69	3	361	88	427	60	1	339	25	427	1	2	16.7797	15.2754	1	3
Lmod1	chr13	+	52147567	52147569	0.714334	1.36599	0.766486	1.64156	112	146	261	6	160	67	172	261	1	205	1	1	156.789	49.0487	4	9
Lnx2	chr12	+	9728485	9728508	5.57708	9.05473	6.41229	6.65893	515	289	268	29	307	198	75	272	10	257	1	3	92.3423	21.867	4	8
LOC100125367	chr13	+	111890893	111890887	4.9045	5.95765	5.4614	5.06278	522	475	306	2	375	369	236	306	3	8	1	3	106.433	61.9372	4	8
LOC100125368	chr7	-	10916134	10916140	3.53593	2.7996	3.83507	2.75618	5112	0	1	0	1	1630	0	1	0	1	1	2	1445.73	582.227	4	10
LOC100294508	chr5	+	144779680	144779652	26.7222	35.1912	27.4348	30.4132	666	477	75	42	237	313	128	104	24	237	3	7	24.9231	8.89428	2	4
LOC100363521	chr4	-	40420713	40420716	43.5398	42.9219	47.2845	38.7831	234	220	440	13	291	85	77	440	7	333	3	8	5.37439	1.98034	1	1
LOC100365289	chr14	-	1469958	1469973	20.8829	17.3822	21.4242	17.7333	730	56	379	990	243	478	41	339	392	203	3	6	34.9569	27.4994	2	5
LOC100365921	chr8	+	23167973	23168034	15.9576	15.2095	17.5688	14.2562	1777	484	261	30	288	1196	178	259	15	316	2	5	111.358	78.6349	4	9
LOC100366030	chr14	-	6148925	6148919	2.86812	2.62513	3.31632	4.71587	194	0	1	0	1	78	0	1	0	1	1	2	67.6402	29.7129	3	7
LOC100909675	chr4	-	7822858	7822875	11.5268	10.1314	11.768	9.56759	235	4	262	39	224	73	0	1	17	224	2	4	20.3872	7.20529	2	4
LOC100910237	chr1	-	22758028	22757934	7.86635	7.53997	8.43802	5.56495	621	3266	185	191	311	202	1759	185	83	310	2	4	78.9439	26.7906	3	8
[truncated: 5,113 more rows]
