# Supplementary material for: Genome-wide RNA pol II initiation and pausing in neural progenitors of the rat
Source: BMC Genomics. 2019 Jun 11;20:477. doi: 10.1186/s12864-019-5829-4 (PMC6558777; doi:10.1186/s12864-019-5829-4)
Supplement: Supplementary file 3 — Panther GO analysis of highest and lowest PI genes. (XLSX 19 kb) [file 12864_2019_5829_MOESM3_ESM.xlsx]

## Sheet: Pausing_top_quartile
Highest pausing index genes - top quartile
Analysis Type:	PANTHER Overrepresentation Test (Released 20181113)
Annotation Version and Release Date:	PANTHER version 14.0 Released 2018-12-03
Analyzed List:	Client Text Box Input (Rattus norvegicus)
Reference List:	Rattus norvegicus (all genes in database)
Test Type:	FISHER
Correction:	FDR
PANTHER GO-Slim Biological Process	Rattus norvegicus - REFLIST (21465)	Client Text Box Input (1731)	Client Text Box Input (expected)	Client Text Box Input (over/under)	Client Text Box Input (fold Enrichment)	Client Text Box Input (raw P-value)	Client Text Box Input (FDR)
negative regulation of protein phosphorylation (GO:0001933)	34	11	2.74	+	4.01	0.000367	0.041
negative regulation of protein modification process (GO:0031400)	38	12	3.06	+	3.92	0.000242	0.0392
vesicle-mediated transport (GO:0016192)	276	44	22.26	+	1.98	9.2e-05	0.0274
regulation of cellular protein metabolic process (GO:0032268)	303	45	24.43	+	1.84	0.000288	0.0395
regulation of protein modification process (GO:0031399)	303	45	24.43	+	1.84	0.000288	0.0367
regulation of cellular process (GO:0050794)	2424	248	195.48	+	1.27	0.00023	0.041
regulation of biological process (GO:0050789)	3674	361	296.28	+	1.22	0.000113	0.0289
biological regulation (GO:0065007)	3997	385	322.33	+	1.19	0.000272	0.0405
response to stimulus (GO:0050896)	1994	70	160.8	-	0.44	8.04e-16	3.59e-13
immune response (GO:0006955)	456	15	36.77	-	0.41	0.000123	0.0274
immune effector process (GO:0002252)	142	1	11.45	-	0.09	0.000333	0.0396
detection of stimulus (GO:0051606)	705	3	56.85	-	0.05	4.66e-20	2.77e-17
immune response-activating cell surface receptor signaling pathway (GO:0002429)	134	0	10.81	-	< 0.01	4.73e-05	0.0169
detection of chemical stimulus involved in sensory perception (GO:0050907)	679	0	54.76	-	< 0.01	1.33e-23	2.37e-20
detection of stimulus involved in sensory perception (GO:0050906)	679	0	54.76	-	< 0.01	1.33e-23	1.19e-20
antigen receptor-mediated signaling pathway (GO:0050851)	121	0	9.76	-	< 0.01	0.000164	0.0325

## Sheet: Pausing_top_decile
Highest pausing index genes - top decile
Analysis Type:	PANTHER Overrepresentation Test (Released 20181113)
Annotation Version and Release Date:	PANTHER version 14.0 Released 2018-12-03
Analyzed List:	Client Text Box Input (Rattus norvegicus)
Reference List:	Rattus norvegicus (all genes in database)
Test Type:	FISHER
Correction:	FDR
PANTHER GO-Slim Biological Process	Rattus norvegicus - REFLIST (21465)	Client Text Box Input (693)	Client Text Box Input (expected)	Client Text Box Input (over/under)	Client Text Box Input (fold Enrichment)	Client Text Box Input (raw P-value)	Client Text Box Input (FDR)
regulation of protein metabolic process (GO:0051246)	373	28	12.04	+	2.33	0.000108	0.0386
regulation of biological process (GO:0050789)	3674	158	118.62	+	1.33	0.000188	0.0479
biological regulation (GO:0065007)	3997	171	129.04	+	1.33	0.000112	0.0334
response to stimulus (GO:0050896)	1994	34	64.38	-	0.53	3.02e-05	0.0135
detection of stimulus (GO:0051606)	705	3	22.76	-	0.13	4.88e-07	0.00029
detection of chemical stimulus involved in sensory perception (GO:0050907)	679	0	21.92	-	< 0.01	6.75e-10	1.2e-06
detection of stimulus involved in sensory perception (GO:0050906)	679	0	21.92	-	< 0.01	6.75e-10	6.02e-07

## Sheet: Pausing_bottom_quartile
Lowest pausing index genes - top quartile
Analysis Type:	PANTHER Overrepresentation Test (Released 20181113)
Annotation Version and Release Date:	PANTHER version 14.0 Released 2018-12-03
Analyzed List:	Client Text Box Input (Rattus norvegicus)
Reference List:	Rattus norvegicus (all genes in database)
Test Type:	FISHER
Correction:	FDR
PANTHER GO-Slim Biological Process	Rattus norvegicus - REFLIST (21465)	Client Text Box Input (1762)	Client Text Box Input (expected)	Client Text Box Input (over/under)	Client Text Box Input (fold Enrichment)	Client Text Box Input (raw P-value)	Client Text Box Input (FDR)
protein stabilization (GO:0050821)	8	5	0.66	+	7.61	0.00192	0.0398
oxidative phosphorylation (GO:0006119)	16	8	1.31	+	6.09	0.000263	0.00887
protein targeting to ER (GO:0045047)	15	7	1.23	+	5.69	0.000881	0.0218
ATP synthesis coupled proton transport (GO:0015986)	41	17	3.37	+	5.05	8.31e-07	0.000106
aerobic respiration (GO:0009060)	29	9	2.38	+	3.78	0.00177	0.0372
energy derivation by oxidation of organic compounds (GO:0015980)	51	15	4.19	+	3.58	9.93e-05	0.00412
ATP biosynthetic process (GO:0006754)	85	21	6.98	+	3.01	4.06e-05	0.0022
respiratory electron transport chain (GO:0022904)	89	21	7.31	+	2.87	7.16e-05	0.00312
regulation of actin polymerization or depolymerization (GO:0008064)	64	15	5.25	+	2.86	0.000785	0.0206
electron transport chain (GO:0022900)	91	21	7.47	+	2.81	9.4e-05	0.00399
monosaccharide metabolic process (GO:0005996)	66	15	5.42	+	2.77	0.00103	0.0242
nucleotide metabolic process (GO:0009117)	160	36	13.13	+	2.74	7.93e-07	0.000109
protein folding (GO:0006457)	92	20	7.55	+	2.65	0.000413	0.0123
nucleoside phosphate metabolic process (GO:0006753)	166	36	13.63	+	2.64	1.41e-06	0.000157
DNA replication (GO:0006260)	98	21	8.04	+	2.61	0.00031	0.0102
generation of precursor metabolites and energy (GO:0006091)	184	39	15.1	+	2.58	1.19e-06	0.000142
purine ribonucleotide metabolic process (GO:0009150)	128	27	10.51	+	2.57	4.45e-05	0.00227
purine nucleotide metabolic process (GO:0006163)	130	27	10.67	+	2.53	5.41e-05	0.00248
organophosphate metabolic process (GO:0019637)	179	37	14.69	+	2.52	3.16e-06	0.000297
regulation of supramolecular fiber organization (GO:1902903)	78	16	6.4	+	2.5	0.00239	0.0486
purine ribonucleotide biosynthetic process (GO:0009152)	117	24	9.6	+	2.5	0.000165	0.00628
mRNA splicing, via spliceosome (GO:0000398)	155	31	12.72	+	2.44	3.38e-05	0.00188
mRNA processing (GO:0006397)	205	40	16.83	+	2.38	4.22e-06	0.000377
RNA processing (GO:0006396)	255	47	20.93	+	2.25	2.71e-06	0.000269
protein ubiquitination (GO:0016567)	200	36	16.42	+	2.19	5.68e-05	0.00254
rRNA processing (GO:0006364)	140	24	11.49	+	2.09	0.00168	0.0361
protein modification by small protein conjugation (GO:0032446)	223	38	18.31	+	2.08	0.00013	0.00505
cellular protein-containing complex assembly (GO:0034622)	165	28	13.54	+	2.07	0.000882	0.0216
rRNA metabolic process (GO:0016072)	156	26	12.81	+	2.03	0.00171	0.0363
nucleic acid metabolic process (GO:0090304)	518	84	42.52	+	1.98	5.13e-08	9.17e-06
RNA metabolic process (GO:0016070)	498	80	40.88	+	1.96	1.64e-07	2.45e-05
modification-dependent macromolecule catabolic process (GO:0043632)	235	37	19.29	+	1.92	0.000492	0.0142
modification-dependent protein catabolic process (GO:0019941)	230	36	18.88	+	1.91	0.000654	0.0183
nucleobase-containing compound metabolic process (GO:0006139)	689	107	56.56	+	1.89	7.19e-09	1.83e-06
cellular aromatic compound metabolic process (GO:0006725)	710	108	58.28	+	1.85	1.24e-08	2.77e-06
protein modification by small protein conjugation or removal (GO:0070647)	291	44	23.89	+	1.84	0.000359	0.0114
macromolecule catabolic process (GO:0009057)	272	41	22.33	+	1.84	0.000756	0.0201
cellular macromolecule catabolic process (GO:0044265)	261	39	21.42	+	1.82	0.000907	0.0219
ribonucleoprotein complex assembly (GO:0022618)	423	63	34.72	+	1.81	2.8e-05	0.00161
ribonucleoprotein complex subunit organization (GO:0071826)	426	63	34.97	+	1.8	4.19e-05	0.0022
phosphorus metabolic process (GO:0006793)	346	51	28.4	+	1.8	0.000243	0.00835
regulation of cellular component organization (GO:0051128)	267	39	21.92	+	1.78	0.00147	0.0336
cellular metabolic process (GO:0044237)	1567	226	128.63	+	1.76	7.97e-15	2.85e-12
cell cycle (GO:0007049)	324	46	26.6	+	1.73	0.000988	0.0235
protein-containing complex subunit organization (GO:0043933)	538	76	44.16	+	1.72	2.61e-05	0.00156
formation of translation initiation ternary complex (GO:0001677)	312	44	25.61	+	1.72	0.00161	0.0359
translational termination (GO:0006415)	312	44	25.61	+	1.72	0.00161	0.0354
translational elongation (GO:0006414)	312	44	25.61	+	1.72	0.00161	0.035
organic substance catabolic process (GO:1901575)	362	51	29.72	+	1.72	0.000663	0.0182
cellular component assembly (GO:0022607)	468	65	38.42	+	1.69	0.000175	0.00638
protein-containing complex disassembly (GO:0032984)	346	48	28.4	+	1.69	0.00105	0.0244
cellular protein complex disassembly (GO:0043624)	332	46	27.25	+	1.69	0.00159	0.0358
protein modification process (GO:0036211)	632	81	51.88	+	1.56	0.000239	0.00835
intracellular protein transport (GO:0006886)	593	76	48.68	+	1.56	0.000464	0.0136
cellular protein modification process (GO:0006464)	630	80	51.71	+	1.55	0.000393	0.0121
macromolecule modification (GO:0043412)	769	97	63.12	+	1.54	0.000107	0.00423
establishment of localization in cell (GO:0051649)	740	91	60.74	+	1.5	0.000387	0.0121
intracellular transport (GO:0046907)	721	88	59.18	+	1.49	0.00069	0.0187
macromolecule metabolic process (GO:0043170)	1583	188	129.94	+	1.45	1.77e-06	0.000186
metabolic process (GO:0008152)	4840	551	397.3	+	1.39	6.96e-16	3.11e-13
organic substance metabolic process (GO:0071704)	1998	222	164.01	+	1.35	1.36e-05	0.000933
cellular component organization or biogenesis (GO:0071840)	2170	240	178.13	+	1.35	7.49e-06	0.000582
cellular component organization (GO:0016043)	2141	235	175.75	+	1.34	1.69e-05	0.00108
Unclassified (UNCLASSIFIED)	10812	768	887.53	-	0.87	4.81e-08	9.53e-06
response to stimulus (GO:0050896)	1994	84	163.68	-	0.51	7.07e-12	2.1e-09
regulation of response to stimulus (GO:0048583)	277	7	22.74	-	0.31	0.000398	0.012
immune response (GO:0006955)	456	9	37.43	-	0.24	1.14e-07	1.84e-05
defense response (GO:0006952)	235	4	19.29	-	0.21	0.000106	0.00429
innate immune response (GO:0045087)	196	3	16.09	-	0.19	0.000227	0.00811
immune response-activating cell surface receptor signaling pathway (GO:0002429)	134	0	11	-	< 0.01	4.8e-05	0.00225
immune response-regulating signaling pathway (GO:0002764)	154	0	12.64	-	< 0.01	9.48e-06	0.000705
immune response-activating signal transduction (GO:0002757)	154	0	12.64	-	< 0.01	9.48e-06	0.000677
B cell activation (GO:0042113)	90	0	7.39	-	< 0.01	0.00194	0.0397
defense response to bacterium (GO:0042742)	132	0	10.84	-	< 0.01	4.68e-05	0.00232
detection of chemical stimulus involved in sensory perception (GO:0050907)	679	0	55.74	-	< 0.01	5.78e-24	5.16e-21
detection of stimulus involved in sensory perception (GO:0050906)	679	0	55.74	-	< 0.01	5.78e-24	3.44e-21
positive regulation of leukocyte activation (GO:0002696)	103	0	8.45	-	< 0.01	0.000538	0.0152
positive regulation of immune system process (GO:0002684)	106	0	8.7	-	< 0.01	0.000354	0.0115
leukocyte activation (GO:0045321)	150	0	12.31	-	< 0.01	1.46e-05	0.000965
detection of stimulus (GO:0051606)	705	0	57.87	-	< 0.01	4.32e-25	7.71e-22
B cell receptor signaling pathway (GO:0050853)	96	0	7.88	-	< 0.01	0.000795	0.0206
antigen receptor-mediated signaling pathway (GO:0050851)	121	0	9.93	-	< 0.01	0.000174	0.00647
humoral immune response (GO:0006959)	99	0	8.13	-	< 0.01	0.000827	0.0211
lymphocyte activation (GO:0046649)	143	0	11.74	-	< 0.01	2.1e-05	0.00129
positive regulation of lymphocyte activation (GO:0051251)	100	0	8.21	-	< 0.01	0.000854	0.0215
cell activation (GO:0001775)	161	0	13.22	-	< 0.01	6.71e-06	0.000544
regulation of immune response (GO:0050776)	160	0	13.13	-	< 0.01	6.48e-06	0.000551
defense response to other organism (GO:0098542)	132	0	10.84	-	< 0.01	4.68e-05	0.00226

## Sheet: Pausing_bottom_decile
Lowest Pausing Index Genes - top decile
Analysis Type:	PANTHER Overrepresentation Test (Released 20181113)
Annotation Version and Release Date:	PANTHER version 14.0 Released 2018-12-03
Analyzed List:	Client Text Box Input (Rattus norvegicus)
Reference List:	Rattus norvegicus (all genes in database)
Test Type:	FISHER
Correction:	FDR
PANTHER GO-Slim Biological Process	Rattus norvegicus - REFLIST (21465)	Client Text Box Input (710)	Client Text Box Input (expected)	Client Text Box Input (over/under)	Client Text Box Input (fold Enrichment)	Client Text Box Input (raw P-value)	Client Text Box Input (FDR)
cellular metabolic process (GO:0044237)	1567	85	51.83	+	1.64	1.58e-05	0.00563
response to stimulus (GO:0050896)	1994	33	65.96	-	0.5	6.02e-06	0.00269
detection of chemical stimulus involved in sensory perception (GO:0050907)	679	0	22.46	-	< 0.01	2.85e-10	2.54e-07
detection of stimulus involved in sensory perception (GO:0050906)	679	0	22.46	-	< 0.01	2.85e-10	1.69e-07
detection of stimulus (GO:0051606)	705	0	23.32	-	< 0.01	1.28e-10	2.28e-07
