# Supplementary material for: Genome-wide RNA pol II initiation and pausing in neural progenitors of the rat
Source: BMC Genomics. 2019 Jun 11;20:477. doi: 10.1186/s12864-019-5829-4 (PMC6558777; doi:10.1186/s12864-019-5829-4)
Supplement: Supplementary file 4 — Stringtie assembly of new transcripts, as a Gene Transfer Format (GTF) file. (TXT 11349 kb) [file 12864_2019_5829_MOESM4_ESM.txt]

chr1	StringTie	transcript	229981	230477	.	+	.	transcript_id "MSTRG.1.1"; gene_id "MSTRG.1"; xloc "XLOC_000001"; class_code "u"; tss_id "TSS1";
chr1	StringTie	exon	229981	230477	.	+	.	transcript_id "MSTRG.1.1"; gene_id "MSTRG.1"; exon_number "1";
chr1	StringTie	transcript	1642711	1643348	.	+	.	transcript_id "MSTRG.4.1"; gene_id "MSTRG.4"; xloc "XLOC_000004"; class_code "u"; tss_id "TSS5";
chr1	StringTie	exon	1642711	1643348	.	+	.	transcript_id "MSTRG.4.1"; gene_id "MSTRG.4"; exon_number "1";
chr1	StringTie	transcript	1671268	1675496	.	+	.	transcript_id "MSTRG.8.6"; gene_id "MSTRG.8"; xloc "XLOC_000005"; class_code "u"; tss_id "TSS6";
chr1	StringTie	exon	1671268	1671443	.	+	.	transcript_id "MSTRG.8.6"; gene_id "MSTRG.8"; exon_number "1";
chr1	StringTie	exon	1671848	1671934	.	+	.	transcript_id "MSTRG.8.6"; gene_id "MSTRG.8"; exon_number "2";
chr1	StringTie	exon	1673111	1675496	.	+	.	transcript_id "MSTRG.8.6"; gene_id "MSTRG.8"; exon_number "3";
chr1	StringTie	transcript	2782866	2786280	.	+	.	transcript_id "MSTRG.20.1"; gene_id "MSTRG.20"; xloc "XLOC_000010"; class_code "u"; tss_id "TSS13";
chr1	StringTie	exon	2782866	2786280	.	+	.	transcript_id "MSTRG.20.1"; gene_id "MSTRG.20"; exon_number "1";
chr1	StringTie	transcript	3241909	3252343	.	+	.	transcript_id "MSTRG.21.1"; gene_id "MSTRG.21"; xloc "XLOC_000011"; class_code "u"; tss_id "TSS14";
chr1	StringTie	exon	3241909	3244582	.	+	.	transcript_id "MSTRG.21.1"; gene_id "MSTRG.21"; exon_number "1";
chr1	StringTie	exon	3244611	3252343	.	+	.	transcript_id "MSTRG.21.1"; gene_id "MSTRG.21"; exon_number "2";
chr1	StringTie	transcript	4592309	4593711	.	+	.	transcript_id "MSTRG.27.1"; gene_id "MSTRG.27"; xloc "XLOC_000012"; class_code "u"; tss_id "TSS15";
chr1	StringTie	exon	4592309	4593711	.	+	.	transcript_id "MSTRG.27.1"; gene_id "MSTRG.27"; exon_number "1";
chr1	StringTie	transcript	11772153	11772461	.	+	.	transcript_id "MSTRG.51.1"; gene_id "MSTRG.51"; xloc "XLOC_000024"; class_code "u"; tss_id "TSS30";
chr1	StringTie	exon	11772153	11772461	.	+	.	transcript_id "MSTRG.51.1"; gene_id "MSTRG.51"; exon_number "1";
chr1	StringTie	transcript	11937166	11941939	.	+	.	transcript_id "MSTRG.63.1"; gene_id "MSTRG.63"; xloc "XLOC_000026"; class_code "u"; tss_id "TSS38";
chr1	StringTie	exon	11937166	11937495	.	+	.	transcript_id "MSTRG.63.1"; gene_id "MSTRG.63"; exon_number "1";
chr1	StringTie	exon	11941773	11941939	.	+	.	transcript_id "MSTRG.63.1"; gene_id "MSTRG.63"; exon_number "2";
chr1	StringTie	transcript	11937166	11947131	.	+	.	transcript_id "MSTRG.63.2"; gene_id "MSTRG.63"; xloc "XLOC_000026"; class_code "u"; tss_id "TSS38";
chr1	StringTie	exon	11937166	11937495	.	+	.	transcript_id "MSTRG.63.2"; gene_id "MSTRG.63"; exon_number "1";
chr1	StringTie	exon	11946965	11947131	.	+	.	transcript_id "MSTRG.63.2"; gene_id "MSTRG.63"; exon_number "2";
chr1	StringTie	transcript	13468423	13705366	.	+	.	transcript_id "MSTRG.57.1"; gene_id "MSTRG.57"; xloc "XLOC_000031"; class_code "u"; tss_id "TSS44";
chr1	StringTie	exon	13468423	13473272	.	+	.	transcript_id "MSTRG.57.1"; gene_id "MSTRG.57"; exon_number "1";
chr1	StringTie	exon	13642747	13642899	.	+	.	transcript_id "MSTRG.57.1"; gene_id "MSTRG.57"; exon_number "2";
chr1	StringTie	exon	13666192	13666316	.	+	.	transcript_id "MSTRG.57.1"; gene_id "MSTRG.57"; exon_number "3";
chr1	StringTie	exon	13682084	13682276	.	+	.	transcript_id "MSTRG.57.1"; gene_id "MSTRG.57"; exon_number "4";
chr1	StringTie	exon	13696687	13699956	.	+	.	transcript_id "MSTRG.57.1"; gene_id "MSTRG.57"; exon_number "5";
chr1	StringTie	exon	13700459	13700591	.	+	.	transcript_id "MSTRG.57.1"; gene_id "MSTRG.57"; exon_number "6";
chr1	StringTie	exon	13704072	13705366	.	+	.	transcript_id "MSTRG.57.1"; gene_id "MSTRG.57"; exon_number "7";
chr1	StringTie	transcript	13470431	13705369	.	+	.	transcript_id "MSTRG.57.2"; gene_id "MSTRG.57"; xloc "XLOC_000031"; class_code "u"; tss_id "TSS45";
chr1	StringTie	exon	13470431	13473272	.	+	.	transcript_id "MSTRG.57.2"; gene_id "MSTRG.57"; exon_number "1";
chr1	StringTie	exon	13642747	13642899	.	+	.	transcript_id "MSTRG.57.2"; gene_id "MSTRG.57"; exon_number "2";
chr1	StringTie	exon	13666192	13666316	.	+	.	transcript_id "MSTRG.57.2"; gene_id "MSTRG.57"; exon_number "3";
chr1	StringTie	exon	13682084	13682276	.	+	.	transcript_id "MSTRG.57.2"; gene_id "MSTRG.57"; exon_number "4";
chr1	StringTie	exon	13687063	13687194	.	+	.	transcript_id "MSTRG.57.2"; gene_id "MSTRG.57"; exon_number "5";
chr1	StringTie	exon	13696687	13699956	.	+	.	transcript_id "MSTRG.57.2"; gene_id "MSTRG.57"; exon_number "6";
chr1	StringTie	exon	13700459	13700591	.	+	.	transcript_id "MSTRG.57.2"; gene_id "MSTRG.57"; exon_number "7";
chr1	StringTie	exon	13704072	13705369	.	+	.	transcript_id "MSTRG.57.2"; gene_id "MSTRG.57"; exon_number "8";
chr1	StringTie	transcript	13705448	13706824	.	+	.	transcript_id "MSTRG.58.1"; gene_id "MSTRG.58"; xloc "XLOC_000032"; class_code "u"; tss_id "TSS46";
chr1	StringTie	exon	13705448	13706824	.	+	.	transcript_id "MSTRG.58.1"; gene_id "MSTRG.58"; exon_number "1";
chr1	StringTie	transcript	15890599	15893536	.	+	.	transcript_id "MSTRG.75.1"; gene_id "MSTRG.75"; xloc "XLOC_000042"; class_code "u"; tss_id "TSS60";
chr1	StringTie	exon	15890599	15893536	.	+	.	transcript_id "MSTRG.75.1"; gene_id "MSTRG.75"; exon_number "1";
chr1	StringTie	transcript	18491143	19143488	.	+	.	transcript_id "MSTRG.80.1"; gene_id "MSTRG.80"; xloc "XLOC_000046"; class_code "u"; tss_id "TSS66";
chr1	StringTie	exon	18491143	18491492	.	+	.	transcript_id "MSTRG.80.1"; gene_id "MSTRG.80"; exon_number "1";
chr1	StringTie	exon	18644225	18644395	.	+	.	transcript_id "MSTRG.80.1"; gene_id "MSTRG.80"; exon_number "2";
chr1	StringTie	exon	18655867	18655979	.	+	.	transcript_id "MSTRG.80.1"; gene_id "MSTRG.80"; exon_number "3";
chr1	StringTie	exon	18693771	18694013	.	+	.	transcript_id "MSTRG.80.1"; gene_id "MSTRG.80"; exon_number "4";
chr1	StringTie	exon	18742523	18742702	.	+	.	transcript_id "MSTRG.80.1"; gene_id "MSTRG.80"; exon_number "5";
chr1	StringTie	exon	18746285	18746374	.	+	.	transcript_id "MSTRG.80.1"; gene_id "MSTRG.80"; exon_number "6";
chr1	StringTie	exon	18747742	18747859	.	+	.	transcript_id "MSTRG.80.1"; gene_id "MSTRG.80"; exon_number "7";
chr1	StringTie	exon	18753881	18754059	.	+	.	transcript_id "MSTRG.80.1"; gene_id "MSTRG.80"; exon_number "8";
chr1	StringTie	exon	18757412	18757511	.	+	.	transcript_id "MSTRG.80.1"; gene_id "MSTRG.80"; exon_number "9";
chr1	StringTie	exon	18760396	18760556	.	+	.	transcript_id "MSTRG.80.1"; gene_id "MSTRG.80"; exon_number "10";
chr1	StringTie	exon	18778788	18778928	.	+	.	transcript_id "MSTRG.80.1"; gene_id "MSTRG.80"; exon_number "11";
chr1	StringTie	exon	18782027	18782200	.	+	.	transcript_id "MSTRG.80.1"; gene_id "MSTRG.80"; exon_number "12";
chr1	StringTie	exon	18835186	18835287	.	+	.	transcript_id "MSTRG.80.1"; gene_id "MSTRG.80"; exon_number "13";
chr1	StringTie	exon	18836538	18836749	.	+	.	transcript_id "MSTRG.80.1"; gene_id "MSTRG.80"; exon_number "14";
chr1	StringTie	exon	18852742	18852853	.	+	.	transcript_id "MSTRG.80.1"; gene_id "MSTRG.80"; exon_number "15";
chr1	StringTie	exon	18859519	18859632	.	+	.	transcript_id "MSTRG.80.1"; gene_id "MSTRG.80"; exon_number "16";
chr1	StringTie	exon	18863688	18863815	.	+	.	transcript_id "MSTRG.80.1"; gene_id "MSTRG.80"; exon_number "17";
chr1	StringTie	exon	18871155	18871241	.	+	.	transcript_id "MSTRG.80.1"; gene_id "MSTRG.80"; exon_number "18";
chr1	StringTie	exon	18878654	18878865	.	+	.	transcript_id "MSTRG.80.1"; gene_id "MSTRG.80"; exon_number "19";
chr1	StringTie	exon	18882638	18882744	.	+	.	transcript_id "MSTRG.80.1"; gene_id "MSTRG.80"; exon_number "20";
chr1	StringTie	exon	18886039	18886219	.	+	.	transcript_id "MSTRG.80.1"; gene_id "MSTRG.80"; exon_number "21";
chr1	StringTie	exon	18890253	18890389	.	+	.	transcript_id "MSTRG.80.1"; gene_id "MSTRG.80"; exon_number "22";
chr1	StringTie	exon	18903629	18903865	.	+	.	transcript_id "MSTRG.80.1"; gene_id "MSTRG.80"; exon_number "23";
chr1	StringTie	exon	18905728	18905871	.	+	.	transcript_id "MSTRG.80.1"; gene_id "MSTRG.80"; exon_number "24";
chr1	StringTie	exon	18906544	18906723	.	+	.	transcript_id "MSTRG.80.1"; gene_id "MSTRG.80"; exon_number "25";
chr1	StringTie	exon	18906821	18907009	.	+	.	transcript_id "MSTRG.80.1"; gene_id "MSTRG.80"; exon_number "26";
chr1	StringTie	exon	18907096	18907229	.	+	.	transcript_id "MSTRG.80.1"; gene_id "MSTRG.80"; exon_number "27";
chr1	StringTie	exon	18919971	18920088	.	+	.	transcript_id "MSTRG.80.1"; gene_id "MSTRG.80"; exon_number "28";
chr1	StringTie	exon	18928613	18928747	.	+	.	transcript_id "MSTRG.80.1"; gene_id "MSTRG.80"; exon_number "29";
chr1	StringTie	exon	18944438	18944562	.	+	.	transcript_id "MSTRG.80.1"; gene_id "MSTRG.80"; exon_number "30";
chr1	StringTie	exon	18950547	18950633	.	+	.	transcript_id "MSTRG.80.1"; gene_id "MSTRG.80"; exon_number "31";
chr1	StringTie	exon	18953243	18953436	.	+	.	transcript_id "MSTRG.80.1"; gene_id "MSTRG.80"; exon_number "32";
chr1	StringTie	exon	18967423	18967565	.	+	.	transcript_id "MSTRG.80.1"; gene_id "MSTRG.80"; exon_number "33";
chr1	StringTie	exon	18972110	18972208	.	+	.	transcript_id "MSTRG.80.1"; gene_id "MSTRG.80"; exon_number "34";
chr1	StringTie	exon	18980288	18980399	.	+	.	transcript_id "MSTRG.80.1"; gene_id "MSTRG.80"; exon_number "35";
chr1	StringTie	exon	18984956	18985118	.	+	.	transcript_id "MSTRG.80.1"; gene_id "MSTRG.80"; exon_number "36";
chr1	StringTie	exon	18986371	18986581	.	+	.	transcript_id "MSTRG.80.1"; gene_id "MSTRG.80"; exon_number "37";
chr1	StringTie	exon	18996170	18996286	.	+	.	transcript_id "MSTRG.80.1"; gene_id "MSTRG.80"; exon_number "38";
chr1	StringTie	exon	18996949	18997112	.	+	.	transcript_id "MSTRG.80.1"; gene_id "MSTRG.80"; exon_number "39";
chr1	StringTie	exon	18999113	18999251	.	+	.	transcript_id "MSTRG.80.1"; gene_id "MSTRG.80"; exon_number "40";
chr1	StringTie	exon	19030051	19030153	.	+	.	transcript_id "MSTRG.80.1"; gene_id "MSTRG.80"; exon_number "41";
chr1	StringTie	exon	19041337	19041453	.	+	.	transcript_id "MSTRG.80.1"; gene_id "MSTRG.80"; exon_number "42";
chr1	StringTie	exon	19043221	19043403	.	+	.	transcript_id "MSTRG.80.1"; gene_id "MSTRG.80"; exon_number "43";
chr1	StringTie	exon	19047797	19047951	.	+	.	transcript_id "MSTRG.80.1"; gene_id "MSTRG.80"; exon_number "44";
chr1	StringTie	exon	19053504	19053647	.	+	.	transcript_id "MSTRG.80.1"; gene_id "MSTRG.80"; exon_number "45";
chr1	StringTie	exon	19054412	19054545	.	+	.	transcript_id "MSTRG.80.1"; gene_id "MSTRG.80"; exon_number "46";
chr1	StringTie	exon	19056859	19057018	.	+	.	transcript_id "MSTRG.80.1"; gene_id "MSTRG.80"; exon_number "47";
chr1	StringTie	exon	19062254	19062378	.	+	.	transcript_id "MSTRG.80.1"; gene_id "MSTRG.80"; exon_number "48";
chr1	StringTie	exon	19068891	19069053	.	+	.	transcript_id "MSTRG.80.1"; gene_id "MSTRG.80"; exon_number "49";
chr1	StringTie	exon	19069710	19069854	.	+	.	transcript_id "MSTRG.80.1"; gene_id "MSTRG.80"; exon_number "50";
chr1	StringTie	exon	19084881	19085019	.	+	.	transcript_id "MSTRG.80.1"; gene_id "MSTRG.80"; exon_number "51";
chr1	StringTie	exon	19090178	19090298	.	+	.	transcript_id "MSTRG.80.1"; gene_id "MSTRG.80"; exon_number "52";
chr1	StringTie	exon	19092956	19093132	.	+	.	transcript_id "MSTRG.80.1"; gene_id "MSTRG.80"; exon_number "53";
chr1	StringTie	exon	19111082	19111230	.	+	.	transcript_id "MSTRG.80.1"; gene_id "MSTRG.80"; exon_number "54";
chr1	StringTie	exon	19116493	19116669	.	+	.	transcript_id "MSTRG.80.1"; gene_id "MSTRG.80"; exon_number "55";
chr1	StringTie	exon	19116898	19117066	.	+	.	transcript_id "MSTRG.80.1"; gene_id "MSTRG.80"; exon_number "56";
chr1	StringTie	exon	19124277	19124389	.	+	.	transcript_id "MSTRG.80.1"; gene_id "MSTRG.80"; exon_number "57";
chr1	StringTie	exon	19124683	19124872	.	+	.	transcript_id "MSTRG.80.1"; gene_id "MSTRG.80"; exon_number "58";
chr1	StringTie	exon	19126828	19126983	.	+	.	transcript_id "MSTRG.80.1"; gene_id "MSTRG.80"; exon_number "59";
chr1	StringTie	exon	19128347	19128500	.	+	.	transcript_id "MSTRG.80.1"; gene_id "MSTRG.80"; exon_number "60";
chr1	StringTie	exon	19137890	19138020	.	+	.	transcript_id "MSTRG.80.1"; gene_id "MSTRG.80"; exon_number "61";
chr1	StringTie	exon	19140230	19140452	.	+	.	transcript_id "MSTRG.80.1"; gene_id "MSTRG.80"; exon_number "62";
chr1	StringTie	exon	19143115	19143488	.	+	.	transcript_id "MSTRG.80.1"; gene_id "MSTRG.80"; exon_number "63";
chr1	StringTie	transcript	19044528	19143488	.	+	.	transcript_id "MSTRG.80.2"; gene_id "MSTRG.80"; xloc "XLOC_000046"; class_code "u"; tss_id "TSS67";
chr1	StringTie	exon	19044528	19047951	.	+	.	transcript_id "MSTRG.80.2"; gene_id "MSTRG.80"; exon_number "1";
chr1	StringTie	exon	19053504	19053647	.	+	.	transcript_id "MSTRG.80.2"; gene_id "MSTRG.80"; exon_number "2";
chr1	StringTie	exon	19054412	19054545	.	+	.	transcript_id "MSTRG.80.2"; gene_id "MSTRG.80"; exon_number "3";
chr1	StringTie	exon	19056859	19057018	.	+	.	transcript_id "MSTRG.80.2"; gene_id "MSTRG.80"; exon_number "4";
chr1	StringTie	exon	19062254	19062378	.	+	.	transcript_id "MSTRG.80.2"; gene_id "MSTRG.80"; exon_number "5";
chr1	StringTie	exon	19068891	19069053	.	+	.	transcript_id "MSTRG.80.2"; gene_id "MSTRG.80"; exon_number "6";
chr1	StringTie	exon	19069710	19069854	.	+	.	transcript_id "MSTRG.80.2"; gene_id "MSTRG.80"; exon_number "7";
chr1	StringTie	exon	19084881	19085019	.	+	.	transcript_id "MSTRG.80.2"; gene_id "MSTRG.80"; exon_number "8";
chr1	StringTie	exon	19089874	19089994	.	+	.	transcript_id "MSTRG.80.2"; gene_id "MSTRG.80"; exon_number "9";
chr1	StringTie	exon	19092956	19093132	.	+	.	transcript_id "MSTRG.80.2"; gene_id "MSTRG.80"; exon_number "10";
chr1	StringTie	exon	19111082	19111230	.	+	.	transcript_id "MSTRG.80.2"; gene_id "MSTRG.80"; exon_number "11";
chr1	StringTie	exon	19116493	19116669	.	+	.	transcript_id "MSTRG.80.2"; gene_id "MSTRG.80"; exon_number "12";
chr1	StringTie	exon	19116898	19117066	.	+	.	transcript_id "MSTRG.80.2"; gene_id "MSTRG.80"; exon_number "13";
chr1	StringTie	exon	19124277	19124389	.	+	.	transcript_id "MSTRG.80.2"; gene_id "MSTRG.80"; exon_number "14";
chr1	StringTie	exon	19124683	19124872	.	+	.	transcript_id "MSTRG.80.2"; gene_id "MSTRG.80"; exon_number "15";
chr1	StringTie	exon	19126828	19126983	.	+	.	transcript_id "MSTRG.80.2"; gene_id "MSTRG.80"; exon_number "16";
chr1	StringTie	exon	19128347	19128500	.	+	.	transcript_id "MSTRG.80.2"; gene_id "MSTRG.80"; exon_number "17";
chr1	StringTie	exon	19137890	19138020	.	+	.	transcript_id "MSTRG.80.2"; gene_id "MSTRG.80"; exon_number "18";
chr1	StringTie	exon	19140230	19140452	.	+	.	transcript_id "MSTRG.80.2"; gene_id "MSTRG.80"; exon_number "19";
chr1	StringTie	exon	19143115	19143488	.	+	.	transcript_id "MSTRG.80.2"; gene_id "MSTRG.80"; exon_number "20";
chr1	StringTie	transcript	19999753	20098627	.	+	.	transcript_id "MSTRG.83.2"; gene_id "MSTRG.83"; xloc "XLOC_000047"; class_code "u"; tss_id "TSS68";
chr1	StringTie	exon	19999753	20000140	.	+	.	transcript_id "MSTRG.83.2"; gene_id "MSTRG.83"; exon_number "1";
chr1	StringTie	exon	20001797	20001877	.	+	.	transcript_id "MSTRG.83.2"; gene_id "MSTRG.83"; exon_number "2";
chr1	StringTie	exon	20022792	20022908	.	+	.	transcript_id "MSTRG.83.2"; gene_id "MSTRG.83"; exon_number "3";
chr1	StringTie	exon	20030836	20030947	.	+	.	transcript_id "MSTRG.83.2"; gene_id "MSTRG.83"; exon_number "4";
chr1	StringTie	exon	20031310	20031384	.	+	.	transcript_id "MSTRG.83.2"; gene_id "MSTRG.83"; exon_number "5";
chr1	StringTie	exon	20032865	20033024	.	+	.	transcript_id "MSTRG.83.2"; gene_id "MSTRG.83"; exon_number "6";
chr1	StringTie	exon	20034316	20034445	.	+	.	transcript_id "MSTRG.83.2"; gene_id "MSTRG.83"; exon_number "7";
chr1	StringTie	exon	20036112	20036196	.	+	.	transcript_id "MSTRG.83.2"; gene_id "MSTRG.83"; exon_number "8";
chr1	StringTie	exon	20037577	20037668	.	+	.	transcript_id "MSTRG.83.2"; gene_id "MSTRG.83"; exon_number "9";
chr1	StringTie	exon	20039664	20039768	.	+	.	transcript_id "MSTRG.83.2"; gene_id "MSTRG.83"; exon_number "10";
chr1	StringTie	exon	20043594	20043729	.	+	.	transcript_id "MSTRG.83.2"; gene_id "MSTRG.83"; exon_number "11";
chr1	StringTie	exon	20045302	20045393	.	+	.	transcript_id "MSTRG.83.2"; gene_id "MSTRG.83"; exon_number "12";
chr1	StringTie	exon	20047738	20047889	.	+	.	transcript_id "MSTRG.83.2"; gene_id "MSTRG.83"; exon_number "13";
chr1	StringTie	exon	20059491	20059567	.	+	.	transcript_id "MSTRG.83.2"; gene_id "MSTRG.83"; exon_number "14";
chr1	StringTie	exon	20062449	20062534	.	+	.	transcript_id "MSTRG.83.2"; gene_id "MSTRG.83"; exon_number "15";
chr1	StringTie	exon	20064061	20064171	.	+	.	transcript_id "MSTRG.83.2"; gene_id "MSTRG.83"; exon_number "16";
chr1	StringTie	exon	20071199	20071313	.	+	.	transcript_id "MSTRG.83.2"; gene_id "MSTRG.83"; exon_number "17";
chr1	StringTie	exon	20072701	20072803	.	+	.	transcript_id "MSTRG.83.2"; gene_id "MSTRG.83"; exon_number "18";
chr1	StringTie	exon	20081051	20081200	.	+	.	transcript_id "MSTRG.83.2"; gene_id "MSTRG.83"; exon_number "19";
chr1	StringTie	exon	20090444	20090523	.	+	.	transcript_id "MSTRG.83.2"; gene_id "MSTRG.83"; exon_number "20";
chr1	StringTie	exon	20092807	20093243	.	+	.	transcript_id "MSTRG.83.2"; gene_id "MSTRG.83"; exon_number "21";
chr1	StringTie	exon	20093506	20093568	.	+	.	transcript_id "MSTRG.83.2"; gene_id "MSTRG.83"; exon_number "22";
chr1	StringTie	exon	20096758	20098627	.	+	.	transcript_id "MSTRG.83.2"; gene_id "MSTRG.83"; exon_number "23";
chr1	StringTie	transcript	19999753	20098964	.	+	.	transcript_id "MSTRG.83.1"; gene_id "MSTRG.83"; xloc "XLOC_000047"; class_code "u"; tss_id "TSS68";
chr1	StringTie	exon	19999753	20001877	.	+	.	transcript_id "MSTRG.83.1"; gene_id "MSTRG.83"; exon_number "1";
chr1	StringTie	exon	20022792	20022908	.	+	.	transcript_id "MSTRG.83.1"; gene_id "MSTRG.83"; exon_number "2";
chr1	StringTie	exon	20030836	20030947	.	+	.	transcript_id "MSTRG.83.1"; gene_id "MSTRG.83"; exon_number "3";
chr1	StringTie	exon	20031310	20031384	.	+	.	transcript_id "MSTRG.83.1"; gene_id "MSTRG.83"; exon_number "4";
chr1	StringTie	exon	20032865	20033024	.	+	.	transcript_id "MSTRG.83.1"; gene_id "MSTRG.83"; exon_number "5";
chr1	StringTie	exon	20034316	20034445	.	+	.	transcript_id "MSTRG.83.1"; gene_id "MSTRG.83"; exon_number "6";
chr1	StringTie	exon	20036112	20036196	.	+	.	transcript_id "MSTRG.83.1"; gene_id "MSTRG.83"; exon_number "7";
chr1	StringTie	exon	20037577	20037668	.	+	.	transcript_id "MSTRG.83.1"; gene_id "MSTRG.83"; exon_number "8";
chr1	StringTie	exon	20039664	20039768	.	+	.	transcript_id "MSTRG.83.1"; gene_id "MSTRG.83"; exon_number "9";
chr1	StringTie	exon	20043594	20043729	.	+	.	transcript_id "MSTRG.83.1"; gene_id "MSTRG.83"; exon_number "10";
chr1	StringTie	exon	20045302	20045393	.	+	.	transcript_id "MSTRG.83.1"; gene_id "MSTRG.83"; exon_number "11";
chr1	StringTie	exon	20047738	20047889	.	+	.	transcript_id "MSTRG.83.1"; gene_id "MSTRG.83"; exon_number "12";
chr1	StringTie	exon	20059491	20059567	.	+	.	transcript_id "MSTRG.83.1"; gene_id "MSTRG.83"; exon_number "13";
chr1	StringTie	exon	20062449	20062534	.	+	.	transcript_id "MSTRG.83.1"; gene_id "MSTRG.83"; exon_number "14";
chr1	StringTie	exon	20064061	20064171	.	+	.	transcript_id "MSTRG.83.1"; gene_id "MSTRG.83"; exon_number "15";
chr1	StringTie	exon	20071199	20071313	.	+	.	transcript_id "MSTRG.83.1"; gene_id "MSTRG.83"; exon_number "16";
chr1	StringTie	exon	20072701	20072803	.	+	.	transcript_id "MSTRG.83.1"; gene_id "MSTRG.83"; exon_number "17";
chr1	StringTie	exon	20081051	20081200	.	+	.	transcript_id "MSTRG.83.1"; gene_id "MSTRG.83"; exon_number "18";
chr1	StringTie	exon	20090444	20090523	.	+	.	transcript_id "MSTRG.83.1"; gene_id "MSTRG.83"; exon_number "19";
chr1	StringTie	exon	20092807	20093243	.	+	.	transcript_id "MSTRG.83.1"; gene_id "MSTRG.83"; exon_number "20";
chr1	StringTie	exon	20093506	20093568	.	+	.	transcript_id "MSTRG.83.1"; gene_id "MSTRG.83"; exon_number "21";
chr1	StringTie	exon	20096758	20098964	.	+	.	transcript_id "MSTRG.83.1"; gene_id "MSTRG.83"; exon_number "22";
chr1	StringTie	transcript	20115835	20116730	.	+	.	transcript_id "MSTRG.82.1"; gene_id "MSTRG.82"; xloc "XLOC_000048"; class_code "u"; tss_id "TSS69";
chr1	StringTie	exon	20115835	20116324	.	+	.	transcript_id "MSTRG.82.1"; gene_id "MSTRG.82"; exon_number "1";
chr1	StringTie	exon	20116394	20116730	.	+	.	transcript_id "MSTRG.82.1"; gene_id "MSTRG.82"; exon_number "2";
chr1	StringTie	transcript	20115904	20116730	.	+	.	transcript_id "MSTRG.82.2"; gene_id "MSTRG.82"; xloc "XLOC_000048"; class_code "u"; tss_id "TSS69";
chr1	StringTie	exon	20115904	20116730	.	+	.	transcript_id "MSTRG.82.2"; gene_id "MSTRG.82"; exon_number "1";
chr1	StringTie	transcript	20416633	20417708	.	+	.	transcript_id "MSTRG.86.1"; gene_id "MSTRG.86"; xloc "XLOC_000050"; class_code "u"; tss_id "TSS71";
chr1	StringTie	exon	20416633	20417708	.	+	.	transcript_id "MSTRG.86.1"; gene_id "MSTRG.86"; exon_number "1";
chr1	StringTie	transcript	28393682	28400378	.	+	.	transcript_id "MSTRG.117.1"; gene_id "MSTRG.117"; xloc "XLOC_000070"; class_code "u"; tss_id "TSS94";
chr1	StringTie	exon	28393682	28400378	.	+	.	transcript_id "MSTRG.117.1"; gene_id "MSTRG.117"; exon_number "1";
chr1	StringTie	transcript	29191170	29201257	.	+	.	transcript_id "NM_130417"; gene_id "MSTRG.121"; gene_name "Hey2"; xloc "XLOC_000072"; ref_gene_id "Hey2"; cmp_ref "NM_130417"; class_code "="; tss_id "TSS96"; p_id "P55";
chr1	StringTie	exon	29191170	29191317	.	+	.	transcript_id "NM_130417"; gene_id "MSTRG.121"; exon_number "1";
chr1	StringTie	exon	29193218	29193296	.	+	.	transcript_id "NM_130417"; gene_id "MSTRG.121"; exon_number "2";
chr1	StringTie	exon	29193419	29193502	.	+	.	transcript_id "NM_130417"; gene_id "MSTRG.121"; exon_number "3";
chr1	StringTie	exon	29196320	29196401	.	+	.	transcript_id "NM_130417"; gene_id "MSTRG.121"; exon_number "4";
chr1	StringTie	exon	29199230	29201257	.	+	.	transcript_id "NM_130417"; gene_id "MSTRG.121"; exon_number "5";
chr1	StringTie	transcript	29224912	29387261	.	+	.	transcript_id "MSTRG.122.1"; gene_id "MSTRG.122"; xloc "XLOC_000073"; class_code "u"; tss_id "TSS97";
chr1	StringTie	exon	29224912	29225810	.	+	.	transcript_id "MSTRG.122.1"; gene_id "MSTRG.122"; exon_number "1";
chr1	StringTie	exon	29249555	29249674	.	+	.	transcript_id "MSTRG.122.1"; gene_id "MSTRG.122"; exon_number "2";
chr1	StringTie	exon	29295587	29295801	.	+	.	transcript_id "MSTRG.122.1"; gene_id "MSTRG.122"; exon_number "3";
chr1	StringTie	exon	29319344	29319423	.	+	.	transcript_id "MSTRG.122.1"; gene_id "MSTRG.122"; exon_number "4";
chr1	StringTie	exon	29322017	29322124	.	+	.	transcript_id "MSTRG.122.1"; gene_id "MSTRG.122"; exon_number "5";
chr1	StringTie	exon	29324463	29324576	.	+	.	transcript_id "MSTRG.122.1"; gene_id "MSTRG.122"; exon_number "6";
chr1	StringTie	exon	29325544	29325669	.	+	.	transcript_id "MSTRG.122.1"; gene_id "MSTRG.122"; exon_number "7";
chr1	StringTie	exon	29327019	29327203	.	+	.	transcript_id "MSTRG.122.1"; gene_id "MSTRG.122"; exon_number "8";
chr1	StringTie	exon	29329407	29330449	.	+	.	transcript_id "MSTRG.122.1"; gene_id "MSTRG.122"; exon_number "9";
chr1	StringTie	exon	29331350	29331518	.	+	.	transcript_id "MSTRG.122.1"; gene_id "MSTRG.122"; exon_number "10";
chr1	StringTie	exon	29368958	29369105	.	+	.	transcript_id "MSTRG.122.1"; gene_id "MSTRG.122"; exon_number "11";
chr1	StringTie	exon	29377160	29377291	.	+	.	transcript_id "MSTRG.122.1"; gene_id "MSTRG.122"; exon_number "12";
chr1	StringTie	exon	29378526	29378678	.	+	.	transcript_id "MSTRG.122.1"; gene_id "MSTRG.122"; exon_number "13";
chr1	StringTie	exon	29383718	29383813	.	+	.	transcript_id "MSTRG.122.1"; gene_id "MSTRG.122"; exon_number "14";
chr1	StringTie	exon	29384210	29384283	.	+	.	transcript_id "MSTRG.122.1"; gene_id "MSTRG.122"; exon_number "15";
chr1	StringTie	exon	29384591	29387261	.	+	.	transcript_id "MSTRG.122.1"; gene_id "MSTRG.122"; exon_number "16";
chr1	StringTie	transcript	31527558	31528166	.	+	.	transcript_id "MSTRG.131.1"; gene_id "MSTRG.131"; xloc "XLOC_000079"; class_code "u"; tss_id "TSS105";
chr1	StringTie	exon	31527558	31528166	.	+	.	transcript_id "MSTRG.131.1"; gene_id "MSTRG.131"; exon_number "1";
chr1	StringTie	transcript	31527567	31528161	.	+	.	transcript_id "MSTRG.131.2"; gene_id "MSTRG.131"; xloc "XLOC_000079"; class_code "u"; tss_id "TSS105";
chr1	StringTie	exon	31527567	31527844	.	+	.	transcript_id "MSTRG.131.2"; gene_id "MSTRG.131"; exon_number "1";
chr1	StringTie	exon	31527955	31528161	.	+	.	transcript_id "MSTRG.131.2"; gene_id "MSTRG.131"; exon_number "2";
chr1	StringTie	transcript	31835033	31864937	.	+	.	transcript_id "MSTRG.137.1"; gene_id "MSTRG.137"; xloc "XLOC_000085"; class_code "u"; tss_id "TSS112";
chr1	StringTie	exon	31835033	31835106	.	+	.	transcript_id "MSTRG.137.1"; gene_id "MSTRG.137"; exon_number "1";
chr1	StringTie	exon	31837731	31837858	.	+	.	transcript_id "MSTRG.137.1"; gene_id "MSTRG.137"; exon_number "2";
chr1	StringTie	exon	31838808	31839000	.	+	.	transcript_id "MSTRG.137.1"; gene_id "MSTRG.137"; exon_number "3";
chr1	StringTie	exon	31842247	31842355	.	+	.	transcript_id "MSTRG.137.1"; gene_id "MSTRG.137"; exon_number "4";
chr1	StringTie	exon	31851974	31852152	.	+	.	transcript_id "MSTRG.137.1"; gene_id "MSTRG.137"; exon_number "5";
chr1	StringTie	exon	31853407	31853613	.	+	.	transcript_id "MSTRG.137.1"; gene_id "MSTRG.137"; exon_number "6";
chr1	StringTie	exon	31854664	31854968	.	+	.	transcript_id "MSTRG.137.1"; gene_id "MSTRG.137"; exon_number "7";
chr1	StringTie	exon	31855968	31856106	.	+	.	transcript_id "MSTRG.137.1"; gene_id "MSTRG.137"; exon_number "8";
chr1	StringTie	exon	31857596	31857792	.	+	.	transcript_id "MSTRG.137.1"; gene_id "MSTRG.137"; exon_number "9";
chr1	StringTie	exon	31859165	31859291	.	+	.	transcript_id "MSTRG.137.1"; gene_id "MSTRG.137"; exon_number "10";
chr1	StringTie	exon	31862570	31862681	.	+	.	transcript_id "MSTRG.137.1"; gene_id "MSTRG.137"; exon_number "11";
chr1	StringTie	exon	31864265	31864937	.	+	.	transcript_id "MSTRG.137.1"; gene_id "MSTRG.137"; exon_number "12";
chr1	StringTie	transcript	32573213	32581784	.	+	.	transcript_id "MSTRG.145.2"; gene_id "MSTRG.145"; xloc "XLOC_000090"; class_code "u"; tss_id "TSS117";
chr1	StringTie	exon	32573213	32573412	.	+	.	transcript_id "MSTRG.145.2"; gene_id "MSTRG.145"; exon_number "1";
chr1	StringTie	exon	32574289	32574342	.	+	.	transcript_id "MSTRG.145.2"; gene_id "MSTRG.145"; exon_number "2";
chr1	StringTie	exon	32581216	32581338	.	+	.	transcript_id "MSTRG.145.2"; gene_id "MSTRG.145"; exon_number "3";
chr1	StringTie	exon	32581597	32581784	.	+	.	transcript_id "MSTRG.145.2"; gene_id "MSTRG.145"; exon_number "4";
chr1	StringTie	transcript	32573213	32581784	.	+	.	transcript_id "MSTRG.145.1"; gene_id "MSTRG.145"; xloc "XLOC_000090"; class_code "u"; tss_id "TSS117";
chr1	StringTie	exon	32573213	32573351	.	+	.	transcript_id "MSTRG.145.1"; gene_id "MSTRG.145"; exon_number "1";
chr1	StringTie	exon	32574289	32574342	.	+	.	transcript_id "MSTRG.145.1"; gene_id "MSTRG.145"; exon_number "2";
chr1	StringTie	exon	32581216	32581338	.	+	.	transcript_id "MSTRG.145.1"; gene_id "MSTRG.145"; exon_number "3";
chr1	StringTie	exon	32581597	32581784	.	+	.	transcript_id "MSTRG.145.1"; gene_id "MSTRG.145"; exon_number "4";
chr1	StringTie	transcript	35138153	35200033	.	+	.	transcript_id "MSTRG.150.2"; gene_id "MSTRG.150"; xloc "XLOC_000092"; class_code "u"; tss_id "TSS119";
chr1	StringTie	exon	35138153	35138223	.	+	.	transcript_id "MSTRG.150.2"; gene_id "MSTRG.150"; exon_number "1";
chr1	StringTie	exon	35141989	35142137	.	+	.	transcript_id "MSTRG.150.2"; gene_id "MSTRG.150"; exon_number "2";
chr1	StringTie	exon	35143124	35143296	.	+	.	transcript_id "MSTRG.150.2"; gene_id "MSTRG.150"; exon_number "3";
chr1	StringTie	exon	35145003	35145133	.	+	.	transcript_id "MSTRG.150.2"; gene_id "MSTRG.150"; exon_number "4";
chr1	StringTie	exon	35146638	35146761	.	+	.	transcript_id "MSTRG.150.2"; gene_id "MSTRG.150"; exon_number "5";
chr1	StringTie	exon	35147312	35147556	.	+	.	transcript_id "MSTRG.150.2"; gene_id "MSTRG.150"; exon_number "6";
chr1	StringTie	exon	35158039	35158177	.	+	.	transcript_id "MSTRG.150.2"; gene_id "MSTRG.150"; exon_number "7";
chr1	StringTie	exon	35173537	35173663	.	+	.	transcript_id "MSTRG.150.2"; gene_id "MSTRG.150"; exon_number "8";
chr1	StringTie	exon	35189138	35189339	.	+	.	transcript_id "MSTRG.150.2"; gene_id "MSTRG.150"; exon_number "9";
chr1	StringTie	exon	35189431	35189625	.	+	.	transcript_id "MSTRG.150.2"; gene_id "MSTRG.150"; exon_number "10";
chr1	StringTie	exon	35191904	35192128	.	+	.	transcript_id "MSTRG.150.2"; gene_id "MSTRG.150"; exon_number "11";
chr1	StringTie	exon	35197579	35197726	.	+	.	transcript_id "MSTRG.150.2"; gene_id "MSTRG.150"; exon_number "12";
chr1	StringTie	exon	35198827	35200033	.	+	.	transcript_id "MSTRG.150.2"; gene_id "MSTRG.150"; exon_number "13";
chr1	StringTie	transcript	35138153	35200033	.	+	.	transcript_id "MSTRG.150.1"; gene_id "MSTRG.150"; xloc "XLOC_000092"; class_code "u"; tss_id "TSS119";
chr1	StringTie	exon	35138153	35138223	.	+	.	transcript_id "MSTRG.150.1"; gene_id "MSTRG.150"; exon_number "1";
chr1	StringTie	exon	35141989	35142137	.	+	.	transcript_id "MSTRG.150.1"; gene_id "MSTRG.150"; exon_number "2";
chr1	StringTie	exon	35143124	35143296	.	+	.	transcript_id "MSTRG.150.1"; gene_id "MSTRG.150"; exon_number "3";
chr1	StringTie	exon	35145003	35145133	.	+	.	transcript_id "MSTRG.150.1"; gene_id "MSTRG.150"; exon_number "4";
chr1	StringTie	exon	35146638	35146761	.	+	.	transcript_id "MSTRG.150.1"; gene_id "MSTRG.150"; exon_number "5";
chr1	StringTie	exon	35147312	35147556	.	+	.	transcript_id "MSTRG.150.1"; gene_id "MSTRG.150"; exon_number "6";
chr1	StringTie	exon	35160990	35161128	.	+	.	transcript_id "MSTRG.150.1"; gene_id "MSTRG.150"; exon_number "7";
chr1	StringTie	exon	35173537	35173663	.	+	.	transcript_id "MSTRG.150.1"; gene_id "MSTRG.150"; exon_number "8";
chr1	StringTie	exon	35189138	35189339	.	+	.	transcript_id "MSTRG.150.1"; gene_id "MSTRG.150"; exon_number "9";
chr1	StringTie	exon	35189431	35189625	.	+	.	transcript_id "MSTRG.150.1"; gene_id "MSTRG.150"; exon_number "10";
chr1	StringTie	exon	35191904	35192128	.	+	.	transcript_id "MSTRG.150.1"; gene_id "MSTRG.150"; exon_number "11";
chr1	StringTie	exon	35197579	35197726	.	+	.	transcript_id "MSTRG.150.1"; gene_id "MSTRG.150"; exon_number "12";
chr1	StringTie	exon	35198827	35200033	.	+	.	transcript_id "MSTRG.150.1"; gene_id "MSTRG.150"; exon_number "13";
chr1	StringTie	transcript	35280477	35320005	.	+	.	transcript_id "MSTRG.151.2"; gene_id "MSTRG.151"; xloc "XLOC_000093"; class_code "u"; tss_id "TSS120";
chr1	StringTie	exon	35280477	35280790	.	+	.	transcript_id "MSTRG.151.2"; gene_id "MSTRG.151"; exon_number "1";
chr1	StringTie	exon	35286875	35286933	.	+	.	transcript_id "MSTRG.151.2"; gene_id "MSTRG.151"; exon_number "2";
chr1	StringTie	exon	35287401	35287435	.	+	.	transcript_id "MSTRG.151.2"; gene_id "MSTRG.151"; exon_number "3";
chr1	StringTie	exon	35289544	35289562	.	+	.	transcript_id "MSTRG.151.2"; gene_id "MSTRG.151"; exon_number "4";
chr1	StringTie	exon	35290238	35290349	.	+	.	transcript_id "MSTRG.151.2"; gene_id "MSTRG.151"; exon_number "5";
chr1	StringTie	exon	35291897	35291973	.	+	.	transcript_id "MSTRG.151.2"; gene_id "MSTRG.151"; exon_number "6";
chr1	StringTie	exon	35292877	35292914	.	+	.	transcript_id "MSTRG.151.2"; gene_id "MSTRG.151"; exon_number "7";
chr1	StringTie	exon	35294590	35294672	.	+	.	transcript_id "MSTRG.151.2"; gene_id "MSTRG.151"; exon_number "8";
chr1	StringTie	exon	35294900	35294939	.	+	.	transcript_id "MSTRG.151.2"; gene_id "MSTRG.151"; exon_number "9";
chr1	StringTie	exon	35295024	35295080	.	+	.	transcript_id "MSTRG.151.2"; gene_id "MSTRG.151"; exon_number "10";
chr1	StringTie	exon	35298983	35299069	.	+	.	transcript_id "MSTRG.151.2"; gene_id "MSTRG.151"; exon_number "11";
chr1	StringTie	exon	35300379	35300779	.	+	.	transcript_id "MSTRG.151.2"; gene_id "MSTRG.151"; exon_number "12";
chr1	StringTie	exon	35302079	35306728	.	+	.	transcript_id "MSTRG.151.2"; gene_id "MSTRG.151"; exon_number "13";
chr1	StringTie	exon	35307681	35307849	.	+	.	transcript_id "MSTRG.151.2"; gene_id "MSTRG.151"; exon_number "14";
chr1	StringTie	exon	35309688	35309848	.	+	.	transcript_id "MSTRG.151.2"; gene_id "MSTRG.151"; exon_number "15";
chr1	StringTie	exon	35312570	35312760	.	+	.	transcript_id "MSTRG.151.2"; gene_id "MSTRG.151"; exon_number "16";
chr1	StringTie	exon	35313710	35313816	.	+	.	transcript_id "MSTRG.151.2"; gene_id "MSTRG.151"; exon_number "17";
chr1	StringTie	exon	35316091	35316189	.	+	.	transcript_id "MSTRG.151.2"; gene_id "MSTRG.151"; exon_number "18";
chr1	StringTie	exon	35318773	35320005	.	+	.	transcript_id "MSTRG.151.2"; gene_id "MSTRG.151"; exon_number "19";
chr1	StringTie	transcript	35280477	35320005	.	+	.	transcript_id "MSTRG.151.1"; gene_id "MSTRG.151"; xloc "XLOC_000093"; class_code "u"; tss_id "TSS120";
chr1	StringTie	exon	35280477	35280790	.	+	.	transcript_id "MSTRG.151.1"; gene_id "MSTRG.151"; exon_number "1";
chr1	StringTie	exon	35286875	35286933	.	+	.	transcript_id "MSTRG.151.1"; gene_id "MSTRG.151"; exon_number "2";
chr1	StringTie	exon	35287401	35289562	.	+	.	transcript_id "MSTRG.151.1"; gene_id "MSTRG.151"; exon_number "3";
chr1	StringTie	exon	35290238	35290349	.	+	.	transcript_id "MSTRG.151.1"; gene_id "MSTRG.151"; exon_number "4";
chr1	StringTie	exon	35291897	35291973	.	+	.	transcript_id "MSTRG.151.1"; gene_id "MSTRG.151"; exon_number "5";
chr1	StringTie	exon	35292877	35292914	.	+	.	transcript_id "MSTRG.151.1"; gene_id "MSTRG.151"; exon_number "6";
chr1	StringTie	exon	35294590	35294672	.	+	.	transcript_id "MSTRG.151.1"; gene_id "MSTRG.151"; exon_number "7";
chr1	StringTie	exon	35294900	35294939	.	+	.	transcript_id "MSTRG.151.1"; gene_id "MSTRG.151"; exon_number "8";
chr1	StringTie	exon	35295024	35295080	.	+	.	transcript_id "MSTRG.151.1"; gene_id "MSTRG.151"; exon_number "9";
chr1	StringTie	exon	35298983	35299069	.	+	.	transcript_id "MSTRG.151.1"; gene_id "MSTRG.151"; exon_number "10";
chr1	StringTie	exon	35300379	35300779	.	+	.	transcript_id "MSTRG.151.1"; gene_id "MSTRG.151"; exon_number "11";
chr1	StringTie	exon	35302079	35306728	.	+	.	transcript_id "MSTRG.151.1"; gene_id "MSTRG.151"; exon_number "12";
chr1	StringTie	exon	35307681	35307849	.	+	.	transcript_id "MSTRG.151.1"; gene_id "MSTRG.151"; exon_number "13";
chr1	StringTie	exon	35309688	35309848	.	+	.	transcript_id "MSTRG.151.1"; gene_id "MSTRG.151"; exon_number "14";
chr1	StringTie	exon	35312570	35312760	.	+	.	transcript_id "MSTRG.151.1"; gene_id "MSTRG.151"; exon_number "15";
chr1	StringTie	exon	35313710	35313816	.	+	.	transcript_id "MSTRG.151.1"; gene_id "MSTRG.151"; exon_number "16";
chr1	StringTie	exon	35316091	35316189	.	+	.	transcript_id "MSTRG.151.1"; gene_id "MSTRG.151"; exon_number "17";
chr1	StringTie	exon	35318773	35320005	.	+	.	transcript_id "MSTRG.151.1"; gene_id "MSTRG.151"; exon_number "18";
chr1	StringTie	transcript	35288309	35319993	.	+	.	transcript_id "MSTRG.151.3"; gene_id "MSTRG.151"; xloc "XLOC_000093"; class_code "u"; tss_id "TSS121";
chr1	StringTie	exon	35288309	35289562	.	+	.	transcript_id "MSTRG.151.3"; gene_id "MSTRG.151"; exon_number "1";
chr1	StringTie	exon	35290238	35290349	.	+	.	transcript_id "MSTRG.151.3"; gene_id "MSTRG.151"; exon_number "2";
chr1	StringTie	exon	35291897	35291973	.	+	.	transcript_id "MSTRG.151.3"; gene_id "MSTRG.151"; exon_number "3";
chr1	StringTie	exon	35292864	35292914	.	+	.	transcript_id "MSTRG.151.3"; gene_id "MSTRG.151"; exon_number "4";
chr1	StringTie	exon	35294590	35294672	.	+	.	transcript_id "MSTRG.151.3"; gene_id "MSTRG.151"; exon_number "5";
chr1	StringTie	exon	35294900	35294939	.	+	.	transcript_id "MSTRG.151.3"; gene_id "MSTRG.151"; exon_number "6";
chr1	StringTie	exon	35295024	35295080	.	+	.	transcript_id "MSTRG.151.3"; gene_id "MSTRG.151"; exon_number "7";
chr1	StringTie	exon	35298983	35299069	.	+	.	transcript_id "MSTRG.151.3"; gene_id "MSTRG.151"; exon_number "8";
chr1	StringTie	exon	35300379	35300779	.	+	.	transcript_id "MSTRG.151.3"; gene_id "MSTRG.151"; exon_number "9";
chr1	StringTie	exon	35302079	35306728	.	+	.	transcript_id "MSTRG.151.3"; gene_id "MSTRG.151"; exon_number "10";
chr1	StringTie	exon	35307681	35307849	.	+	.	transcript_id "MSTRG.151.3"; gene_id "MSTRG.151"; exon_number "11";
chr1	StringTie	exon	35309688	35309848	.	+	.	transcript_id "MSTRG.151.3"; gene_id "MSTRG.151"; exon_number "12";
chr1	StringTie	exon	35312570	35312760	.	+	.	transcript_id "MSTRG.151.3"; gene_id "MSTRG.151"; exon_number "13";
chr1	StringTie	exon	35313710	35313816	.	+	.	transcript_id "MSTRG.151.3"; gene_id "MSTRG.151"; exon_number "14";
chr1	StringTie	exon	35316091	35316189	.	+	.	transcript_id "MSTRG.151.3"; gene_id "MSTRG.151"; exon_number "15";
chr1	StringTie	exon	35318773	35319993	.	+	.	transcript_id "MSTRG.151.3"; gene_id "MSTRG.151"; exon_number "16";
chr1	StringTie	transcript	38667926	38685052	.	+	.	transcript_id "MSTRG.178.1"; gene_id "MSTRG.178"; xloc "XLOC_000106"; class_code "u"; tss_id "TSS137";
chr1	StringTie	exon	38667926	38667980	.	+	.	transcript_id "MSTRG.178.1"; gene_id "MSTRG.178"; exon_number "1";
chr1	StringTie	exon	38683268	38683375	.	+	.	transcript_id "MSTRG.178.1"; gene_id "MSTRG.178"; exon_number "2";
chr1	StringTie	exon	38684681	38685052	.	+	.	transcript_id "MSTRG.178.1"; gene_id "MSTRG.178"; exon_number "3";
chr1	StringTie	transcript	39006482	39025852	.	+	.	transcript_id "MSTRG.182.1"; gene_id "MSTRG.182"; xloc "XLOC_000107"; class_code "u"; tss_id "TSS138";
chr1	StringTie	exon	39006482	39006818	.	+	.	transcript_id "MSTRG.182.1"; gene_id "MSTRG.182"; exon_number "1";
chr1	StringTie	exon	39025319	39025852	.	+	.	transcript_id "MSTRG.182.1"; gene_id "MSTRG.182"; exon_number "2";
chr1	StringTie	transcript	39007729	39026670	.	+	.	transcript_id "MSTRG.184.1"; gene_id "MSTRG.184"; xloc "XLOC_000108"; class_code "u"; tss_id "TSS139";
chr1	StringTie	exon	39007729	39007943	.	+	.	transcript_id "MSTRG.184.1"; gene_id "MSTRG.184"; exon_number "1";
chr1	StringTie	exon	39026438	39026670	.	+	.	transcript_id "MSTRG.184.1"; gene_id "MSTRG.184"; exon_number "2";
chr1	StringTie	transcript	39066191	39073872	.	+	.	transcript_id "MSTRG.187.1"; gene_id "MSTRG.187"; xloc "XLOC_000109"; class_code "u"; tss_id "TSS140";
chr1	StringTie	exon	39066191	39066357	.	+	.	transcript_id "MSTRG.187.1"; gene_id "MSTRG.187"; exon_number "1";
chr1	StringTie	exon	39073767	39073872	.	+	.	transcript_id "MSTRG.187.1"; gene_id "MSTRG.187"; exon_number "2";
chr1	StringTie	transcript	44201745	44230192	.	+	.	transcript_id "MSTRG.207.1"; gene_id "MSTRG.207"; xloc "XLOC_000121"; class_code "u"; tss_id "TSS156";
chr1	StringTie	exon	44201745	44201805	.	+	.	transcript_id "MSTRG.207.1"; gene_id "MSTRG.207"; exon_number "1";
chr1	StringTie	exon	44227767	44228014	.	+	.	transcript_id "MSTRG.207.1"; gene_id "MSTRG.207"; exon_number "2";
chr1	StringTie	exon	44229991	44230192	.	+	.	transcript_id "MSTRG.207.1"; gene_id "MSTRG.207"; exon_number "3";
chr1	StringTie	transcript	45880534	46233518	.	+	.	transcript_id "MSTRG.212.1"; gene_id "MSTRG.212"; xloc "XLOC_000124"; class_code "u"; tss_id "TSS160";
chr1	StringTie	exon	45880534	45881305	.	+	.	transcript_id "MSTRG.212.1"; gene_id "MSTRG.212"; exon_number "1";
chr1	StringTie	exon	45923228	45923422	.	+	.	transcript_id "MSTRG.212.1"; gene_id "MSTRG.212"; exon_number "2";
chr1	StringTie	exon	45983794	45983943	.	+	.	transcript_id "MSTRG.212.1"; gene_id "MSTRG.212"; exon_number "3";
chr1	StringTie	exon	46014555	46014665	.	+	.	transcript_id "MSTRG.212.1"; gene_id "MSTRG.212"; exon_number "4";
chr1	StringTie	exon	46130643	46130886	.	+	.	transcript_id "MSTRG.212.1"; gene_id "MSTRG.212"; exon_number "5";
chr1	StringTie	exon	46152916	46153005	.	+	.	transcript_id "MSTRG.212.1"; gene_id "MSTRG.212"; exon_number "6";
chr1	StringTie	exon	46169782	46169961	.	+	.	transcript_id "MSTRG.212.1"; gene_id "MSTRG.212"; exon_number "7";
chr1	StringTie	exon	46182843	46183170	.	+	.	transcript_id "MSTRG.212.1"; gene_id "MSTRG.212"; exon_number "8";
chr1	StringTie	exon	46197895	46198040	.	+	.	transcript_id "MSTRG.212.1"; gene_id "MSTRG.212"; exon_number "9";
chr1	StringTie	exon	46203064	46203173	.	+	.	transcript_id "MSTRG.212.1"; gene_id "MSTRG.212"; exon_number "10";
chr1	StringTie	exon	46203847	46204005	.	+	.	transcript_id "MSTRG.212.1"; gene_id "MSTRG.212"; exon_number "11";
chr1	StringTie	exon	46208523	46208732	.	+	.	transcript_id "MSTRG.212.1"; gene_id "MSTRG.212"; exon_number "12";
chr1	StringTie	exon	46211176	46211380	.	+	.	transcript_id "MSTRG.212.1"; gene_id "MSTRG.212"; exon_number "13";
chr1	StringTie	exon	46216347	46216485	.	+	.	transcript_id "MSTRG.212.1"; gene_id "MSTRG.212"; exon_number "14";
chr1	StringTie	exon	46216726	46216898	.	+	.	transcript_id "MSTRG.212.1"; gene_id "MSTRG.212"; exon_number "15";
chr1	StringTie	exon	46222326	46222476	.	+	.	transcript_id "MSTRG.212.1"; gene_id "MSTRG.212"; exon_number "16";
chr1	StringTie	exon	46223706	46223802	.	+	.	transcript_id "MSTRG.212.1"; gene_id "MSTRG.212"; exon_number "17";
chr1	StringTie	exon	46225404	46226187	.	+	.	transcript_id "MSTRG.212.1"; gene_id "MSTRG.212"; exon_number "18";
chr1	StringTie	exon	46228099	46228229	.	+	.	transcript_id "MSTRG.212.1"; gene_id "MSTRG.212"; exon_number "19";
chr1	StringTie	exon	46230321	46233518	.	+	.	transcript_id "MSTRG.212.1"; gene_id "MSTRG.212"; exon_number "20";
chr1	StringTie	transcript	46208424	46233516	.	+	.	transcript_id "MSTRG.212.2"; gene_id "MSTRG.212"; xloc "XLOC_000124"; class_code "u"; tss_id "TSS161";
chr1	StringTie	exon	46208424	46208732	.	+	.	transcript_id "MSTRG.212.2"; gene_id "MSTRG.212"; exon_number "1";
chr1	StringTie	exon	46211176	46211380	.	+	.	transcript_id "MSTRG.212.2"; gene_id "MSTRG.212"; exon_number "2";
chr1	StringTie	exon	46216347	46216485	.	+	.	transcript_id "MSTRG.212.2"; gene_id "MSTRG.212"; exon_number "3";
chr1	StringTie	exon	46216729	46216898	.	+	.	transcript_id "MSTRG.212.2"; gene_id "MSTRG.212"; exon_number "4";
chr1	StringTie	exon	46222326	46222476	.	+	.	transcript_id "MSTRG.212.2"; gene_id "MSTRG.212"; exon_number "5";
chr1	StringTie	exon	46223706	46223802	.	+	.	transcript_id "MSTRG.212.2"; gene_id "MSTRG.212"; exon_number "6";
chr1	StringTie	exon	46225404	46226187	.	+	.	transcript_id "MSTRG.212.2"; gene_id "MSTRG.212"; exon_number "7";
chr1	StringTie	exon	46228099	46228229	.	+	.	transcript_id "MSTRG.212.2"; gene_id "MSTRG.212"; exon_number "8";
chr1	StringTie	exon	46230321	46233516	.	+	.	transcript_id "MSTRG.212.2"; gene_id "MSTRG.212"; exon_number "9";
chr1	StringTie	transcript	47996650	48022275	.	+	.	transcript_id "MSTRG.233.1"; gene_id "MSTRG.233"; xloc "XLOC_000135"; class_code "u"; tss_id "TSS177";
chr1	StringTie	exon	47996650	47996762	.	+	.	transcript_id "MSTRG.233.1"; gene_id "MSTRG.233"; exon_number "1";
chr1	StringTie	exon	48008970	48009104	.	+	.	transcript_id "MSTRG.233.1"; gene_id "MSTRG.233"; exon_number "2";
chr1	StringTie	exon	48016616	48016797	.	+	.	transcript_id "MSTRG.233.1"; gene_id "MSTRG.233"; exon_number "3";
chr1	StringTie	exon	48021243	48021360	.	+	.	transcript_id "MSTRG.233.1"; gene_id "MSTRG.233"; exon_number "4";
chr1	StringTie	exon	48022198	48022275	.	+	.	transcript_id "MSTRG.233.1"; gene_id "MSTRG.233"; exon_number "5";
chr1	StringTie	transcript	50948255	51059186	.	+	.	transcript_id "MSTRG.250.13"; gene_id "MSTRG.250"; xloc "XLOC_000144"; class_code "u"; tss_id "TSS194";
chr1	StringTie	exon	50948255	50953276	.	+	.	transcript_id "MSTRG.250.13"; gene_id "MSTRG.250"; exon_number "1";
chr1	StringTie	exon	50983647	50983789	.	+	.	transcript_id "MSTRG.250.13"; gene_id "MSTRG.250"; exon_number "2";
chr1	StringTie	exon	50997170	50997286	.	+	.	transcript_id "MSTRG.250.13"; gene_id "MSTRG.250"; exon_number "3";
chr1	StringTie	exon	51027101	51027244	.	+	.	transcript_id "MSTRG.250.13"; gene_id "MSTRG.250"; exon_number "4";
chr1	StringTie	exon	51048078	51048165	.	+	.	transcript_id "MSTRG.250.13"; gene_id "MSTRG.250"; exon_number "5";
chr1	StringTie	exon	51049229	51049528	.	+	.	transcript_id "MSTRG.250.13"; gene_id "MSTRG.250"; exon_number "6";
chr1	StringTie	exon	51051513	51052341	.	+	.	transcript_id "MSTRG.250.13"; gene_id "MSTRG.250"; exon_number "7";
chr1	StringTie	exon	51056117	51059186	.	+	.	transcript_id "MSTRG.250.13"; gene_id "MSTRG.250"; exon_number "8";
chr1	StringTie	transcript	50948255	51059186	.	+	.	transcript_id "MSTRG.250.12"; gene_id "MSTRG.250"; xloc "XLOC_000144"; class_code "u"; tss_id "TSS194";
chr1	StringTie	exon	50948255	50950019	.	+	.	transcript_id "MSTRG.250.12"; gene_id "MSTRG.250"; exon_number "1";
chr1	StringTie	exon	50983647	50983789	.	+	.	transcript_id "MSTRG.250.12"; gene_id "MSTRG.250"; exon_number "2";
chr1	StringTie	exon	50997170	50997286	.	+	.	transcript_id "MSTRG.250.12"; gene_id "MSTRG.250"; exon_number "3";
chr1	StringTie	exon	51027101	51027244	.	+	.	transcript_id "MSTRG.250.12"; gene_id "MSTRG.250"; exon_number "4";
chr1	StringTie	exon	51048078	51048165	.	+	.	transcript_id "MSTRG.250.12"; gene_id "MSTRG.250"; exon_number "5";
chr1	StringTie	exon	51049229	51049528	.	+	.	transcript_id "MSTRG.250.12"; gene_id "MSTRG.250"; exon_number "6";
chr1	StringTie	exon	51051513	51052341	.	+	.	transcript_id "MSTRG.250.12"; gene_id "MSTRG.250"; exon_number "7";
chr1	StringTie	exon	51056117	51059186	.	+	.	transcript_id "MSTRG.250.12"; gene_id "MSTRG.250"; exon_number "8";
chr1	StringTie	transcript	50948255	51059191	.	+	.	transcript_id "MSTRG.250.11"; gene_id "MSTRG.250"; xloc "XLOC_000144"; class_code "u"; tss_id "TSS194";
chr1	StringTie	exon	50948255	50949479	.	+	.	transcript_id "MSTRG.250.11"; gene_id "MSTRG.250"; exon_number "1";
chr1	StringTie	exon	50983647	50983789	.	+	.	transcript_id "MSTRG.250.11"; gene_id "MSTRG.250"; exon_number "2";
chr1	StringTie	exon	50997170	50997286	.	+	.	transcript_id "MSTRG.250.11"; gene_id "MSTRG.250"; exon_number "3";
chr1	StringTie	exon	51027101	51027244	.	+	.	transcript_id "MSTRG.250.11"; gene_id "MSTRG.250"; exon_number "4";
chr1	StringTie	exon	51048078	51048165	.	+	.	transcript_id "MSTRG.250.11"; gene_id "MSTRG.250"; exon_number "5";
chr1	StringTie	exon	51049229	51049528	.	+	.	transcript_id "MSTRG.250.11"; gene_id "MSTRG.250"; exon_number "6";
chr1	StringTie	exon	51051513	51059191	.	+	.	transcript_id "MSTRG.250.11"; gene_id "MSTRG.250"; exon_number "7";
chr1	StringTie	transcript	50948278	51055563	.	+	.	transcript_id "MSTRG.250.15"; gene_id "MSTRG.250"; xloc "XLOC_000144"; class_code "u"; tss_id "TSS194";
chr1	StringTie	exon	50948278	50950019	.	+	.	transcript_id "MSTRG.250.15"; gene_id "MSTRG.250"; exon_number "1";
chr1	StringTie	exon	50983647	50983789	.	+	.	transcript_id "MSTRG.250.15"; gene_id "MSTRG.250"; exon_number "2";
chr1	StringTie	exon	50997170	50997286	.	+	.	transcript_id "MSTRG.250.15"; gene_id "MSTRG.250"; exon_number "3";
chr1	StringTie	exon	51027101	51027244	.	+	.	transcript_id "MSTRG.250.15"; gene_id "MSTRG.250"; exon_number "4";
chr1	StringTie	exon	51048078	51048165	.	+	.	transcript_id "MSTRG.250.15"; gene_id "MSTRG.250"; exon_number "5";
chr1	StringTie	exon	51049229	51049528	.	+	.	transcript_id "MSTRG.250.15"; gene_id "MSTRG.250"; exon_number "6";
chr1	StringTie	exon	51050217	51055563	.	+	.	transcript_id "MSTRG.250.15"; gene_id "MSTRG.250"; exon_number "7";
chr1	StringTie	transcript	50948278	51055563	.	+	.	transcript_id "MSTRG.250.14"; gene_id "MSTRG.250"; xloc "XLOC_000144"; class_code "u"; tss_id "TSS194";
chr1	StringTie	exon	50948278	50950019	.	+	.	transcript_id "MSTRG.250.14"; gene_id "MSTRG.250"; exon_number "1";
chr1	StringTie	exon	50983647	50983789	.	+	.	transcript_id "MSTRG.250.14"; gene_id "MSTRG.250"; exon_number "2";
chr1	StringTie	exon	50997170	50997286	.	+	.	transcript_id "MSTRG.250.14"; gene_id "MSTRG.250"; exon_number "3";
chr1	StringTie	exon	51027101	51027244	.	+	.	transcript_id "MSTRG.250.14"; gene_id "MSTRG.250"; exon_number "4";
chr1	StringTie	exon	51048078	51048165	.	+	.	transcript_id "MSTRG.250.14"; gene_id "MSTRG.250"; exon_number "5";
chr1	StringTie	exon	51049229	51049528	.	+	.	transcript_id "MSTRG.250.14"; gene_id "MSTRG.250"; exon_number "6";
chr1	StringTie	exon	51052267	51055563	.	+	.	transcript_id "MSTRG.250.14"; gene_id "MSTRG.250"; exon_number "7";
chr1	StringTie	transcript	50948286	51059191	.	+	.	transcript_id "MSTRG.250.18"; gene_id "MSTRG.250"; xloc "XLOC_000144"; class_code "u"; tss_id "TSS194";
chr1	StringTie	exon	50948286	50949479	.	+	.	transcript_id "MSTRG.250.18"; gene_id "MSTRG.250"; exon_number "1";
chr1	StringTie	exon	50983647	50983789	.	+	.	transcript_id "MSTRG.250.18"; gene_id "MSTRG.250"; exon_number "2";
chr1	StringTie	exon	50997170	50997286	.	+	.	transcript_id "MSTRG.250.18"; gene_id "MSTRG.250"; exon_number "3";
chr1	StringTie	exon	51027101	51027244	.	+	.	transcript_id "MSTRG.250.18"; gene_id "MSTRG.250"; exon_number "4";
chr1	StringTie	exon	51048078	51048165	.	+	.	transcript_id "MSTRG.250.18"; gene_id "MSTRG.250"; exon_number "5";
chr1	StringTie	exon	51049229	51049528	.	+	.	transcript_id "MSTRG.250.18"; gene_id "MSTRG.250"; exon_number "6";
chr1	StringTie	exon	51052267	51052341	.	+	.	transcript_id "MSTRG.250.18"; gene_id "MSTRG.250"; exon_number "7";
chr1	StringTie	exon	51056117	51059191	.	+	.	transcript_id "MSTRG.250.18"; gene_id "MSTRG.250"; exon_number "8";
chr1	StringTie	transcript	50948286	51059191	.	+	.	transcript_id "MSTRG.250.16"; gene_id "MSTRG.250"; xloc "XLOC_000144"; class_code "u"; tss_id "TSS194";
chr1	StringTie	exon	50948286	50949479	.	+	.	transcript_id "MSTRG.250.16"; gene_id "MSTRG.250"; exon_number "1";
chr1	StringTie	exon	50983647	50983789	.	+	.	transcript_id "MSTRG.250.16"; gene_id "MSTRG.250"; exon_number "2";
chr1	StringTie	exon	50997170	50997286	.	+	.	transcript_id "MSTRG.250.16"; gene_id "MSTRG.250"; exon_number "3";
chr1	StringTie	exon	51027101	51027244	.	+	.	transcript_id "MSTRG.250.16"; gene_id "MSTRG.250"; exon_number "4";
chr1	StringTie	exon	51048078	51048165	.	+	.	transcript_id "MSTRG.250.16"; gene_id "MSTRG.250"; exon_number "5";
chr1	StringTie	exon	51049229	51049528	.	+	.	transcript_id "MSTRG.250.16"; gene_id "MSTRG.250"; exon_number "6";
chr1	StringTie	exon	51051513	51052341	.	+	.	transcript_id "MSTRG.250.16"; gene_id "MSTRG.250"; exon_number "7";
chr1	StringTie	exon	51056117	51059191	.	+	.	transcript_id "MSTRG.250.16"; gene_id "MSTRG.250"; exon_number "8";
chr1	StringTie	transcript	50948286	51069774	.	+	.	transcript_id "MSTRG.250.17"; gene_id "MSTRG.250"; xloc "XLOC_000144"; class_code "u"; tss_id "TSS194";
chr1	StringTie	exon	50948286	50949479	.	+	.	transcript_id "MSTRG.250.17"; gene_id "MSTRG.250"; exon_number "1";
chr1	StringTie	exon	50983647	50983789	.	+	.	transcript_id "MSTRG.250.17"; gene_id "MSTRG.250"; exon_number "2";
chr1	StringTie	exon	50997170	50997286	.	+	.	transcript_id "MSTRG.250.17"; gene_id "MSTRG.250"; exon_number "3";
chr1	StringTie	exon	51027101	51027244	.	+	.	transcript_id "MSTRG.250.17"; gene_id "MSTRG.250"; exon_number "4";
chr1	StringTie	exon	51048078	51048165	.	+	.	transcript_id "MSTRG.250.17"; gene_id "MSTRG.250"; exon_number "5";
chr1	StringTie	exon	51049229	51049528	.	+	.	transcript_id "MSTRG.250.17"; gene_id "MSTRG.250"; exon_number "6";
chr1	StringTie	exon	51050217	51052341	.	+	.	transcript_id "MSTRG.250.17"; gene_id "MSTRG.250"; exon_number "7";
chr1	StringTie	exon	51056117	51069774	.	+	.	transcript_id "MSTRG.250.17"; gene_id "MSTRG.250"; exon_number "8";
chr1	StringTie	transcript	50951607	51059186	.	+	.	transcript_id "MSTRG.250.19"; gene_id "MSTRG.250"; xloc "XLOC_000144"; class_code "u"; tss_id "TSS195";
chr1	StringTie	exon	50951607	50952692	.	+	.	transcript_id "MSTRG.250.19"; gene_id "MSTRG.250"; exon_number "1";
chr1	StringTie	exon	50983647	50983789	.	+	.	transcript_id "MSTRG.250.19"; gene_id "MSTRG.250"; exon_number "2";
chr1	StringTie	exon	50997170	50997286	.	+	.	transcript_id "MSTRG.250.19"; gene_id "MSTRG.250"; exon_number "3";
chr1	StringTie	exon	51027101	51027244	.	+	.	transcript_id "MSTRG.250.19"; gene_id "MSTRG.250"; exon_number "4";
chr1	StringTie	exon	51048078	51048165	.	+	.	transcript_id "MSTRG.250.19"; gene_id "MSTRG.250"; exon_number "5";
chr1	StringTie	exon	51049229	51049528	.	+	.	transcript_id "MSTRG.250.19"; gene_id "MSTRG.250"; exon_number "6";
chr1	StringTie	exon	51052267	51052341	.	+	.	transcript_id "MSTRG.250.19"; gene_id "MSTRG.250"; exon_number "7";
chr1	StringTie	exon	51056117	51059186	.	+	.	transcript_id "MSTRG.250.19"; gene_id "MSTRG.250"; exon_number "8";
chr1	StringTie	transcript	50955402	51059186	.	+	.	transcript_id "MSTRG.250.20"; gene_id "MSTRG.250"; xloc "XLOC_000144"; class_code "u"; tss_id "TSS196";
chr1	StringTie	exon	50955402	50955800	.	+	.	transcript_id "MSTRG.250.20"; gene_id "MSTRG.250"; exon_number "1";
chr1	StringTie	exon	50983647	50983789	.	+	.	transcript_id "MSTRG.250.20"; gene_id "MSTRG.250"; exon_number "2";
chr1	StringTie	exon	50997170	50997286	.	+	.	transcript_id "MSTRG.250.20"; gene_id "MSTRG.250"; exon_number "3";
chr1	StringTie	exon	51027101	51027244	.	+	.	transcript_id "MSTRG.250.20"; gene_id "MSTRG.250"; exon_number "4";
chr1	StringTie	exon	51048078	51048165	.	+	.	transcript_id "MSTRG.250.20"; gene_id "MSTRG.250"; exon_number "5";
chr1	StringTie	exon	51049229	51049528	.	+	.	transcript_id "MSTRG.250.20"; gene_id "MSTRG.250"; exon_number "6";
chr1	StringTie	exon	51051513	51052341	.	+	.	transcript_id "MSTRG.250.20"; gene_id "MSTRG.250"; exon_number "7";
chr1	StringTie	exon	51056117	51059186	.	+	.	transcript_id "MSTRG.250.20"; gene_id "MSTRG.250"; exon_number "8";
chr1	StringTie	transcript	50955441	51055569	.	+	.	transcript_id "MSTRG.250.21"; gene_id "MSTRG.250"; xloc "XLOC_000144"; class_code "u"; tss_id "TSS196";
chr1	StringTie	exon	50955441	50957278	.	+	.	transcript_id "MSTRG.250.21"; gene_id "MSTRG.250"; exon_number "1";
chr1	StringTie	exon	50983647	50983789	.	+	.	transcript_id "MSTRG.250.21"; gene_id "MSTRG.250"; exon_number "2";
chr1	StringTie	exon	50997170	50997286	.	+	.	transcript_id "MSTRG.250.21"; gene_id "MSTRG.250"; exon_number "3";
chr1	StringTie	exon	51027101	51027244	.	+	.	transcript_id "MSTRG.250.21"; gene_id "MSTRG.250"; exon_number "4";
chr1	StringTie	exon	51048078	51048165	.	+	.	transcript_id "MSTRG.250.21"; gene_id "MSTRG.250"; exon_number "5";
chr1	StringTie	exon	51049229	51049528	.	+	.	transcript_id "MSTRG.250.21"; gene_id "MSTRG.250"; exon_number "6";
chr1	StringTie	exon	51050217	51055569	.	+	.	transcript_id "MSTRG.250.21"; gene_id "MSTRG.250"; exon_number "7";
chr1	StringTie	transcript	50956634	51055565	.	+	.	transcript_id "MSTRG.250.23"; gene_id "MSTRG.250"; xloc "XLOC_000144"; class_code "u"; tss_id "TSS197";
chr1	StringTie	exon	50956634	50957501	.	+	.	transcript_id "MSTRG.250.23"; gene_id "MSTRG.250"; exon_number "1";
chr1	StringTie	exon	50983647	50983789	.	+	.	transcript_id "MSTRG.250.23"; gene_id "MSTRG.250"; exon_number "2";
chr1	StringTie	exon	50997170	50997286	.	+	.	transcript_id "MSTRG.250.23"; gene_id "MSTRG.250"; exon_number "3";
chr1	StringTie	exon	51027101	51027244	.	+	.	transcript_id "MSTRG.250.23"; gene_id "MSTRG.250"; exon_number "4";
chr1	StringTie	exon	51048078	51048165	.	+	.	transcript_id "MSTRG.250.23"; gene_id "MSTRG.250"; exon_number "5";
chr1	StringTie	exon	51049229	51049528	.	+	.	transcript_id "MSTRG.250.23"; gene_id "MSTRG.250"; exon_number "6";
chr1	StringTie	exon	51051513	51055565	.	+	.	transcript_id "MSTRG.250.23"; gene_id "MSTRG.250"; exon_number "7";
chr1	StringTie	transcript	50956634	51059186	.	+	.	transcript_id "MSTRG.250.22"; gene_id "MSTRG.250"; xloc "XLOC_000144"; class_code "u"; tss_id "TSS197";
chr1	StringTie	exon	50956634	50957808	.	+	.	transcript_id "MSTRG.250.22"; gene_id "MSTRG.250"; exon_number "1";
chr1	StringTie	exon	50983647	50983789	.	+	.	transcript_id "MSTRG.250.22"; gene_id "MSTRG.250"; exon_number "2";
chr1	StringTie	exon	50997170	50997286	.	+	.	transcript_id "MSTRG.250.22"; gene_id "MSTRG.250"; exon_number "3";
chr1	StringTie	exon	51027101	51027244	.	+	.	transcript_id "MSTRG.250.22"; gene_id "MSTRG.250"; exon_number "4";
chr1	StringTie	exon	51048078	51048165	.	+	.	transcript_id "MSTRG.250.22"; gene_id "MSTRG.250"; exon_number "5";
chr1	StringTie	exon	51049229	51049528	.	+	.	transcript_id "MSTRG.250.22"; gene_id "MSTRG.250"; exon_number "6";
chr1	StringTie	exon	51052267	51052341	.	+	.	transcript_id "MSTRG.250.22"; gene_id "MSTRG.250"; exon_number "7";
chr1	StringTie	exon	51056117	51059186	.	+	.	transcript_id "MSTRG.250.22"; gene_id "MSTRG.250"; exon_number "8";
chr1	StringTie	transcript	50956778	51055563	.	+	.	transcript_id "MSTRG.250.24"; gene_id "MSTRG.250"; xloc "XLOC_000144"; class_code "u"; tss_id "TSS198";
chr1	StringTie	exon	50956778	50957808	.	+	.	transcript_id "MSTRG.250.24"; gene_id "MSTRG.250"; exon_number "1";
chr1	StringTie	exon	50983647	50983789	.	+	.	transcript_id "MSTRG.250.24"; gene_id "MSTRG.250"; exon_number "2";
chr1	StringTie	exon	50997170	50997286	.	+	.	transcript_id "MSTRG.250.24"; gene_id "MSTRG.250"; exon_number "3";
chr1	StringTie	exon	51027101	51027244	.	+	.	transcript_id "MSTRG.250.24"; gene_id "MSTRG.250"; exon_number "4";
chr1	StringTie	exon	51048078	51048165	.	+	.	transcript_id "MSTRG.250.24"; gene_id "MSTRG.250"; exon_number "5";
chr1	StringTie	exon	51049229	51049528	.	+	.	transcript_id "MSTRG.250.24"; gene_id "MSTRG.250"; exon_number "6";
chr1	StringTie	exon	51050217	51055563	.	+	.	transcript_id "MSTRG.250.24"; gene_id "MSTRG.250"; exon_number "7";
chr1	StringTie	transcript	50959530	51055563	.	+	.	transcript_id "MSTRG.250.25"; gene_id "MSTRG.250"; xloc "XLOC_000144"; class_code "u"; tss_id "TSS199";
chr1	StringTie	exon	50959530	50960525	.	+	.	transcript_id "MSTRG.250.25"; gene_id "MSTRG.250"; exon_number "1";
chr1	StringTie	exon	50983647	50983789	.	+	.	transcript_id "MSTRG.250.25"; gene_id "MSTRG.250"; exon_number "2";
chr1	StringTie	exon	50997170	50997286	.	+	.	transcript_id "MSTRG.250.25"; gene_id "MSTRG.250"; exon_number "3";
chr1	StringTie	exon	51027101	51027244	.	+	.	transcript_id "MSTRG.250.25"; gene_id "MSTRG.250"; exon_number "4";
chr1	StringTie	exon	51048078	51048165	.	+	.	transcript_id "MSTRG.250.25"; gene_id "MSTRG.250"; exon_number "5";
chr1	StringTie	exon	51049229	51049528	.	+	.	transcript_id "MSTRG.250.25"; gene_id "MSTRG.250"; exon_number "6";
chr1	StringTie	exon	51050217	51055563	.	+	.	transcript_id "MSTRG.250.25"; gene_id "MSTRG.250"; exon_number "7";
chr1	StringTie	transcript	50972659	51059186	.	+	.	transcript_id "MSTRG.250.26"; gene_id "MSTRG.250"; xloc "XLOC_000144"; class_code "u"; tss_id "TSS200";
chr1	StringTie	exon	50972659	50974211	.	+	.	transcript_id "MSTRG.250.26"; gene_id "MSTRG.250"; exon_number "1";
chr1	StringTie	exon	50983647	50983789	.	+	.	transcript_id "MSTRG.250.26"; gene_id "MSTRG.250"; exon_number "2";
chr1	StringTie	exon	50997170	50997286	.	+	.	transcript_id "MSTRG.250.26"; gene_id "MSTRG.250"; exon_number "3";
chr1	StringTie	exon	51027101	51027244	.	+	.	transcript_id "MSTRG.250.26"; gene_id "MSTRG.250"; exon_number "4";
chr1	StringTie	exon	51048078	51048165	.	+	.	transcript_id "MSTRG.250.26"; gene_id "MSTRG.250"; exon_number "5";
chr1	StringTie	exon	51049229	51049528	.	+	.	transcript_id "MSTRG.250.26"; gene_id "MSTRG.250"; exon_number "6";
chr1	StringTie	exon	51052267	51052341	.	+	.	transcript_id "MSTRG.250.26"; gene_id "MSTRG.250"; exon_number "7";
chr1	StringTie	exon	51056117	51059186	.	+	.	transcript_id "MSTRG.250.26"; gene_id "MSTRG.250"; exon_number "8";
chr1	StringTie	transcript	50980249	51059185	.	+	.	transcript_id "MSTRG.250.27"; gene_id "MSTRG.250"; xloc "XLOC_000144"; class_code "u"; tss_id "TSS201";
chr1	StringTie	exon	50980249	50980732	.	+	.	transcript_id "MSTRG.250.27"; gene_id "MSTRG.250"; exon_number "1";
chr1	StringTie	exon	50983647	50983789	.	+	.	transcript_id "MSTRG.250.27"; gene_id "MSTRG.250"; exon_number "2";
chr1	StringTie	exon	50997170	50997286	.	+	.	transcript_id "MSTRG.250.27"; gene_id "MSTRG.250"; exon_number "3";
chr1	StringTie	exon	51027101	51027244	.	+	.	transcript_id "MSTRG.250.27"; gene_id "MSTRG.250"; exon_number "4";
chr1	StringTie	exon	51048078	51048165	.	+	.	transcript_id "MSTRG.250.27"; gene_id "MSTRG.250"; exon_number "5";
chr1	StringTie	exon	51049229	51049528	.	+	.	transcript_id "MSTRG.250.27"; gene_id "MSTRG.250"; exon_number "6";
chr1	StringTie	exon	51052267	51052341	.	+	.	transcript_id "MSTRG.250.27"; gene_id "MSTRG.250"; exon_number "7";
chr1	StringTie	exon	51056117	51059185	.	+	.	transcript_id "MSTRG.250.27"; gene_id "MSTRG.250"; exon_number "8";
chr1	StringTie	transcript	50982075	51059185	.	+	.	transcript_id "MSTRG.250.29"; gene_id "MSTRG.250"; xloc "XLOC_000144"; class_code "u"; tss_id "TSS202";
chr1	StringTie	exon	50982075	50983789	.	+	.	transcript_id "MSTRG.250.29"; gene_id "MSTRG.250"; exon_number "1";
chr1	StringTie	exon	50997170	50997286	.	+	.	transcript_id "MSTRG.250.29"; gene_id "MSTRG.250"; exon_number "2";
chr1	StringTie	exon	51027101	51027244	.	+	.	transcript_id "MSTRG.250.29"; gene_id "MSTRG.250"; exon_number "3";
chr1	StringTie	exon	51048078	51048165	.	+	.	transcript_id "MSTRG.250.29"; gene_id "MSTRG.250"; exon_number "4";
chr1	StringTie	exon	51049232	51049528	.	+	.	transcript_id "MSTRG.250.29"; gene_id "MSTRG.250"; exon_number "5";
chr1	StringTie	exon	51050217	51052341	.	+	.	transcript_id "MSTRG.250.29"; gene_id "MSTRG.250"; exon_number "6";
chr1	StringTie	exon	51056117	51059185	.	+	.	transcript_id "MSTRG.250.29"; gene_id "MSTRG.250"; exon_number "7";
chr1	StringTie	transcript	50982075	51059186	.	+	.	transcript_id "MSTRG.250.28"; gene_id "MSTRG.250"; xloc "XLOC_000144"; class_code "u"; tss_id "TSS202";
chr1	StringTie	exon	50982075	50983789	.	+	.	transcript_id "MSTRG.250.28"; gene_id "MSTRG.250"; exon_number "1";
chr1	StringTie	exon	50997170	50997286	.	+	.	transcript_id "MSTRG.250.28"; gene_id "MSTRG.250"; exon_number "2";
chr1	StringTie	exon	51027101	51027244	.	+	.	transcript_id "MSTRG.250.28"; gene_id "MSTRG.250"; exon_number "3";
chr1	StringTie	exon	51048078	51048165	.	+	.	transcript_id "MSTRG.250.28"; gene_id "MSTRG.250"; exon_number "4";
chr1	StringTie	exon	51049253	51049528	.	+	.	transcript_id "MSTRG.250.28"; gene_id "MSTRG.250"; exon_number "5";
chr1	StringTie	exon	51052267	51052341	.	+	.	transcript_id "MSTRG.250.28"; gene_id "MSTRG.250"; exon_number "6";
chr1	StringTie	exon	51056117	51059186	.	+	.	transcript_id "MSTRG.250.28"; gene_id "MSTRG.250"; exon_number "7";
chr1	StringTie	transcript	51147406	51148614	.	+	.	transcript_id "MSTRG.244.1"; gene_id "MSTRG.244"; xloc "XLOC_000145"; class_code "u"; tss_id "TSS203";
chr1	StringTie	exon	51147406	51148614	.	+	.	transcript_id "MSTRG.244.1"; gene_id "MSTRG.244"; exon_number "1";
chr1	StringTie	transcript	56982776	57008140	.	+	.	transcript_id "MSTRG.275.2"; gene_id "MSTRG.275"; xloc "XLOC_000155"; class_code "u"; tss_id "TSS213";
chr1	StringTie	exon	56982776	56982826	.	+	.	transcript_id "MSTRG.275.2"; gene_id "MSTRG.275"; exon_number "1";
chr1	StringTie	exon	56983437	56983605	.	+	.	transcript_id "MSTRG.275.2"; gene_id "MSTRG.275"; exon_number "2";
chr1	StringTie	exon	56984165	56984304	.	+	.	transcript_id "MSTRG.275.2"; gene_id "MSTRG.275"; exon_number "3";
chr1	StringTie	exon	56985480	56985581	.	+	.	transcript_id "MSTRG.275.2"; gene_id "MSTRG.275"; exon_number "4";
chr1	StringTie	exon	56986160	56986249	.	+	.	transcript_id "MSTRG.275.2"; gene_id "MSTRG.275"; exon_number "5";
chr1	StringTie	exon	56987907	56988004	.	+	.	transcript_id "MSTRG.275.2"; gene_id "MSTRG.275"; exon_number "6";
chr1	StringTie	exon	56988571	56989452	.	+	.	transcript_id "MSTRG.275.2"; gene_id "MSTRG.275"; exon_number "7";
chr1	StringTie	exon	56990223	56990325	.	+	.	transcript_id "MSTRG.275.2"; gene_id "MSTRG.275"; exon_number "8";
chr1	StringTie	exon	56990671	56990700	.	+	.	transcript_id "MSTRG.275.2"; gene_id "MSTRG.275"; exon_number "9";
chr1	StringTie	exon	56991488	56991556	.	+	.	transcript_id "MSTRG.275.2"; gene_id "MSTRG.275"; exon_number "10";
chr1	StringTie	exon	56992638	56992811	.	+	.	transcript_id "MSTRG.275.2"; gene_id "MSTRG.275"; exon_number "11";
chr1	StringTie	exon	56995261	56995344	.	+	.	transcript_id "MSTRG.275.2"; gene_id "MSTRG.275"; exon_number "12";
chr1	StringTie	exon	56997255	56997331	.	+	.	transcript_id "MSTRG.275.2"; gene_id "MSTRG.275"; exon_number "13";
chr1	StringTie	exon	56997800	56997925	.	+	.	transcript_id "MSTRG.275.2"; gene_id "MSTRG.275"; exon_number "14";
chr1	StringTie	exon	56998164	56998382	.	+	.	transcript_id "MSTRG.275.2"; gene_id "MSTRG.275"; exon_number "15";
chr1	StringTie	exon	56999491	56999604	.	+	.	transcript_id "MSTRG.275.2"; gene_id "MSTRG.275"; exon_number "16";
chr1	StringTie	exon	57001482	57008140	.	+	.	transcript_id "MSTRG.275.2"; gene_id "MSTRG.275"; exon_number "17";
chr1	StringTie	transcript	56982776	57008140	.	+	.	transcript_id "MSTRG.275.1"; gene_id "MSTRG.275"; xloc "XLOC_000155"; class_code "u"; tss_id "TSS213";
chr1	StringTie	exon	56982776	56982826	.	+	.	transcript_id "MSTRG.275.1"; gene_id "MSTRG.275"; exon_number "1";
chr1	StringTie	exon	56983437	56983605	.	+	.	transcript_id "MSTRG.275.1"; gene_id "MSTRG.275"; exon_number "2";
chr1	StringTie	exon	56984165	56984304	.	+	.	transcript_id "MSTRG.275.1"; gene_id "MSTRG.275"; exon_number "3";
chr1	StringTie	exon	56985480	56985581	.	+	.	transcript_id "MSTRG.275.1"; gene_id "MSTRG.275"; exon_number "4";
chr1	StringTie	exon	56986160	56986249	.	+	.	transcript_id "MSTRG.275.1"; gene_id "MSTRG.275"; exon_number "5";
chr1	StringTie	exon	56987907	56988004	.	+	.	transcript_id "MSTRG.275.1"; gene_id "MSTRG.275"; exon_number "6";
chr1	StringTie	exon	56988571	56990325	.	+	.	transcript_id "MSTRG.275.1"; gene_id "MSTRG.275"; exon_number "7";
chr1	StringTie	exon	56990671	56990700	.	+	.	transcript_id "MSTRG.275.1"; gene_id "MSTRG.275"; exon_number "8";
chr1	StringTie	exon	56991488	56991556	.	+	.	transcript_id "MSTRG.275.1"; gene_id "MSTRG.275"; exon_number "9";
chr1	StringTie	exon	56992638	56992811	.	+	.	transcript_id "MSTRG.275.1"; gene_id "MSTRG.275"; exon_number "10";
chr1	StringTie	exon	56995261	56995344	.	+	.	transcript_id "MSTRG.275.1"; gene_id "MSTRG.275"; exon_number "11";
chr1	StringTie	exon	56997255	56997331	.	+	.	transcript_id "MSTRG.275.1"; gene_id "MSTRG.275"; exon_number "12";
chr1	StringTie	exon	56997800	56997925	.	+	.	transcript_id "MSTRG.275.1"; gene_id "MSTRG.275"; exon_number "13";
chr1	StringTie	exon	56999491	56999604	.	+	.	transcript_id "MSTRG.275.1"; gene_id "MSTRG.275"; exon_number "14";
chr1	StringTie	exon	57001482	57008140	.	+	.	transcript_id "MSTRG.275.1"; gene_id "MSTRG.275"; exon_number "15";
chr1	StringTie	transcript	56982802	57008140	.	+	.	transcript_id "MSTRG.275.4"; gene_id "MSTRG.275"; xloc "XLOC_000155"; class_code "u"; tss_id "TSS213";
chr1	StringTie	exon	56982802	56982826	.	+	.	transcript_id "MSTRG.275.4"; gene_id "MSTRG.275"; exon_number "1";
chr1	StringTie	exon	56983437	56983605	.	+	.	transcript_id "MSTRG.275.4"; gene_id "MSTRG.275"; exon_number "2";
chr1	StringTie	exon	56984165	56984304	.	+	.	transcript_id "MSTRG.275.4"; gene_id "MSTRG.275"; exon_number "3";
chr1	StringTie	exon	56985480	56985581	.	+	.	transcript_id "MSTRG.275.4"; gene_id "MSTRG.275"; exon_number "4";
chr1	StringTie	exon	56986160	56986249	.	+	.	transcript_id "MSTRG.275.4"; gene_id "MSTRG.275"; exon_number "5";
chr1	StringTie	exon	56987907	56988004	.	+	.	transcript_id "MSTRG.275.4"; gene_id "MSTRG.275"; exon_number "6";
chr1	StringTie	exon	56988571	56989452	.	+	.	transcript_id "MSTRG.275.4"; gene_id "MSTRG.275"; exon_number "7";
chr1	StringTie	exon	56990223	56990325	.	+	.	transcript_id "MSTRG.275.4"; gene_id "MSTRG.275"; exon_number "8";
chr1	StringTie	exon	56990671	56990700	.	+	.	transcript_id "MSTRG.275.4"; gene_id "MSTRG.275"; exon_number "9";
chr1	StringTie	exon	56991488	56991556	.	+	.	transcript_id "MSTRG.275.4"; gene_id "MSTRG.275"; exon_number "10";
chr1	StringTie	exon	56992638	56992811	.	+	.	transcript_id "MSTRG.275.4"; gene_id "MSTRG.275"; exon_number "11";
chr1	StringTie	exon	56995106	56995344	.	+	.	transcript_id "MSTRG.275.4"; gene_id "MSTRG.275"; exon_number "12";
chr1	StringTie	exon	56997255	56997331	.	+	.	transcript_id "MSTRG.275.4"; gene_id "MSTRG.275"; exon_number "13";
chr1	StringTie	exon	56997800	56997925	.	+	.	transcript_id "MSTRG.275.4"; gene_id "MSTRG.275"; exon_number "14";
chr1	StringTie	exon	56999491	56999604	.	+	.	transcript_id "MSTRG.275.4"; gene_id "MSTRG.275"; exon_number "15";
chr1	StringTie	exon	57001482	57008140	.	+	.	transcript_id "MSTRG.275.4"; gene_id "MSTRG.275"; exon_number "16";
chr1	StringTie	transcript	56982802	57008140	.	+	.	transcript_id "MSTRG.275.3"; gene_id "MSTRG.275"; xloc "XLOC_000155"; class_code "u"; tss_id "TSS213";
chr1	StringTie	exon	56982802	56982826	.	+	.	transcript_id "MSTRG.275.3"; gene_id "MSTRG.275"; exon_number "1";
chr1	StringTie	exon	56983437	56983605	.	+	.	transcript_id "MSTRG.275.3"; gene_id "MSTRG.275"; exon_number "2";
chr1	StringTie	exon	56984165	56984304	.	+	.	transcript_id "MSTRG.275.3"; gene_id "MSTRG.275"; exon_number "3";
chr1	StringTie	exon	56985480	56985581	.	+	.	transcript_id "MSTRG.275.3"; gene_id "MSTRG.275"; exon_number "4";
chr1	StringTie	exon	56986160	56986249	.	+	.	transcript_id "MSTRG.275.3"; gene_id "MSTRG.275"; exon_number "5";
chr1	StringTie	exon	56987907	56988004	.	+	.	transcript_id "MSTRG.275.3"; gene_id "MSTRG.275"; exon_number "6";
chr1	StringTie	exon	56988571	56990325	.	+	.	transcript_id "MSTRG.275.3"; gene_id "MSTRG.275"; exon_number "7";
chr1	StringTie	exon	56990671	56990700	.	+	.	transcript_id "MSTRG.275.3"; gene_id "MSTRG.275"; exon_number "8";
chr1	StringTie	exon	56991488	56991556	.	+	.	transcript_id "MSTRG.275.3"; gene_id "MSTRG.275"; exon_number "9";
chr1	StringTie	exon	56992638	56992811	.	+	.	transcript_id "MSTRG.275.3"; gene_id "MSTRG.275"; exon_number "10";
chr1	StringTie	exon	56995261	56995344	.	+	.	transcript_id "MSTRG.275.3"; gene_id "MSTRG.275"; exon_number "11";
chr1	StringTie	exon	56997255	56997331	.	+	.	transcript_id "MSTRG.275.3"; gene_id "MSTRG.275"; exon_number "12";
chr1	StringTie	exon	56997800	56997925	.	+	.	transcript_id "MSTRG.275.3"; gene_id "MSTRG.275"; exon_number "13";
chr1	StringTie	exon	56998164	56998382	.	+	.	transcript_id "MSTRG.275.3"; gene_id "MSTRG.275"; exon_number "14";
chr1	StringTie	exon	56999491	56999604	.	+	.	transcript_id "MSTRG.275.3"; gene_id "MSTRG.275"; exon_number "15";
chr1	StringTie	exon	57001482	57008140	.	+	.	transcript_id "MSTRG.275.3"; gene_id "MSTRG.275"; exon_number "16";
chr1	StringTie	transcript	56982945	57004770	.	+	.	transcript_id "MSTRG.275.5"; gene_id "MSTRG.275"; xloc "XLOC_000155"; class_code "u"; tss_id "TSS214";
chr1	StringTie	exon	56982945	56983010	.	+	.	transcript_id "MSTRG.275.5"; gene_id "MSTRG.275"; exon_number "1";
chr1	StringTie	exon	56983437	56983605	.	+	.	transcript_id "MSTRG.275.5"; gene_id "MSTRG.275"; exon_number "2";
chr1	StringTie	exon	56984165	56984304	.	+	.	transcript_id "MSTRG.275.5"; gene_id "MSTRG.275"; exon_number "3";
chr1	StringTie	exon	56985480	56985581	.	+	.	transcript_id "MSTRG.275.5"; gene_id "MSTRG.275"; exon_number "4";
chr1	StringTie	exon	56986160	56986249	.	+	.	transcript_id "MSTRG.275.5"; gene_id "MSTRG.275"; exon_number "5";
chr1	StringTie	exon	56987907	56988004	.	+	.	transcript_id "MSTRG.275.5"; gene_id "MSTRG.275"; exon_number "6";
chr1	StringTie	exon	56988571	56990325	.	+	.	transcript_id "MSTRG.275.5"; gene_id "MSTRG.275"; exon_number "7";
chr1	StringTie	exon	56990671	56990700	.	+	.	transcript_id "MSTRG.275.5"; gene_id "MSTRG.275"; exon_number "8";
chr1	StringTie	exon	56991488	56991556	.	+	.	transcript_id "MSTRG.275.5"; gene_id "MSTRG.275"; exon_number "9";
chr1	StringTie	exon	56992638	56992811	.	+	.	transcript_id "MSTRG.275.5"; gene_id "MSTRG.275"; exon_number "10";
chr1	StringTie	exon	56995261	56995344	.	+	.	transcript_id "MSTRG.275.5"; gene_id "MSTRG.275"; exon_number "11";
chr1	StringTie	exon	56997255	56997331	.	+	.	transcript_id "MSTRG.275.5"; gene_id "MSTRG.275"; exon_number "12";
chr1	StringTie	exon	56997800	56997925	.	+	.	transcript_id "MSTRG.275.5"; gene_id "MSTRG.275"; exon_number "13";
chr1	StringTie	exon	56998164	56998382	.	+	.	transcript_id "MSTRG.275.5"; gene_id "MSTRG.275"; exon_number "14";
chr1	StringTie	exon	56999491	56999604	.	+	.	transcript_id "MSTRG.275.5"; gene_id "MSTRG.275"; exon_number "15";
chr1	StringTie	exon	57001482	57004770	.	+	.	transcript_id "MSTRG.275.5"; gene_id "MSTRG.275"; exon_number "16";
chr1	StringTie	transcript	59702896	59703979	.	+	.	transcript_id "MSTRG.296.1"; gene_id "MSTRG.296"; xloc "XLOC_000162"; class_code "u"; tss_id "TSS225";
chr1	StringTie	exon	59702896	59703979	.	+	.	transcript_id "MSTRG.296.1"; gene_id "MSTRG.296"; exon_number "1";
chr1	StringTie	transcript	60871790	60894848	.	+	.	transcript_id "MSTRG.303.1"; gene_id "MSTRG.303"; xloc "XLOC_000171"; class_code "u"; tss_id "TSS234";
chr1	StringTie	exon	60871790	60873477	.	+	.	transcript_id "MSTRG.303.1"; gene_id "MSTRG.303"; exon_number "1";
chr1	StringTie	exon	60874183	60874276	.	+	.	transcript_id "MSTRG.303.1"; gene_id "MSTRG.303"; exon_number "2";
chr1	StringTie	exon	60884867	60884993	.	+	.	transcript_id "MSTRG.303.1"; gene_id "MSTRG.303"; exon_number "3";
chr1	StringTie	exon	60885535	60885663	.	+	.	transcript_id "MSTRG.303.1"; gene_id "MSTRG.303"; exon_number "4";
chr1	StringTie	exon	60890906	60894848	.	+	.	transcript_id "MSTRG.303.1"; gene_id "MSTRG.303"; exon_number "5";
chr1	StringTie	transcript	60871800	60894813	.	+	.	transcript_id "MSTRG.303.2"; gene_id "MSTRG.303"; xloc "XLOC_000171"; class_code "u"; tss_id "TSS234";
chr1	StringTie	exon	60871800	60871842	.	+	.	transcript_id "MSTRG.303.2"; gene_id "MSTRG.303"; exon_number "1";
chr1	StringTie	exon	60874183	60874276	.	+	.	transcript_id "MSTRG.303.2"; gene_id "MSTRG.303"; exon_number "2";
chr1	StringTie	exon	60884867	60884993	.	+	.	transcript_id "MSTRG.303.2"; gene_id "MSTRG.303"; exon_number "3";
chr1	StringTie	exon	60885535	60885663	.	+	.	transcript_id "MSTRG.303.2"; gene_id "MSTRG.303"; exon_number "4";
chr1	StringTie	exon	60890906	60894813	.	+	.	transcript_id "MSTRG.303.2"; gene_id "MSTRG.303"; exon_number "5";
chr1	StringTie	transcript	61258538	61278633	.	+	.	transcript_id "MSTRG.307.1"; gene_id "MSTRG.307"; xloc "XLOC_000176"; class_code "u"; tss_id "TSS239";
chr1	StringTie	exon	61258538	61262530	.	+	.	transcript_id "MSTRG.307.1"; gene_id "MSTRG.307"; exon_number "1";
chr1	StringTie	exon	61268185	61268274	.	+	.	transcript_id "MSTRG.307.1"; gene_id "MSTRG.307"; exon_number "2";
chr1	StringTie	exon	61270336	61270462	.	+	.	transcript_id "MSTRG.307.1"; gene_id "MSTRG.307"; exon_number "3";
chr1	StringTie	exon	61275005	61278633	.	+	.	transcript_id "MSTRG.307.1"; gene_id "MSTRG.307"; exon_number "4";
chr1	StringTie	transcript	61430839	61563458	.	+	.	transcript_id "MSTRG.312.1"; gene_id "MSTRG.312"; xloc "XLOC_000180"; class_code "u"; tss_id "TSS244";
chr1	StringTie	exon	61430839	61431085	.	+	.	transcript_id "MSTRG.312.1"; gene_id "MSTRG.312"; exon_number "1";
chr1	StringTie	exon	61432869	61432921	.	+	.	transcript_id "MSTRG.312.1"; gene_id "MSTRG.312"; exon_number "2";
chr1	StringTie	exon	61489757	61489782	.	+	.	transcript_id "MSTRG.312.1"; gene_id "MSTRG.312"; exon_number "3";
chr1	StringTie	exon	61563270	61563458	.	+	.	transcript_id "MSTRG.312.1"; gene_id "MSTRG.312"; exon_number "4";
chr1	StringTie	transcript	61723567	61741787	.	+	.	transcript_id "MSTRG.315.1"; gene_id "MSTRG.315"; xloc "XLOC_000182"; class_code "u"; tss_id "TSS246";
chr1	StringTie	exon	61723567	61724675	.	+	.	transcript_id "MSTRG.315.1"; gene_id "MSTRG.315"; exon_number "1";
chr1	StringTie	exon	61726521	61726590	.	+	.	transcript_id "MSTRG.315.1"; gene_id "MSTRG.315"; exon_number "2";
chr1	StringTie	exon	61729045	61729122	.	+	.	transcript_id "MSTRG.315.1"; gene_id "MSTRG.315"; exon_number "3";
chr1	StringTie	exon	61731938	61732064	.	+	.	transcript_id "MSTRG.315.1"; gene_id "MSTRG.315"; exon_number "4";
chr1	StringTie	exon	61733957	61734052	.	+	.	transcript_id "MSTRG.315.1"; gene_id "MSTRG.315"; exon_number "5";
chr1	StringTie	exon	61738276	61741787	.	+	.	transcript_id "MSTRG.315.1"; gene_id "MSTRG.315"; exon_number "6";
chr1	StringTie	transcript	62134586	62174969	.	+	.	transcript_id "MSTRG.318.1"; gene_id "MSTRG.318"; xloc "XLOC_000183"; class_code "u"; tss_id "TSS247";
chr1	StringTie	exon	62134586	62134720	.	+	.	transcript_id "MSTRG.318.1"; gene_id "MSTRG.318"; exon_number "1";
chr1	StringTie	exon	62161917	62161987	.	+	.	transcript_id "MSTRG.318.1"; gene_id "MSTRG.318"; exon_number "2";
chr1	StringTie	exon	62171358	62171484	.	+	.	transcript_id "MSTRG.318.1"; gene_id "MSTRG.318"; exon_number "3";
chr1	StringTie	exon	62172716	62174969	.	+	.	transcript_id "MSTRG.318.1"; gene_id "MSTRG.318"; exon_number "4";
chr1	StringTie	transcript	64719980	64732312	.	+	.	transcript_id "MSTRG.348.2"; gene_id "MSTRG.348"; xloc "XLOC_000205"; class_code "u"; tss_id "TSS270";
chr1	StringTie	exon	64719980	64721420	.	+	.	transcript_id "MSTRG.348.2"; gene_id "MSTRG.348"; exon_number "1";
chr1	StringTie	exon	64721525	64721599	.	+	.	transcript_id "MSTRG.348.2"; gene_id "MSTRG.348"; exon_number "2";
chr1	StringTie	exon	64721866	64721954	.	+	.	transcript_id "MSTRG.348.2"; gene_id "MSTRG.348"; exon_number "3";
chr1	StringTie	exon	64725469	64725611	.	+	.	transcript_id "MSTRG.348.2"; gene_id "MSTRG.348"; exon_number "4";
chr1	StringTie	exon	64730415	64730500	.	+	.	transcript_id "MSTRG.348.2"; gene_id "MSTRG.348"; exon_number "5";
chr1	StringTie	exon	64732186	64732312	.	+	.	transcript_id "MSTRG.348.2"; gene_id "MSTRG.348"; exon_number "6";
chr1	StringTie	transcript	64719980	64732312	.	+	.	transcript_id "MSTRG.348.1"; gene_id "MSTRG.348"; xloc "XLOC_000205"; class_code "u"; tss_id "TSS270";
chr1	StringTie	exon	64719980	64721420	.	+	.	transcript_id "MSTRG.348.1"; gene_id "MSTRG.348"; exon_number "1";
chr1	StringTie	exon	64721525	64721599	.	+	.	transcript_id "MSTRG.348.1"; gene_id "MSTRG.348"; exon_number "2";
chr1	StringTie	exon	64721866	64721954	.	+	.	transcript_id "MSTRG.348.1"; gene_id "MSTRG.348"; exon_number "3";
chr1	StringTie	exon	64725487	64725611	.	+	.	transcript_id "MSTRG.348.1"; gene_id "MSTRG.348"; exon_number "4";
chr1	StringTie	exon	64730415	64730500	.	+	.	transcript_id "MSTRG.348.1"; gene_id "MSTRG.348"; exon_number "5";
chr1	StringTie	exon	64732186	64732312	.	+	.	transcript_id "MSTRG.348.1"; gene_id "MSTRG.348"; exon_number "6";
chr1	StringTie	transcript	65805903	65806729	.	+	.	transcript_id "MSTRG.362.2"; gene_id "MSTRG.362"; xloc "XLOC_000215"; class_code "u"; tss_id "TSS284";
chr1	StringTie	exon	65805903	65806175	.	+	.	transcript_id "MSTRG.362.2"; gene_id "MSTRG.362"; exon_number "1";
chr1	StringTie	exon	65806199	65806729	.	+	.	transcript_id "MSTRG.362.2"; gene_id "MSTRG.362"; exon_number "2";
chr1	StringTie	transcript	65805903	65806729	.	+	.	transcript_id "MSTRG.362.1"; gene_id "MSTRG.362"; xloc "XLOC_000215"; class_code "u"; tss_id "TSS284";
chr1	StringTie	exon	65805903	65806729	.	+	.	transcript_id "MSTRG.362.1"; gene_id "MSTRG.362"; exon_number "1";
chr1	StringTie	transcript	65851003	65858930	.	+	.	transcript_id "MSTRG.363.1"; gene_id "MSTRG.363"; xloc "XLOC_000216"; class_code "u"; tss_id "TSS285";
chr1	StringTie	exon	65851003	65852263	.	+	.	transcript_id "MSTRG.363.1"; gene_id "MSTRG.363"; exon_number "1";
chr1	StringTie	exon	65852804	65852953	.	+	.	transcript_id "MSTRG.363.1"; gene_id "MSTRG.363"; exon_number "2";
chr1	StringTie	exon	65854866	65854972	.	+	.	transcript_id "MSTRG.363.1"; gene_id "MSTRG.363"; exon_number "3";
chr1	StringTie	exon	65855236	65856230	.	+	.	transcript_id "MSTRG.363.1"; gene_id "MSTRG.363"; exon_number "4";
chr1	StringTie	exon	65857325	65858930	.	+	.	transcript_id "MSTRG.363.1"; gene_id "MSTRG.363"; exon_number "5";
chr1	StringTie	transcript	66229852	66235038	.	+	.	transcript_id "MSTRG.365.1"; gene_id "MSTRG.365"; xloc "XLOC_000220"; class_code "u"; tss_id "TSS290";
chr1	StringTie	exon	66229852	66235038	.	+	.	transcript_id "MSTRG.365.1"; gene_id "MSTRG.365"; exon_number "1";
chr1	StringTie	transcript	66637734	66645230	.	+	.	transcript_id "MSTRG.371.3"; gene_id "MSTRG.371"; xloc "XLOC_000223"; class_code "u"; tss_id "TSS293";
chr1	StringTie	exon	66637734	66638684	.	+	.	transcript_id "MSTRG.371.3"; gene_id "MSTRG.371"; exon_number "1";
chr1	StringTie	exon	66644559	66645230	.	+	.	transcript_id "MSTRG.371.3"; gene_id "MSTRG.371"; exon_number "2";
chr1	StringTie	transcript	66637734	66645230	.	+	.	transcript_id "MSTRG.371.2"; gene_id "MSTRG.371"; xloc "XLOC_000223"; class_code "u"; tss_id "TSS293";
chr1	StringTie	exon	66637734	66637929	.	+	.	transcript_id "MSTRG.371.2"; gene_id "MSTRG.371"; exon_number "1";
chr1	StringTie	exon	66643936	66645230	.	+	.	transcript_id "MSTRG.371.2"; gene_id "MSTRG.371"; exon_number "2";
chr1	StringTie	transcript	66637734	66645230	.	+	.	transcript_id "MSTRG.371.1"; gene_id "MSTRG.371"; xloc "XLOC_000223"; class_code "u"; tss_id "TSS293";
chr1	StringTie	exon	66637734	66638688	.	+	.	transcript_id "MSTRG.371.1"; gene_id "MSTRG.371"; exon_number "1";
chr1	StringTie	exon	66644647	66645230	.	+	.	transcript_id "MSTRG.371.1"; gene_id "MSTRG.371"; exon_number "2";
chr1	StringTie	transcript	66637742	66645230	.	+	.	transcript_id "MSTRG.371.5"; gene_id "MSTRG.371"; xloc "XLOC_000223"; class_code "u"; tss_id "TSS293";
chr1	StringTie	exon	66637742	66638462	.	+	.	transcript_id "MSTRG.371.5"; gene_id "MSTRG.371"; exon_number "1";
chr1	StringTie	exon	66644383	66645230	.	+	.	transcript_id "MSTRG.371.5"; gene_id "MSTRG.371"; exon_number "2";
chr1	StringTie	transcript	66637742	66645230	.	+	.	transcript_id "MSTRG.371.4"; gene_id "MSTRG.371"; xloc "XLOC_000223"; class_code "u"; tss_id "TSS293";
chr1	StringTie	exon	66637742	66638906	.	+	.	transcript_id "MSTRG.371.4"; gene_id "MSTRG.371"; exon_number "1";
chr1	StringTie	exon	66644690	66645230	.	+	.	transcript_id "MSTRG.371.4"; gene_id "MSTRG.371"; exon_number "2";
chr1	StringTie	transcript	66637768	66645226	.	+	.	transcript_id "MSTRG.371.7"; gene_id "MSTRG.371"; xloc "XLOC_000223"; class_code "u"; tss_id "TSS293";
chr1	StringTie	exon	66637768	66638432	.	+	.	transcript_id "MSTRG.371.7"; gene_id "MSTRG.371"; exon_number "1";
chr1	StringTie	exon	66644198	66645226	.	+	.	transcript_id "MSTRG.371.7"; gene_id "MSTRG.371"; exon_number "2";
chr1	StringTie	transcript	66637768	66645226	.	+	.	transcript_id "MSTRG.371.6"; gene_id "MSTRG.371"; xloc "XLOC_000223"; class_code "u"; tss_id "TSS293";
chr1	StringTie	exon	66637768	66638299	.	+	.	transcript_id "MSTRG.371.6"; gene_id "MSTRG.371"; exon_number "1";
chr1	StringTie	exon	66644306	66645226	.	+	.	transcript_id "MSTRG.371.6"; gene_id "MSTRG.371"; exon_number "2";
chr1	StringTie	transcript	67136717	67137634	.	+	.	transcript_id "MSTRG.367.1"; gene_id "MSTRG.367"; xloc "XLOC_000228"; class_code "u"; tss_id "TSS298";
chr1	StringTie	exon	67136717	67137634	.	+	.	transcript_id "MSTRG.367.1"; gene_id "MSTRG.367"; exon_number "1";
chr1	StringTie	transcript	68487988	68496330	.	+	.	transcript_id "MSTRG.381.1"; gene_id "MSTRG.381"; xloc "XLOC_000235"; class_code "u"; tss_id "TSS305";
chr1	StringTie	exon	68487988	68496330	.	+	.	transcript_id "MSTRG.381.1"; gene_id "MSTRG.381"; exon_number "1";
chr1	StringTie	transcript	69841705	69847869	.	+	.	transcript_id "MSTRG.388.1"; gene_id "MSTRG.388"; xloc "XLOC_000241"; class_code "u"; tss_id "TSS312";
chr1	StringTie	exon	69841705	69842063	.	+	.	transcript_id "MSTRG.388.1"; gene_id "MSTRG.388"; exon_number "1";
chr1	StringTie	exon	69843023	69843149	.	+	.	transcript_id "MSTRG.388.1"; gene_id "MSTRG.388"; exon_number "2";
chr1	StringTie	exon	69844021	69844104	.	+	.	transcript_id "MSTRG.388.1"; gene_id "MSTRG.388"; exon_number "3";
chr1	StringTie	exon	69845122	69847869	.	+	.	transcript_id "MSTRG.388.1"; gene_id "MSTRG.388"; exon_number "4";
chr1	StringTie	transcript	69966564	69967742	.	+	.	transcript_id "MSTRG.393.2"; gene_id "MSTRG.393"; xloc "XLOC_000243"; class_code "u"; tss_id "TSS314";
chr1	StringTie	exon	69966564	69966736	.	+	.	transcript_id "MSTRG.393.2"; gene_id "MSTRG.393"; exon_number "1";
chr1	StringTie	exon	69967254	69967742	.	+	.	transcript_id "MSTRG.393.2"; gene_id "MSTRG.393"; exon_number "2";
chr1	StringTie	transcript	69966564	69967742	.	+	.	transcript_id "MSTRG.393.1"; gene_id "MSTRG.393"; xloc "XLOC_000243"; class_code "u"; tss_id "TSS314";
chr1	StringTie	exon	69966564	69967742	.	+	.	transcript_id "MSTRG.393.1"; gene_id "MSTRG.393"; exon_number "1";
chr1	StringTie	transcript	72506605	72507128	.	+	.	transcript_id "MSTRG.416.1"; gene_id "MSTRG.416"; xloc "XLOC_000263"; class_code "u"; tss_id "TSS339";
chr1	StringTie	exon	72506605	72506859	.	+	.	transcript_id "MSTRG.416.1"; gene_id "MSTRG.416"; exon_number "1";
chr1	StringTie	exon	72507091	72507128	.	+	.	transcript_id "MSTRG.416.1"; gene_id "MSTRG.416"; exon_number "2";
chr1	StringTie	transcript	72624638	72629606	.	+	.	transcript_id "MSTRG.427.1"; gene_id "MSTRG.427"; xloc "XLOC_000267"; class_code "u"; tss_id "TSS343";
chr1	StringTie	exon	72624638	72625239	.	+	.	transcript_id "MSTRG.427.1"; gene_id "MSTRG.427"; exon_number "1";
chr1	StringTie	exon	72629499	72629606	.	+	.	transcript_id "MSTRG.427.1"; gene_id "MSTRG.427"; exon_number "2";
chr1	StringTie	transcript	72692831	72701732	.	+	.	transcript_id "NM_001107476"; gene_id "MSTRG.431"; gene_name "Tmem150b"; xloc "XLOC_000271"; ref_gene_id "Tmem150b"; cmp_ref "NM_001107476"; class_code "="; tss_id "TSS347"; p_id "P218";
chr1	StringTie	exon	72692831	72693193	.	+	.	transcript_id "NM_001107476"; gene_id "MSTRG.431"; exon_number "1";
chr1	StringTie	exon	72693509	72693568	.	+	.	transcript_id "NM_001107476"; gene_id "MSTRG.431"; exon_number "2";
chr1	StringTie	exon	72693658	72693725	.	+	.	transcript_id "NM_001107476"; gene_id "MSTRG.431"; exon_number "3";
chr1	StringTie	exon	72694132	72694259	.	+	.	transcript_id "NM_001107476"; gene_id "MSTRG.431"; exon_number "4";
chr1	StringTie	exon	72697046	72697229	.	+	.	transcript_id "NM_001107476"; gene_id "MSTRG.431"; exon_number "5";
chr1	StringTie	exon	72700869	72701732	.	+	.	transcript_id "NM_001107476"; gene_id "MSTRG.431"; exon_number "6";
chr1	StringTie	transcript	75233700	75250051	.	+	.	transcript_id "MSTRG.458.1"; gene_id "MSTRG.458"; xloc "XLOC_000292"; class_code "u"; tss_id "TSS373";
chr1	StringTie	exon	75233700	75233817	.	+	.	transcript_id "MSTRG.458.1"; gene_id "MSTRG.458"; exon_number "1";
chr1	StringTie	exon	75235876	75235968	.	+	.	transcript_id "MSTRG.458.1"; gene_id "MSTRG.458"; exon_number "2";
chr1	StringTie	exon	75242130	75242237	.	+	.	transcript_id "MSTRG.458.1"; gene_id "MSTRG.458"; exon_number "3";
chr1	StringTie	exon	75243966	75244091	.	+	.	transcript_id "MSTRG.458.1"; gene_id "MSTRG.458"; exon_number "4";
chr1	StringTie	exon	75244235	75244310	.	+	.	transcript_id "MSTRG.458.1"; gene_id "MSTRG.458"; exon_number "5";
chr1	StringTie	exon	75245327	75245407	.	+	.	transcript_id "MSTRG.458.1"; gene_id "MSTRG.458"; exon_number "6";
chr1	StringTie	exon	75245654	75245710	.	+	.	transcript_id "MSTRG.458.1"; gene_id "MSTRG.458"; exon_number "7";
chr1	StringTie	exon	75248794	75248966	.	+	.	transcript_id "MSTRG.458.1"; gene_id "MSTRG.458"; exon_number "8";
chr1	StringTie	exon	75249629	75250051	.	+	.	transcript_id "MSTRG.458.1"; gene_id "MSTRG.458"; exon_number "9";
chr1	StringTie	transcript	75250148	75264449	.	+	.	transcript_id "MSTRG.459.1"; gene_id "MSTRG.459"; xloc "XLOC_000293"; class_code "u"; tss_id "TSS374";
chr1	StringTie	exon	75250148	75250256	.	+	.	transcript_id "MSTRG.459.1"; gene_id "MSTRG.459"; exon_number "1";
chr1	StringTie	exon	75251401	75251492	.	+	.	transcript_id "MSTRG.459.1"; gene_id "MSTRG.459"; exon_number "2";
chr1	StringTie	exon	75251704	75251803	.	+	.	transcript_id "MSTRG.459.1"; gene_id "MSTRG.459"; exon_number "3";
chr1	StringTie	exon	75252859	75252944	.	+	.	transcript_id "MSTRG.459.1"; gene_id "MSTRG.459"; exon_number "4";
chr1	StringTie	exon	75253586	75253701	.	+	.	transcript_id "MSTRG.459.1"; gene_id "MSTRG.459"; exon_number "5";
chr1	StringTie	exon	75254068	75254163	.	+	.	transcript_id "MSTRG.459.1"; gene_id "MSTRG.459"; exon_number "6";
chr1	StringTie	exon	75255891	75256001	.	+	.	transcript_id "MSTRG.459.1"; gene_id "MSTRG.459"; exon_number "7";
chr1	StringTie	exon	75256568	75256639	.	+	.	transcript_id "MSTRG.459.1"; gene_id "MSTRG.459"; exon_number "8";
chr1	StringTie	exon	75259038	75259182	.	+	.	transcript_id "MSTRG.459.1"; gene_id "MSTRG.459"; exon_number "9";
chr1	StringTie	exon	75259339	75259421	.	+	.	transcript_id "MSTRG.459.1"; gene_id "MSTRG.459"; exon_number "10";
chr1	StringTie	exon	75260683	75260835	.	+	.	transcript_id "MSTRG.459.1"; gene_id "MSTRG.459"; exon_number "11";
chr1	StringTie	exon	75261664	75261717	.	+	.	transcript_id "MSTRG.459.1"; gene_id "MSTRG.459"; exon_number "12";
chr1	StringTie	exon	75262361	75262504	.	+	.	transcript_id "MSTRG.459.1"; gene_id "MSTRG.459"; exon_number "13";
chr1	StringTie	exon	75264024	75264116	.	+	.	transcript_id "MSTRG.459.1"; gene_id "MSTRG.459"; exon_number "14";
chr1	StringTie	exon	75264213	75264449	.	+	.	transcript_id "MSTRG.459.1"; gene_id "MSTRG.459"; exon_number "15";
chr1	StringTie	transcript	75250180	75264444	.	+	.	transcript_id "MSTRG.459.2"; gene_id "MSTRG.459"; xloc "XLOC_000293"; class_code "u"; tss_id "TSS374";
chr1	StringTie	exon	75250180	75250256	.	+	.	transcript_id "MSTRG.459.2"; gene_id "MSTRG.459"; exon_number "1";
chr1	StringTie	exon	75251243	75251492	.	+	.	transcript_id "MSTRG.459.2"; gene_id "MSTRG.459"; exon_number "2";
chr1	StringTie	exon	75251704	75251803	.	+	.	transcript_id "MSTRG.459.2"; gene_id "MSTRG.459"; exon_number "3";
chr1	StringTie	exon	75252859	75252944	.	+	.	transcript_id "MSTRG.459.2"; gene_id "MSTRG.459"; exon_number "4";
chr1	StringTie	exon	75253586	75254163	.	+	.	transcript_id "MSTRG.459.2"; gene_id "MSTRG.459"; exon_number "5";
chr1	StringTie	exon	75255891	75256001	.	+	.	transcript_id "MSTRG.459.2"; gene_id "MSTRG.459"; exon_number "6";
chr1	StringTie	exon	75256568	75256639	.	+	.	transcript_id "MSTRG.459.2"; gene_id "MSTRG.459"; exon_number "7";
chr1	StringTie	exon	75259038	75259182	.	+	.	transcript_id "MSTRG.459.2"; gene_id "MSTRG.459"; exon_number "8";
chr1	StringTie	exon	75259339	75259421	.	+	.	transcript_id "MSTRG.459.2"; gene_id "MSTRG.459"; exon_number "9";
chr1	StringTie	exon	75260683	75260835	.	+	.	transcript_id "MSTRG.459.2"; gene_id "MSTRG.459"; exon_number "10";
chr1	StringTie	exon	75261664	75261717	.	+	.	transcript_id "MSTRG.459.2"; gene_id "MSTRG.459"; exon_number "11";
chr1	StringTie	exon	75262361	75262504	.	+	.	transcript_id "MSTRG.459.2"; gene_id "MSTRG.459"; exon_number "12";
chr1	StringTie	exon	75264024	75264116	.	+	.	transcript_id "MSTRG.459.2"; gene_id "MSTRG.459"; exon_number "13";
chr1	StringTie	exon	75264213	75264444	.	+	.	transcript_id "MSTRG.459.2"; gene_id "MSTRG.459"; exon_number "14";
chr1	StringTie	transcript	75326217	75327164	.	+	.	transcript_id "NM_001008943"; gene_id "MSTRG.461"; gene_name "Vom1r62"; xloc "XLOC_000295"; ref_gene_id "Vom1r62"; cmp_ref "NM_001008943"; class_code "="; tss_id "TSS377"; p_id "P242";
chr1	StringTie	exon	75326217	75327164	.	+	.	transcript_id "NM_001008943"; gene_id "MSTRG.461"; exon_number "1";
chr1	StringTie	transcript	77941481	77944739	.	+	.	transcript_id "MSTRG.475.1"; gene_id "MSTRG.475"; xloc "XLOC_000300"; class_code "u"; tss_id "TSS382";
chr1	StringTie	exon	77941481	77942851	.	+	.	transcript_id "MSTRG.475.1"; gene_id "MSTRG.475"; exon_number "1";
chr1	StringTie	exon	77943235	77944739	.	+	.	transcript_id "MSTRG.475.1"; gene_id "MSTRG.475"; exon_number "2";
chr1	StringTie	transcript	77994227	78012836	.	+	.	transcript_id "NM_080585"; gene_id "MSTRG.471"; gene_name "Napa"; xloc "XLOC_000301"; ref_gene_id "Napa"; cmp_ref "NM_080585"; class_code "="; tss_id "TSS383"; p_id "P245";
chr1	StringTie	exon	77994227	77994369	.	+	.	transcript_id "NM_080585"; gene_id "MSTRG.471"; exon_number "1";
chr1	StringTie	exon	78003111	78003190	.	+	.	transcript_id "NM_080585"; gene_id "MSTRG.471"; exon_number "2";
chr1	StringTie	exon	78004610	78004726	.	+	.	transcript_id "NM_080585"; gene_id "MSTRG.471"; exon_number "3";
chr1	StringTie	exon	78008195	78008241	.	+	.	transcript_id "NM_080585"; gene_id "MSTRG.471"; exon_number "4";
chr1	StringTie	exon	78008714	78008791	.	+	.	transcript_id "NM_080585"; gene_id "MSTRG.471"; exon_number "5";
chr1	StringTie	exon	78008952	78009007	.	+	.	transcript_id "NM_080585"; gene_id "MSTRG.471"; exon_number "6";
chr1	StringTie	exon	78009082	78009166	.	+	.	transcript_id "NM_080585"; gene_id "MSTRG.471"; exon_number "7";
chr1	StringTie	exon	78009805	78009909	.	+	.	transcript_id "NM_080585"; gene_id "MSTRG.471"; exon_number "8";
chr1	StringTie	exon	78010868	78010936	.	+	.	transcript_id "NM_080585"; gene_id "MSTRG.471"; exon_number "9";
chr1	StringTie	exon	78011266	78011316	.	+	.	transcript_id "NM_080585"; gene_id "MSTRG.471"; exon_number "10";
chr1	StringTie	exon	78012164	78012836	.	+	.	transcript_id "NM_080585"; gene_id "MSTRG.471"; exon_number "11";
chr1	StringTie	transcript	78112557	78149049	.	+	.	transcript_id "MSTRG.482.1"; gene_id "MSTRG.482"; xloc "XLOC_000306"; class_code "u"; tss_id "TSS390";
chr1	StringTie	exon	78112557	78112699	.	+	.	transcript_id "MSTRG.482.1"; gene_id "MSTRG.482"; exon_number "1";
chr1	StringTie	exon	78147916	78149049	.	+	.	transcript_id "MSTRG.482.1"; gene_id "MSTRG.482"; exon_number "2";
chr1	StringTie	transcript	78354165	78377989	.	+	.	transcript_id "MSTRG.487.1"; gene_id "MSTRG.487"; xloc "XLOC_000308"; class_code "u"; tss_id "TSS392";
chr1	StringTie	exon	78354165	78354544	.	+	.	transcript_id "MSTRG.487.1"; gene_id "MSTRG.487"; exon_number "1";
chr1	StringTie	exon	78354686	78354851	.	+	.	transcript_id "MSTRG.487.1"; gene_id "MSTRG.487"; exon_number "2";
chr1	StringTie	exon	78369712	78369931	.	+	.	transcript_id "MSTRG.487.1"; gene_id "MSTRG.487"; exon_number "3";
chr1	StringTie	exon	78370223	78370333	.	+	.	transcript_id "MSTRG.487.1"; gene_id "MSTRG.487"; exon_number "4";
chr1	StringTie	exon	78372927	78373149	.	+	.	transcript_id "MSTRG.487.1"; gene_id "MSTRG.487"; exon_number "5";
chr1	StringTie	exon	78374130	78374281	.	+	.	transcript_id "MSTRG.487.1"; gene_id "MSTRG.487"; exon_number "6";
chr1	StringTie	exon	78374957	78375053	.	+	.	transcript_id "MSTRG.487.1"; gene_id "MSTRG.487"; exon_number "7";
chr1	StringTie	exon	78375147	78375286	.	+	.	transcript_id "MSTRG.487.1"; gene_id "MSTRG.487"; exon_number "8";
chr1	StringTie	exon	78376272	78376382	.	+	.	transcript_id "MSTRG.487.1"; gene_id "MSTRG.487"; exon_number "9";
chr1	StringTie	exon	78377866	78377989	.	+	.	transcript_id "MSTRG.487.1"; gene_id "MSTRG.487"; exon_number "10";
chr1	StringTie	transcript	78354970	78377986	.	+	.	transcript_id "MSTRG.487.2"; gene_id "MSTRG.487"; xloc "XLOC_000308"; class_code "u"; tss_id "TSS393";
chr1	StringTie	exon	78354970	78355113	.	+	.	transcript_id "MSTRG.487.2"; gene_id "MSTRG.487"; exon_number "1";
chr1	StringTie	exon	78369712	78369931	.	+	.	transcript_id "MSTRG.487.2"; gene_id "MSTRG.487"; exon_number "2";
chr1	StringTie	exon	78370223	78370333	.	+	.	transcript_id "MSTRG.487.2"; gene_id "MSTRG.487"; exon_number "3";
chr1	StringTie	exon	78372927	78373149	.	+	.	transcript_id "MSTRG.487.2"; gene_id "MSTRG.487"; exon_number "4";
chr1	StringTie	exon	78374130	78374281	.	+	.	transcript_id "MSTRG.487.2"; gene_id "MSTRG.487"; exon_number "5";
chr1	StringTie	exon	78374957	78375053	.	+	.	transcript_id "MSTRG.487.2"; gene_id "MSTRG.487"; exon_number "6";
chr1	StringTie	exon	78375147	78375286	.	+	.	transcript_id "MSTRG.487.2"; gene_id "MSTRG.487"; exon_number "7";
chr1	StringTie	exon	78376272	78376382	.	+	.	transcript_id "MSTRG.487.2"; gene_id "MSTRG.487"; exon_number "8";
chr1	StringTie	exon	78377866	78377986	.	+	.	transcript_id "MSTRG.487.2"; gene_id "MSTRG.487"; exon_number "9";
chr1	StringTie	transcript	78378324	78390911	.	+	.	transcript_id "MSTRG.489.2"; gene_id "MSTRG.489"; xloc "XLOC_000309"; class_code "u"; tss_id "TSS394";
chr1	StringTie	exon	78378324	78378433	.	+	.	transcript_id "MSTRG.489.2"; gene_id "MSTRG.489"; exon_number "1";
chr1	StringTie	exon	78382283	78382641	.	+	.	transcript_id "MSTRG.489.2"; gene_id "MSTRG.489"; exon_number "2";
chr1	StringTie	exon	78382817	78383196	.	+	.	transcript_id "MSTRG.489.2"; gene_id "MSTRG.489"; exon_number "3";
chr1	StringTie	exon	78386070	78390911	.	+	.	transcript_id "MSTRG.489.2"; gene_id "MSTRG.489"; exon_number "4";
chr1	StringTie	transcript	78378324	78390911	.	+	.	transcript_id "MSTRG.489.1"; gene_id "MSTRG.489"; xloc "XLOC_000309"; class_code "u"; tss_id "TSS394";
chr1	StringTie	exon	78378324	78378433	.	+	.	transcript_id "MSTRG.489.1"; gene_id "MSTRG.489"; exon_number "1";
chr1	StringTie	exon	78382283	78382641	.	+	.	transcript_id "MSTRG.489.1"; gene_id "MSTRG.489"; exon_number "2";
chr1	StringTie	exon	78382817	78383196	.	+	.	transcript_id "MSTRG.489.1"; gene_id "MSTRG.489"; exon_number "3";
chr1	StringTie	exon	78387284	78390911	.	+	.	transcript_id "MSTRG.489.1"; gene_id "MSTRG.489"; exon_number "4";
chr1	StringTie	transcript	78417719	78420427	.	+	.	transcript_id "NM_001106227"; gene_id "MSTRG.491"; gene_name "Tmem160"; xloc "XLOC_000310"; ref_gene_id "Tmem160"; cmp_ref "NM_001106227"; class_code "="; tss_id "TSS395"; p_id "P250";
chr1	StringTie	exon	78417719	78418107	.	+	.	transcript_id "NM_001106227"; gene_id "MSTRG.491"; exon_number "1";
chr1	StringTie	exon	78419074	78419166	.	+	.	transcript_id "NM_001106227"; gene_id "MSTRG.491"; exon_number "2";
chr1	StringTie	exon	78420091	78420427	.	+	.	transcript_id "NM_001106227"; gene_id "MSTRG.491"; exon_number "3";
chr1	StringTie	transcript	78922928	78928027	.	+	.	transcript_id "MSTRG.507.1"; gene_id "MSTRG.507"; xloc "XLOC_000323"; class_code "u"; tss_id "TSS411";
chr1	StringTie	exon	78922928	78924067	.	+	.	transcript_id "MSTRG.507.1"; gene_id "MSTRG.507"; exon_number "1";
chr1	StringTie	exon	78926537	78928027	.	+	.	transcript_id "MSTRG.507.1"; gene_id "MSTRG.507"; exon_number "2";
chr1	StringTie	transcript	78971964	78975881	.	+	.	transcript_id "MSTRG.510.1"; gene_id "MSTRG.510"; xloc "XLOC_000325"; class_code "u"; tss_id "TSS413";
chr1	StringTie	exon	78971964	78975881	.	+	.	transcript_id "MSTRG.510.1"; gene_id "MSTRG.510"; exon_number "1";
chr1	StringTie	transcript	79831733	79871767	.	+	.	transcript_id "MSTRG.521.1"; gene_id "MSTRG.521"; xloc "XLOC_000336"; class_code "u"; tss_id "TSS425";
chr1	StringTie	exon	79831733	79831800	.	+	.	transcript_id "MSTRG.521.1"; gene_id "MSTRG.521"; exon_number "1";
chr1	StringTie	exon	79848478	79848621	.	+	.	transcript_id "MSTRG.521.1"; gene_id "MSTRG.521"; exon_number "2";
chr1	StringTie	exon	79855862	79856028	.	+	.	transcript_id "MSTRG.521.1"; gene_id "MSTRG.521"; exon_number "3";
chr1	StringTie	exon	79864725	79871767	.	+	.	transcript_id "MSTRG.521.1"; gene_id "MSTRG.521"; exon_number "4";
chr1	StringTie	transcript	79831733	79881923	.	+	.	transcript_id "MSTRG.521.2"; gene_id "MSTRG.521"; xloc "XLOC_000336"; class_code "u"; tss_id "TSS425";
chr1	StringTie	exon	79831733	79831800	.	+	.	transcript_id "MSTRG.521.2"; gene_id "MSTRG.521"; exon_number "1";
chr1	StringTie	exon	79848478	79848621	.	+	.	transcript_id "MSTRG.521.2"; gene_id "MSTRG.521"; exon_number "2";
chr1	StringTie	exon	79864725	79881923	.	+	.	transcript_id "MSTRG.521.2"; gene_id "MSTRG.521"; exon_number "3";
chr1	StringTie	transcript	79981281	79999358	.	+	.	transcript_id "MSTRG.529.2"; gene_id "MSTRG.529"; xloc "XLOC_000342"; class_code "u"; tss_id "TSS432";
chr1	StringTie	exon	79981281	79981786	.	+	.	transcript_id "MSTRG.529.2"; gene_id "MSTRG.529"; exon_number "1";
chr1	StringTie	exon	79983231	79983413	.	+	.	transcript_id "MSTRG.529.2"; gene_id "MSTRG.529"; exon_number "2";
chr1	StringTie	exon	79985152	79986411	.	+	.	transcript_id "MSTRG.529.2"; gene_id "MSTRG.529"; exon_number "3";
chr1	StringTie	exon	79987515	79989353	.	+	.	transcript_id "MSTRG.529.2"; gene_id "MSTRG.529"; exon_number "4";
chr1	StringTie	exon	79991122	79991213	.	+	.	transcript_id "MSTRG.529.2"; gene_id "MSTRG.529"; exon_number "5";
chr1	StringTie	exon	79991459	79991542	.	+	.	transcript_id "MSTRG.529.2"; gene_id "MSTRG.529"; exon_number "6";
chr1	StringTie	exon	79991616	79992133	.	+	.	transcript_id "MSTRG.529.2"; gene_id "MSTRG.529"; exon_number "7";
chr1	StringTie	exon	79992332	79992425	.	+	.	transcript_id "MSTRG.529.2"; gene_id "MSTRG.529"; exon_number "8";
chr1	StringTie	exon	79992596	79992802	.	+	.	transcript_id "MSTRG.529.2"; gene_id "MSTRG.529"; exon_number "9";
chr1	StringTie	exon	79993040	79993288	.	+	.	transcript_id "MSTRG.529.2"; gene_id "MSTRG.529"; exon_number "10";
chr1	StringTie	exon	79993930	79994015	.	+	.	transcript_id "MSTRG.529.2"; gene_id "MSTRG.529"; exon_number "11";
chr1	StringTie	exon	79996436	79996547	.	+	.	transcript_id "MSTRG.529.2"; gene_id "MSTRG.529"; exon_number "12";
chr1	StringTie	exon	79997210	79997373	.	+	.	transcript_id "MSTRG.529.2"; gene_id "MSTRG.529"; exon_number "13";
chr1	StringTie	exon	79997469	79998170	.	+	.	transcript_id "MSTRG.529.2"; gene_id "MSTRG.529"; exon_number "14";
chr1	StringTie	exon	79998491	79999358	.	+	.	transcript_id "MSTRG.529.2"; gene_id "MSTRG.529"; exon_number "15";
chr1	StringTie	transcript	79981281	79999358	.	+	.	transcript_id "MSTRG.529.1"; gene_id "MSTRG.529"; xloc "XLOC_000342"; class_code "u"; tss_id "TSS432";
chr1	StringTie	exon	79981281	79981786	.	+	.	transcript_id "MSTRG.529.1"; gene_id "MSTRG.529"; exon_number "1";
chr1	StringTie	exon	79983231	79983413	.	+	.	transcript_id "MSTRG.529.1"; gene_id "MSTRG.529"; exon_number "2";
chr1	StringTie	exon	79985152	79986411	.	+	.	transcript_id "MSTRG.529.1"; gene_id "MSTRG.529"; exon_number "3";
chr1	StringTie	exon	79987196	79987270	.	+	.	transcript_id "MSTRG.529.1"; gene_id "MSTRG.529"; exon_number "4";
chr1	StringTie	exon	79987515	79991213	.	+	.	transcript_id "MSTRG.529.1"; gene_id "MSTRG.529"; exon_number "5";
chr1	StringTie	exon	79991459	79991542	.	+	.	transcript_id "MSTRG.529.1"; gene_id "MSTRG.529"; exon_number "6";
chr1	StringTie	exon	79991616	79991711	.	+	.	transcript_id "MSTRG.529.1"; gene_id "MSTRG.529"; exon_number "7";
chr1	StringTie	exon	79991985	79992133	.	+	.	transcript_id "MSTRG.529.1"; gene_id "MSTRG.529"; exon_number "8";
chr1	StringTie	exon	79992332	79992425	.	+	.	transcript_id "MSTRG.529.1"; gene_id "MSTRG.529"; exon_number "9";
chr1	StringTie	exon	79992596	79992802	.	+	.	transcript_id "MSTRG.529.1"; gene_id "MSTRG.529"; exon_number "10";
chr1	StringTie	exon	79993040	79993303	.	+	.	transcript_id "MSTRG.529.1"; gene_id "MSTRG.529"; exon_number "11";
chr1	StringTie	exon	79993930	79994015	.	+	.	transcript_id "MSTRG.529.1"; gene_id "MSTRG.529"; exon_number "12";
chr1	StringTie	exon	79996436	79996547	.	+	.	transcript_id "MSTRG.529.1"; gene_id "MSTRG.529"; exon_number "13";
chr1	StringTie	exon	79997210	79997373	.	+	.	transcript_id "MSTRG.529.1"; gene_id "MSTRG.529"; exon_number "14";
chr1	StringTie	exon	79997469	79997778	.	+	.	transcript_id "MSTRG.529.1"; gene_id "MSTRG.529"; exon_number "15";
chr1	StringTie	exon	79998081	79998170	.	+	.	transcript_id "MSTRG.529.1"; gene_id "MSTRG.529"; exon_number "16";
chr1	StringTie	exon	79998491	79999358	.	+	.	transcript_id "MSTRG.529.1"; gene_id "MSTRG.529"; exon_number "17";
chr1	StringTie	transcript	79981329	79999352	.	+	.	transcript_id "MSTRG.529.3"; gene_id "MSTRG.529"; xloc "XLOC_000342"; class_code "u"; tss_id "TSS432";
chr1	StringTie	exon	79981329	79981786	.	+	.	transcript_id "MSTRG.529.3"; gene_id "MSTRG.529"; exon_number "1";
chr1	StringTie	exon	79983231	79983413	.	+	.	transcript_id "MSTRG.529.3"; gene_id "MSTRG.529"; exon_number "2";
chr1	StringTie	exon	79985152	79986411	.	+	.	transcript_id "MSTRG.529.3"; gene_id "MSTRG.529"; exon_number "3";
chr1	StringTie	exon	79987196	79987270	.	+	.	transcript_id "MSTRG.529.3"; gene_id "MSTRG.529"; exon_number "4";
chr1	StringTie	exon	79987515	79991213	.	+	.	transcript_id "MSTRG.529.3"; gene_id "MSTRG.529"; exon_number "5";
chr1	StringTie	exon	79991459	79991542	.	+	.	transcript_id "MSTRG.529.3"; gene_id "MSTRG.529"; exon_number "6";
chr1	StringTie	exon	79991616	79991711	.	+	.	transcript_id "MSTRG.529.3"; gene_id "MSTRG.529"; exon_number "7";
chr1	StringTie	exon	79991985	79992133	.	+	.	transcript_id "MSTRG.529.3"; gene_id "MSTRG.529"; exon_number "8";
chr1	StringTie	exon	79992332	79992425	.	+	.	transcript_id "MSTRG.529.3"; gene_id "MSTRG.529"; exon_number "9";
chr1	StringTie	exon	79992596	79992802	.	+	.	transcript_id "MSTRG.529.3"; gene_id "MSTRG.529"; exon_number "10";
chr1	StringTie	exon	79993040	79993288	.	+	.	transcript_id "MSTRG.529.3"; gene_id "MSTRG.529"; exon_number "11";
chr1	StringTie	exon	79993930	79994015	.	+	.	transcript_id "MSTRG.529.3"; gene_id "MSTRG.529"; exon_number "12";
chr1	StringTie	exon	79996436	79996547	.	+	.	transcript_id "MSTRG.529.3"; gene_id "MSTRG.529"; exon_number "13";
chr1	StringTie	exon	79997210	79997373	.	+	.	transcript_id "MSTRG.529.3"; gene_id "MSTRG.529"; exon_number "14";
chr1	StringTie	exon	79997469	79998170	.	+	.	transcript_id "MSTRG.529.3"; gene_id "MSTRG.529"; exon_number "15";
chr1	StringTie	exon	79998491	79999352	.	+	.	transcript_id "MSTRG.529.3"; gene_id "MSTRG.529"; exon_number "16";
chr1	StringTie	transcript	79989038	79999358	.	+	.	transcript_id "MSTRG.529.8"; gene_id "MSTRG.529"; xloc "XLOC_000342"; class_code "u"; tss_id "TSS433";
chr1	StringTie	exon	79989038	79991213	.	+	.	transcript_id "MSTRG.529.8"; gene_id "MSTRG.529"; exon_number "1";
chr1	StringTie	exon	79991459	79991542	.	+	.	transcript_id "MSTRG.529.8"; gene_id "MSTRG.529"; exon_number "2";
chr1	StringTie	exon	79991616	79991711	.	+	.	transcript_id "MSTRG.529.8"; gene_id "MSTRG.529"; exon_number "3";
chr1	StringTie	exon	79992332	79992425	.	+	.	transcript_id "MSTRG.529.8"; gene_id "MSTRG.529"; exon_number "4";
chr1	StringTie	exon	79992596	79992802	.	+	.	transcript_id "MSTRG.529.8"; gene_id "MSTRG.529"; exon_number "5";
chr1	StringTie	exon	79993040	79993303	.	+	.	transcript_id "MSTRG.529.8"; gene_id "MSTRG.529"; exon_number "6";
chr1	StringTie	exon	79993930	79996547	.	+	.	transcript_id "MSTRG.529.8"; gene_id "MSTRG.529"; exon_number "7";
chr1	StringTie	exon	79997210	79997373	.	+	.	transcript_id "MSTRG.529.8"; gene_id "MSTRG.529"; exon_number "8";
chr1	StringTie	exon	79997469	79997778	.	+	.	transcript_id "MSTRG.529.8"; gene_id "MSTRG.529"; exon_number "9";
chr1	StringTie	exon	79998081	79998170	.	+	.	transcript_id "MSTRG.529.8"; gene_id "MSTRG.529"; exon_number "10";
chr1	StringTie	exon	79998491	79999358	.	+	.	transcript_id "MSTRG.529.8"; gene_id "MSTRG.529"; exon_number "11";
chr1	StringTie	transcript	79989038	79999358	.	+	.	transcript_id "MSTRG.529.6"; gene_id "MSTRG.529"; xloc "XLOC_000342"; class_code "u"; tss_id "TSS433";
chr1	StringTie	exon	79989038	79991542	.	+	.	transcript_id "MSTRG.529.6"; gene_id "MSTRG.529"; exon_number "1";
chr1	StringTie	exon	79991616	79992133	.	+	.	transcript_id "MSTRG.529.6"; gene_id "MSTRG.529"; exon_number "2";
chr1	StringTie	exon	79992332	79993303	.	+	.	transcript_id "MSTRG.529.6"; gene_id "MSTRG.529"; exon_number "3";
chr1	StringTie	exon	79993930	79994015	.	+	.	transcript_id "MSTRG.529.6"; gene_id "MSTRG.529"; exon_number "4";
chr1	StringTie	exon	79996436	79996547	.	+	.	transcript_id "MSTRG.529.6"; gene_id "MSTRG.529"; exon_number "5";
chr1	StringTie	exon	79997210	79997373	.	+	.	transcript_id "MSTRG.529.6"; gene_id "MSTRG.529"; exon_number "6";
chr1	StringTie	exon	79997469	79997778	.	+	.	transcript_id "MSTRG.529.6"; gene_id "MSTRG.529"; exon_number "7";
chr1	StringTie	exon	79998085	79998170	.	+	.	transcript_id "MSTRG.529.6"; gene_id "MSTRG.529"; exon_number "8";
chr1	StringTie	exon	79998491	79999358	.	+	.	transcript_id "MSTRG.529.6"; gene_id "MSTRG.529"; exon_number "9";
chr1	StringTie	transcript	79989038	79999358	.	+	.	transcript_id "MSTRG.529.7"; gene_id "MSTRG.529"; xloc "XLOC_000342"; class_code "u"; tss_id "TSS433";
chr1	StringTie	exon	79989038	79991213	.	+	.	transcript_id "MSTRG.529.7"; gene_id "MSTRG.529"; exon_number "1";
chr1	StringTie	exon	79991459	79991542	.	+	.	transcript_id "MSTRG.529.7"; gene_id "MSTRG.529"; exon_number "2";
chr1	StringTie	exon	79991616	79991711	.	+	.	transcript_id "MSTRG.529.7"; gene_id "MSTRG.529"; exon_number "3";
chr1	StringTie	exon	79991985	79992425	.	+	.	transcript_id "MSTRG.529.7"; gene_id "MSTRG.529"; exon_number "4";
chr1	StringTie	exon	79992596	79992802	.	+	.	transcript_id "MSTRG.529.7"; gene_id "MSTRG.529"; exon_number "5";
chr1	StringTie	exon	79993040	79993303	.	+	.	transcript_id "MSTRG.529.7"; gene_id "MSTRG.529"; exon_number "6";
chr1	StringTie	exon	79993930	79996547	.	+	.	transcript_id "MSTRG.529.7"; gene_id "MSTRG.529"; exon_number "7";
chr1	StringTie	exon	79997210	79997373	.	+	.	transcript_id "MSTRG.529.7"; gene_id "MSTRG.529"; exon_number "8";
chr1	StringTie	exon	79997469	79997778	.	+	.	transcript_id "MSTRG.529.7"; gene_id "MSTRG.529"; exon_number "9";
chr1	StringTie	exon	79998085	79998170	.	+	.	transcript_id "MSTRG.529.7"; gene_id "MSTRG.529"; exon_number "10";
chr1	StringTie	exon	79998491	79999358	.	+	.	transcript_id "MSTRG.529.7"; gene_id "MSTRG.529"; exon_number "11";
chr1	StringTie	transcript	79989038	79999358	.	+	.	transcript_id "MSTRG.529.5"; gene_id "MSTRG.529"; xloc "XLOC_000342"; class_code "u"; tss_id "TSS433";
chr1	StringTie	exon	79989038	79991213	.	+	.	transcript_id "MSTRG.529.5"; gene_id "MSTRG.529"; exon_number "1";
chr1	StringTie	exon	79991459	79991542	.	+	.	transcript_id "MSTRG.529.5"; gene_id "MSTRG.529"; exon_number "2";
chr1	StringTie	exon	79991616	79991711	.	+	.	transcript_id "MSTRG.529.5"; gene_id "MSTRG.529"; exon_number "3";
chr1	StringTie	exon	79991985	79992133	.	+	.	transcript_id "MSTRG.529.5"; gene_id "MSTRG.529"; exon_number "4";
chr1	StringTie	exon	79992332	79992425	.	+	.	transcript_id "MSTRG.529.5"; gene_id "MSTRG.529"; exon_number "5";
chr1	StringTie	exon	79992596	79992802	.	+	.	transcript_id "MSTRG.529.5"; gene_id "MSTRG.529"; exon_number "6";
chr1	StringTie	exon	79993040	79993288	.	+	.	transcript_id "MSTRG.529.5"; gene_id "MSTRG.529"; exon_number "7";
chr1	StringTie	exon	79993930	79994015	.	+	.	transcript_id "MSTRG.529.5"; gene_id "MSTRG.529"; exon_number "8";
chr1	StringTie	exon	79996436	79996547	.	+	.	transcript_id "MSTRG.529.5"; gene_id "MSTRG.529"; exon_number "9";
chr1	StringTie	exon	79997210	79997373	.	+	.	transcript_id "MSTRG.529.5"; gene_id "MSTRG.529"; exon_number "10";
chr1	StringTie	exon	79997469	79997778	.	+	.	transcript_id "MSTRG.529.5"; gene_id "MSTRG.529"; exon_number "11";
chr1	StringTie	exon	79998081	79998170	.	+	.	transcript_id "MSTRG.529.5"; gene_id "MSTRG.529"; exon_number "12";
chr1	StringTie	exon	79998491	79999358	.	+	.	transcript_id "MSTRG.529.5"; gene_id "MSTRG.529"; exon_number "13";
chr1	StringTie	transcript	79989038	79999358	.	+	.	transcript_id "MSTRG.529.4"; gene_id "MSTRG.529"; xloc "XLOC_000342"; class_code "u"; tss_id "TSS433";
chr1	StringTie	exon	79989038	79989353	.	+	.	transcript_id "MSTRG.529.4"; gene_id "MSTRG.529"; exon_number "1";
chr1	StringTie	exon	79991122	79991213	.	+	.	transcript_id "MSTRG.529.4"; gene_id "MSTRG.529"; exon_number "2";
chr1	StringTie	exon	79991459	79991542	.	+	.	transcript_id "MSTRG.529.4"; gene_id "MSTRG.529"; exon_number "3";
chr1	StringTie	exon	79991616	79991711	.	+	.	transcript_id "MSTRG.529.4"; gene_id "MSTRG.529"; exon_number "4";
chr1	StringTie	exon	79991985	79992133	.	+	.	transcript_id "MSTRG.529.4"; gene_id "MSTRG.529"; exon_number "5";
chr1	StringTie	exon	79992332	79992425	.	+	.	transcript_id "MSTRG.529.4"; gene_id "MSTRG.529"; exon_number "6";
chr1	StringTie	exon	79992596	79992802	.	+	.	transcript_id "MSTRG.529.4"; gene_id "MSTRG.529"; exon_number "7";
chr1	StringTie	exon	79993040	79993303	.	+	.	transcript_id "MSTRG.529.4"; gene_id "MSTRG.529"; exon_number "8";
chr1	StringTie	exon	79993930	79994015	.	+	.	transcript_id "MSTRG.529.4"; gene_id "MSTRG.529"; exon_number "9";
chr1	StringTie	exon	79996436	79996547	.	+	.	transcript_id "MSTRG.529.4"; gene_id "MSTRG.529"; exon_number "10";
chr1	StringTie	exon	79997210	79997373	.	+	.	transcript_id "MSTRG.529.4"; gene_id "MSTRG.529"; exon_number "11";
chr1	StringTie	exon	79997469	79997778	.	+	.	transcript_id "MSTRG.529.4"; gene_id "MSTRG.529"; exon_number "12";
chr1	StringTie	exon	79998081	79998170	.	+	.	transcript_id "MSTRG.529.4"; gene_id "MSTRG.529"; exon_number "13";
chr1	StringTie	exon	79998491	79999358	.	+	.	transcript_id "MSTRG.529.4"; gene_id "MSTRG.529"; exon_number "14";
chr1	StringTie	transcript	79989054	79999358	.	+	.	transcript_id "MSTRG.529.9"; gene_id "MSTRG.529"; xloc "XLOC_000342"; class_code "u"; tss_id "TSS433";
chr1	StringTie	exon	79989054	79989353	.	+	.	transcript_id "MSTRG.529.9"; gene_id "MSTRG.529"; exon_number "1";
chr1	StringTie	exon	79991122	79991213	.	+	.	transcript_id "MSTRG.529.9"; gene_id "MSTRG.529"; exon_number "2";
chr1	StringTie	exon	79991459	79991542	.	+	.	transcript_id "MSTRG.529.9"; gene_id "MSTRG.529"; exon_number "3";
chr1	StringTie	exon	79991616	79991711	.	+	.	transcript_id "MSTRG.529.9"; gene_id "MSTRG.529"; exon_number "4";
chr1	StringTie	exon	79991985	79992133	.	+	.	transcript_id "MSTRG.529.9"; gene_id "MSTRG.529"; exon_number "5";
chr1	StringTie	exon	79992332	79992425	.	+	.	transcript_id "MSTRG.529.9"; gene_id "MSTRG.529"; exon_number "6";
chr1	StringTie	exon	79992596	79992802	.	+	.	transcript_id "MSTRG.529.9"; gene_id "MSTRG.529"; exon_number "7";
chr1	StringTie	exon	79993040	79993288	.	+	.	transcript_id "MSTRG.529.9"; gene_id "MSTRG.529"; exon_number "8";
chr1	StringTie	exon	79993930	79994015	.	+	.	transcript_id "MSTRG.529.9"; gene_id "MSTRG.529"; exon_number "9";
chr1	StringTie	exon	79996436	79996547	.	+	.	transcript_id "MSTRG.529.9"; gene_id "MSTRG.529"; exon_number "10";
chr1	StringTie	exon	79997210	79997373	.	+	.	transcript_id "MSTRG.529.9"; gene_id "MSTRG.529"; exon_number "11";
chr1	StringTie	exon	79997469	79997778	.	+	.	transcript_id "MSTRG.529.9"; gene_id "MSTRG.529"; exon_number "12";
chr1	StringTie	exon	79998085	79998170	.	+	.	transcript_id "MSTRG.529.9"; gene_id "MSTRG.529"; exon_number "13";
chr1	StringTie	exon	79998491	79999358	.	+	.	transcript_id "MSTRG.529.9"; gene_id "MSTRG.529"; exon_number "14";
chr1	StringTie	transcript	79999606	80005030	.	+	.	transcript_id "MSTRG.531.1"; gene_id "MSTRG.531"; xloc "XLOC_000343"; class_code "u"; tss_id "TSS434";
chr1	StringTie	exon	79999606	80000943	.	+	.	transcript_id "MSTRG.531.1"; gene_id "MSTRG.531"; exon_number "1";
chr1	StringTie	exon	80001716	80002509	.	+	.	transcript_id "MSTRG.531.1"; gene_id "MSTRG.531"; exon_number "2";
chr1	StringTie	exon	80002643	80005030	.	+	.	transcript_id "MSTRG.531.1"; gene_id "MSTRG.531"; exon_number "3";
chr1	StringTie	transcript	80271032	80290943	.	+	.	transcript_id "MSTRG.541.2"; gene_id "MSTRG.541"; xloc "XLOC_000352"; class_code "u"; tss_id "TSS447";
chr1	StringTie	exon	80271032	80271352	.	+	.	transcript_id "MSTRG.541.2"; gene_id "MSTRG.541"; exon_number "1";
chr1	StringTie	exon	80272524	80273076	.	+	.	transcript_id "MSTRG.541.2"; gene_id "MSTRG.541"; exon_number "2";
chr1	StringTie	exon	80278408	80278552	.	+	.	transcript_id "MSTRG.541.2"; gene_id "MSTRG.541"; exon_number "3";
chr1	StringTie	exon	80279684	80279760	.	+	.	transcript_id "MSTRG.541.2"; gene_id "MSTRG.541"; exon_number "4";
chr1	StringTie	exon	80279855	80279997	.	+	.	transcript_id "MSTRG.541.2"; gene_id "MSTRG.541"; exon_number "5";
chr1	StringTie	exon	80281254	80281773	.	+	.	transcript_id "MSTRG.541.2"; gene_id "MSTRG.541"; exon_number "6";
chr1	StringTie	exon	80281854	80281952	.	+	.	transcript_id "MSTRG.541.2"; gene_id "MSTRG.541"; exon_number "7";
chr1	StringTie	exon	80282033	80282124	.	+	.	transcript_id "MSTRG.541.2"; gene_id "MSTRG.541"; exon_number "8";
chr1	StringTie	exon	80282816	80284835	.	+	.	transcript_id "MSTRG.541.2"; gene_id "MSTRG.541"; exon_number "9";
chr1	StringTie	exon	80287058	80287189	.	+	.	transcript_id "MSTRG.541.2"; gene_id "MSTRG.541"; exon_number "10";
chr1	StringTie	exon	80287281	80287414	.	+	.	transcript_id "MSTRG.541.2"; gene_id "MSTRG.541"; exon_number "11";
chr1	StringTie	exon	80287513	80287679	.	+	.	transcript_id "MSTRG.541.2"; gene_id "MSTRG.541"; exon_number "12";
chr1	StringTie	exon	80289886	80290085	.	+	.	transcript_id "MSTRG.541.2"; gene_id "MSTRG.541"; exon_number "13";
chr1	StringTie	exon	80290370	80290943	.	+	.	transcript_id "MSTRG.541.2"; gene_id "MSTRG.541"; exon_number "14";
chr1	StringTie	transcript	80271032	80290946	.	+	.	transcript_id "MSTRG.541.1"; gene_id "MSTRG.541"; xloc "XLOC_000352"; class_code "u"; tss_id "TSS447";
chr1	StringTie	exon	80271032	80272855	.	+	.	transcript_id "MSTRG.541.1"; gene_id "MSTRG.541"; exon_number "1";
chr1	StringTie	exon	80279684	80279760	.	+	.	transcript_id "MSTRG.541.1"; gene_id "MSTRG.541"; exon_number "2";
chr1	StringTie	exon	80279855	80279997	.	+	.	transcript_id "MSTRG.541.1"; gene_id "MSTRG.541"; exon_number "3";
chr1	StringTie	exon	80281254	80281773	.	+	.	transcript_id "MSTRG.541.1"; gene_id "MSTRG.541"; exon_number "4";
chr1	StringTie	exon	80281854	80281952	.	+	.	transcript_id "MSTRG.541.1"; gene_id "MSTRG.541"; exon_number "5";
chr1	StringTie	exon	80282033	80282124	.	+	.	transcript_id "MSTRG.541.1"; gene_id "MSTRG.541"; exon_number "6";
chr1	StringTie	exon	80282816	80283251	.	+	.	transcript_id "MSTRG.541.1"; gene_id "MSTRG.541"; exon_number "7";
chr1	StringTie	exon	80284375	80284835	.	+	.	transcript_id "MSTRG.541.1"; gene_id "MSTRG.541"; exon_number "8";
chr1	StringTie	exon	80287058	80287189	.	+	.	transcript_id "MSTRG.541.1"; gene_id "MSTRG.541"; exon_number "9";
chr1	StringTie	exon	80287281	80287414	.	+	.	transcript_id "MSTRG.541.1"; gene_id "MSTRG.541"; exon_number "10";
chr1	StringTie	exon	80287513	80287679	.	+	.	transcript_id "MSTRG.541.1"; gene_id "MSTRG.541"; exon_number "11";
chr1	StringTie	exon	80289886	80290085	.	+	.	transcript_id "MSTRG.541.1"; gene_id "MSTRG.541"; exon_number "12";
chr1	StringTie	exon	80290370	80290946	.	+	.	transcript_id "MSTRG.541.1"; gene_id "MSTRG.541"; exon_number "13";
chr1	StringTie	transcript	80271082	80290946	.	+	.	transcript_id "MSTRG.541.3"; gene_id "MSTRG.541"; xloc "XLOC_000352"; class_code "u"; tss_id "TSS447";
chr1	StringTie	exon	80271082	80271352	.	+	.	transcript_id "MSTRG.541.3"; gene_id "MSTRG.541"; exon_number "1";
chr1	StringTie	exon	80272564	80272855	.	+	.	transcript_id "MSTRG.541.3"; gene_id "MSTRG.541"; exon_number "2";
chr1	StringTie	exon	80279684	80279760	.	+	.	transcript_id "MSTRG.541.3"; gene_id "MSTRG.541"; exon_number "3";
chr1	StringTie	exon	80279855	80279997	.	+	.	transcript_id "MSTRG.541.3"; gene_id "MSTRG.541"; exon_number "4";
chr1	StringTie	exon	80281254	80281773	.	+	.	transcript_id "MSTRG.541.3"; gene_id "MSTRG.541"; exon_number "5";
chr1	StringTie	exon	80281854	80281952	.	+	.	transcript_id "MSTRG.541.3"; gene_id "MSTRG.541"; exon_number "6";
chr1	StringTie	exon	80282033	80282124	.	+	.	transcript_id "MSTRG.541.3"; gene_id "MSTRG.541"; exon_number "7";
chr1	StringTie	exon	80282816	80283251	.	+	.	transcript_id "MSTRG.541.3"; gene_id "MSTRG.541"; exon_number "8";
chr1	StringTie	exon	80284375	80284835	.	+	.	transcript_id "MSTRG.541.3"; gene_id "MSTRG.541"; exon_number "9";
chr1	StringTie	exon	80287058	80287189	.	+	.	transcript_id "MSTRG.541.3"; gene_id "MSTRG.541"; exon_number "10";
chr1	StringTie	exon	80287281	80287414	.	+	.	transcript_id "MSTRG.541.3"; gene_id "MSTRG.541"; exon_number "11";
chr1	StringTie	exon	80287513	80287679	.	+	.	transcript_id "MSTRG.541.3"; gene_id "MSTRG.541"; exon_number "12";
chr1	StringTie	exon	80289886	80290085	.	+	.	transcript_id "MSTRG.541.3"; gene_id "MSTRG.541"; exon_number "13";
chr1	StringTie	exon	80290370	80290946	.	+	.	transcript_id "MSTRG.541.3"; gene_id "MSTRG.541"; exon_number "14";
chr1	StringTie	transcript	80271587	80290941	.	+	.	transcript_id "MSTRG.541.4"; gene_id "MSTRG.541"; xloc "XLOC_000352"; class_code "u"; tss_id "TSS448";
chr1	StringTie	exon	80271587	80271613	.	+	.	transcript_id "MSTRG.541.4"; gene_id "MSTRG.541"; exon_number "1";
chr1	StringTie	exon	80272564	80272855	.	+	.	transcript_id "MSTRG.541.4"; gene_id "MSTRG.541"; exon_number "2";
chr1	StringTie	exon	80279684	80279760	.	+	.	transcript_id "MSTRG.541.4"; gene_id "MSTRG.541"; exon_number "3";
chr1	StringTie	exon	80279855	80279997	.	+	.	transcript_id "MSTRG.541.4"; gene_id "MSTRG.541"; exon_number "4";
chr1	StringTie	exon	80281254	80281952	.	+	.	transcript_id "MSTRG.541.4"; gene_id "MSTRG.541"; exon_number "5";
chr1	StringTie	exon	80282033	80282124	.	+	.	transcript_id "MSTRG.541.4"; gene_id "MSTRG.541"; exon_number "6";
chr1	StringTie	exon	80282816	80284835	.	+	.	transcript_id "MSTRG.541.4"; gene_id "MSTRG.541"; exon_number "7";
chr1	StringTie	exon	80287058	80287189	.	+	.	transcript_id "MSTRG.541.4"; gene_id "MSTRG.541"; exon_number "8";
chr1	StringTie	exon	80287281	80287414	.	+	.	transcript_id "MSTRG.541.4"; gene_id "MSTRG.541"; exon_number "9";
chr1	StringTie	exon	80287513	80287679	.	+	.	transcript_id "MSTRG.541.4"; gene_id "MSTRG.541"; exon_number "10";
chr1	StringTie	exon	80289886	80290085	.	+	.	transcript_id "MSTRG.541.4"; gene_id "MSTRG.541"; exon_number "11";
chr1	StringTie	exon	80290370	80290941	.	+	.	transcript_id "MSTRG.541.4"; gene_id "MSTRG.541"; exon_number "12";
chr1	StringTie	transcript	80487755	80491371	.	+	.	transcript_id "MSTRG.555.1"; gene_id "MSTRG.555"; xloc "XLOC_000356"; class_code "u"; tss_id "TSS455";
chr1	StringTie	exon	80487755	80488193	.	+	.	transcript_id "MSTRG.555.1"; gene_id "MSTRG.555"; exon_number "1";
chr1	StringTie	exon	80488385	80488528	.	+	.	transcript_id "MSTRG.555.1"; gene_id "MSTRG.555"; exon_number "2";
chr1	StringTie	exon	80490089	80491371	.	+	.	transcript_id "MSTRG.555.1"; gene_id "MSTRG.555"; exon_number "3";
chr1	StringTie	transcript	80964840	80975515	.	+	.	transcript_id "MSTRG.567.1"; gene_id "MSTRG.567"; xloc "XLOC_000362"; class_code "u"; tss_id "TSS463";
chr1	StringTie	exon	80964840	80967195	.	+	.	transcript_id "MSTRG.567.1"; gene_id "MSTRG.567"; exon_number "1";
chr1	StringTie	exon	80969052	80969178	.	+	.	transcript_id "MSTRG.567.1"; gene_id "MSTRG.567"; exon_number "2";
chr1	StringTie	exon	80972618	80975515	.	+	.	transcript_id "MSTRG.567.1"; gene_id "MSTRG.567"; exon_number "3";
chr1	StringTie	transcript	81074290	81081236	.	+	.	transcript_id "MSTRG.571.1"; gene_id "MSTRG.571"; xloc "XLOC_000363"; class_code "u"; tss_id "TSS464";
chr1	StringTie	exon	81074290	81074382	.	+	.	transcript_id "MSTRG.571.1"; gene_id "MSTRG.571"; exon_number "1";
chr1	StringTie	exon	81076893	81077019	.	+	.	transcript_id "MSTRG.571.1"; gene_id "MSTRG.571"; exon_number "2";
chr1	StringTie	exon	81079066	81081236	.	+	.	transcript_id "MSTRG.571.1"; gene_id "MSTRG.571"; exon_number "3";
chr1	StringTie	transcript	81152597	81154938	.	+	.	transcript_id "MSTRG.576.1"; gene_id "MSTRG.576"; xloc "XLOC_000364"; class_code "u"; tss_id "TSS465";
chr1	StringTie	exon	81152597	81152660	.	+	.	transcript_id "MSTRG.576.1"; gene_id "MSTRG.576"; exon_number "1";
chr1	StringTie	exon	81153392	81154938	.	+	.	transcript_id "MSTRG.576.1"; gene_id "MSTRG.576"; exon_number "2";
chr1	StringTie	transcript	82135619	82163013	.	+	.	transcript_id "MSTRG.599.1"; gene_id "MSTRG.599"; xloc "XLOC_000384"; class_code "u"; tss_id "TSS493";
chr1	StringTie	exon	82135619	82137261	.	+	.	transcript_id "MSTRG.599.1"; gene_id "MSTRG.599"; exon_number "1";
chr1	StringTie	exon	82139516	82142311	.	+	.	transcript_id "MSTRG.599.1"; gene_id "MSTRG.599"; exon_number "2";
chr1	StringTie	exon	82153716	82153865	.	+	.	transcript_id "MSTRG.599.1"; gene_id "MSTRG.599"; exon_number "3";
chr1	StringTie	exon	82153948	82154182	.	+	.	transcript_id "MSTRG.599.1"; gene_id "MSTRG.599"; exon_number "4";
chr1	StringTie	exon	82154277	82154406	.	+	.	transcript_id "MSTRG.599.1"; gene_id "MSTRG.599"; exon_number "5";
chr1	StringTie	exon	82154503	82154685	.	+	.	transcript_id "MSTRG.599.1"; gene_id "MSTRG.599"; exon_number "6";
chr1	StringTie	exon	82154764	82154929	.	+	.	transcript_id "MSTRG.599.1"; gene_id "MSTRG.599"; exon_number "7";
chr1	StringTie	exon	82155654	82155856	.	+	.	transcript_id "MSTRG.599.1"; gene_id "MSTRG.599"; exon_number "8";
chr1	StringTie	exon	82155949	82156174	.	+	.	transcript_id "MSTRG.599.1"; gene_id "MSTRG.599"; exon_number "9";
chr1	StringTie	exon	82156589	82156692	.	+	.	transcript_id "MSTRG.599.1"; gene_id "MSTRG.599"; exon_number "10";
chr1	StringTie	exon	82156965	82158189	.	+	.	transcript_id "MSTRG.599.1"; gene_id "MSTRG.599"; exon_number "11";
chr1	StringTie	exon	82158276	82158463	.	+	.	transcript_id "MSTRG.599.1"; gene_id "MSTRG.599"; exon_number "12";
chr1	StringTie	exon	82159483	82159604	.	+	.	transcript_id "MSTRG.599.1"; gene_id "MSTRG.599"; exon_number "13";
chr1	StringTie	exon	82159705	82159871	.	+	.	transcript_id "MSTRG.599.1"; gene_id "MSTRG.599"; exon_number "14";
chr1	StringTie	exon	82159960	82160247	.	+	.	transcript_id "MSTRG.599.1"; gene_id "MSTRG.599"; exon_number "15";
chr1	StringTie	exon	82160352	82160674	.	+	.	transcript_id "MSTRG.599.1"; gene_id "MSTRG.599"; exon_number "16";
chr1	StringTie	exon	82160922	82161431	.	+	.	transcript_id "MSTRG.599.1"; gene_id "MSTRG.599"; exon_number "17";
chr1	StringTie	exon	82161509	82161640	.	+	.	transcript_id "MSTRG.599.1"; gene_id "MSTRG.599"; exon_number "18";
chr1	StringTie	exon	82161821	82161952	.	+	.	transcript_id "MSTRG.599.1"; gene_id "MSTRG.599"; exon_number "19";
chr1	StringTie	exon	82162027	82163013	.	+	.	transcript_id "MSTRG.599.1"; gene_id "MSTRG.599"; exon_number "20";
chr1	StringTie	transcript	82136533	82163007	.	+	.	transcript_id "MSTRG.599.2"; gene_id "MSTRG.599"; xloc "XLOC_000384"; class_code "u"; tss_id "TSS494";
chr1	StringTie	exon	82136533	82137261	.	+	.	transcript_id "MSTRG.599.2"; gene_id "MSTRG.599"; exon_number "1";
chr1	StringTie	exon	82139516	82142311	.	+	.	transcript_id "MSTRG.599.2"; gene_id "MSTRG.599"; exon_number "2";
chr1	StringTie	exon	82153716	82153865	.	+	.	transcript_id "MSTRG.599.2"; gene_id "MSTRG.599"; exon_number "3";
chr1	StringTie	exon	82153948	82154182	.	+	.	transcript_id "MSTRG.599.2"; gene_id "MSTRG.599"; exon_number "4";
chr1	StringTie	exon	82154277	82154406	.	+	.	transcript_id "MSTRG.599.2"; gene_id "MSTRG.599"; exon_number "5";
chr1	StringTie	exon	82154503	82154685	.	+	.	transcript_id "MSTRG.599.2"; gene_id "MSTRG.599"; exon_number "6";
chr1	StringTie	exon	82154764	82154929	.	+	.	transcript_id "MSTRG.599.2"; gene_id "MSTRG.599"; exon_number "7";
chr1	StringTie	exon	82155654	82155856	.	+	.	transcript_id "MSTRG.599.2"; gene_id "MSTRG.599"; exon_number "8";
chr1	StringTie	exon	82155949	82156174	.	+	.	transcript_id "MSTRG.599.2"; gene_id "MSTRG.599"; exon_number "9";
chr1	StringTie	exon	82156589	82156692	.	+	.	transcript_id "MSTRG.599.2"; gene_id "MSTRG.599"; exon_number "10";
chr1	StringTie	exon	82156965	82158189	.	+	.	transcript_id "MSTRG.599.2"; gene_id "MSTRG.599"; exon_number "11";
chr1	StringTie	exon	82158276	82158463	.	+	.	transcript_id "MSTRG.599.2"; gene_id "MSTRG.599"; exon_number "12";
chr1	StringTie	exon	82159483	82159604	.	+	.	transcript_id "MSTRG.599.2"; gene_id "MSTRG.599"; exon_number "13";
chr1	StringTie	exon	82159705	82159871	.	+	.	transcript_id "MSTRG.599.2"; gene_id "MSTRG.599"; exon_number "14";
chr1	StringTie	exon	82159960	82160247	.	+	.	transcript_id "MSTRG.599.2"; gene_id "MSTRG.599"; exon_number "15";
chr1	StringTie	exon	82160352	82160674	.	+	.	transcript_id "MSTRG.599.2"; gene_id "MSTRG.599"; exon_number "16";
chr1	StringTie	exon	82160922	82161178	.	+	.	transcript_id "MSTRG.599.2"; gene_id "MSTRG.599"; exon_number "17";
chr1	StringTie	exon	82161280	82161431	.	+	.	transcript_id "MSTRG.599.2"; gene_id "MSTRG.599"; exon_number "18";
chr1	StringTie	exon	82161509	82161640	.	+	.	transcript_id "MSTRG.599.2"; gene_id "MSTRG.599"; exon_number "19";
chr1	StringTie	exon	82161821	82161952	.	+	.	transcript_id "MSTRG.599.2"; gene_id "MSTRG.599"; exon_number "20";
chr1	StringTie	exon	82162027	82163007	.	+	.	transcript_id "MSTRG.599.2"; gene_id "MSTRG.599"; exon_number "21";
chr1	StringTie	transcript	82138888	82163007	.	+	.	transcript_id "MSTRG.599.3"; gene_id "MSTRG.599"; xloc "XLOC_000384"; class_code "u"; tss_id "TSS495";
chr1	StringTie	exon	82138888	82142311	.	+	.	transcript_id "MSTRG.599.3"; gene_id "MSTRG.599"; exon_number "1";
chr1	StringTie	exon	82153716	82153865	.	+	.	transcript_id "MSTRG.599.3"; gene_id "MSTRG.599"; exon_number "2";
chr1	StringTie	exon	82153948	82154182	.	+	.	transcript_id "MSTRG.599.3"; gene_id "MSTRG.599"; exon_number "3";
chr1	StringTie	exon	82154277	82154406	.	+	.	transcript_id "MSTRG.599.3"; gene_id "MSTRG.599"; exon_number "4";
chr1	StringTie	exon	82154503	82154685	.	+	.	transcript_id "MSTRG.599.3"; gene_id "MSTRG.599"; exon_number "5";
chr1	StringTie	exon	82154764	82154929	.	+	.	transcript_id "MSTRG.599.3"; gene_id "MSTRG.599"; exon_number "6";
chr1	StringTie	exon	82155654	82155856	.	+	.	transcript_id "MSTRG.599.3"; gene_id "MSTRG.599"; exon_number "7";
chr1	StringTie	exon	82155949	82156174	.	+	.	transcript_id "MSTRG.599.3"; gene_id "MSTRG.599"; exon_number "8";
chr1	StringTie	exon	82156589	82156692	.	+	.	transcript_id "MSTRG.599.3"; gene_id "MSTRG.599"; exon_number "9";
chr1	StringTie	exon	82156965	82158189	.	+	.	transcript_id "MSTRG.599.3"; gene_id "MSTRG.599"; exon_number "10";
chr1	StringTie	exon	82158276	82158463	.	+	.	transcript_id "MSTRG.599.3"; gene_id "MSTRG.599"; exon_number "11";
chr1	StringTie	exon	82159483	82159604	.	+	.	transcript_id "MSTRG.599.3"; gene_id "MSTRG.599"; exon_number "12";
chr1	StringTie	exon	82159705	82159871	.	+	.	transcript_id "MSTRG.599.3"; gene_id "MSTRG.599"; exon_number "13";
chr1	StringTie	exon	82159957	82160247	.	+	.	transcript_id "MSTRG.599.3"; gene_id "MSTRG.599"; exon_number "14";
chr1	StringTie	exon	82160352	82160674	.	+	.	transcript_id "MSTRG.599.3"; gene_id "MSTRG.599"; exon_number "15";
chr1	StringTie	exon	82160922	82161178	.	+	.	transcript_id "MSTRG.599.3"; gene_id "MSTRG.599"; exon_number "16";
chr1	StringTie	exon	82161277	82161431	.	+	.	transcript_id "MSTRG.599.3"; gene_id "MSTRG.599"; exon_number "17";
chr1	StringTie	exon	82161509	82161640	.	+	.	transcript_id "MSTRG.599.3"; gene_id "MSTRG.599"; exon_number "18";
chr1	StringTie	exon	82161821	82161952	.	+	.	transcript_id "MSTRG.599.3"; gene_id "MSTRG.599"; exon_number "19";
chr1	StringTie	exon	82162027	82163007	.	+	.	transcript_id "MSTRG.599.3"; gene_id "MSTRG.599"; exon_number "20";
chr1	StringTie	transcript	82151459	82163007	.	+	.	transcript_id "MSTRG.599.8"; gene_id "MSTRG.599"; xloc "XLOC_000384"; class_code "u"; tss_id "TSS496";
chr1	StringTie	exon	82151459	82151735	.	+	.	transcript_id "MSTRG.599.8"; gene_id "MSTRG.599"; exon_number "1";
chr1	StringTie	exon	82153716	82153865	.	+	.	transcript_id "MSTRG.599.8"; gene_id "MSTRG.599"; exon_number "2";
chr1	StringTie	exon	82153948	82154182	.	+	.	transcript_id "MSTRG.599.8"; gene_id "MSTRG.599"; exon_number "3";
chr1	StringTie	exon	82154277	82154406	.	+	.	transcript_id "MSTRG.599.8"; gene_id "MSTRG.599"; exon_number "4";
chr1	StringTie	exon	82154503	82154685	.	+	.	transcript_id "MSTRG.599.8"; gene_id "MSTRG.599"; exon_number "5";
chr1	StringTie	exon	82154764	82154929	.	+	.	transcript_id "MSTRG.599.8"; gene_id "MSTRG.599"; exon_number "6";
chr1	StringTie	exon	82155654	82155856	.	+	.	transcript_id "MSTRG.599.8"; gene_id "MSTRG.599"; exon_number "7";
chr1	StringTie	exon	82155949	82156174	.	+	.	transcript_id "MSTRG.599.8"; gene_id "MSTRG.599"; exon_number "8";
chr1	StringTie	exon	82156589	82156692	.	+	.	transcript_id "MSTRG.599.8"; gene_id "MSTRG.599"; exon_number "9";
chr1	StringTie	exon	82156965	82158189	.	+	.	transcript_id "MSTRG.599.8"; gene_id "MSTRG.599"; exon_number "10";
chr1	StringTie	exon	82158276	82158463	.	+	.	transcript_id "MSTRG.599.8"; gene_id "MSTRG.599"; exon_number "11";
chr1	StringTie	exon	82159483	82159604	.	+	.	transcript_id "MSTRG.599.8"; gene_id "MSTRG.599"; exon_number "12";
chr1	StringTie	exon	82159705	82159871	.	+	.	transcript_id "MSTRG.599.8"; gene_id "MSTRG.599"; exon_number "13";
chr1	StringTie	exon	82159960	82160247	.	+	.	transcript_id "MSTRG.599.8"; gene_id "MSTRG.599"; exon_number "14";
chr1	StringTie	exon	82160352	82160674	.	+	.	transcript_id "MSTRG.599.8"; gene_id "MSTRG.599"; exon_number "15";
chr1	StringTie	exon	82160922	82161178	.	+	.	transcript_id "MSTRG.599.8"; gene_id "MSTRG.599"; exon_number "16";
chr1	StringTie	exon	82161277	82161431	.	+	.	transcript_id "MSTRG.599.8"; gene_id "MSTRG.599"; exon_number "17";
chr1	StringTie	exon	82161509	82161640	.	+	.	transcript_id "MSTRG.599.8"; gene_id "MSTRG.599"; exon_number "18";
chr1	StringTie	exon	82161821	82161952	.	+	.	transcript_id "MSTRG.599.8"; gene_id "MSTRG.599"; exon_number "19";
chr1	StringTie	exon	82162027	82163007	.	+	.	transcript_id "MSTRG.599.8"; gene_id "MSTRG.599"; exon_number "20";
chr1	StringTie	transcript	82151459	82163011	.	+	.	transcript_id "MSTRG.599.6"; gene_id "MSTRG.599"; xloc "XLOC_000384"; class_code "u"; tss_id "TSS496";
chr1	StringTie	exon	82151459	82153865	.	+	.	transcript_id "MSTRG.599.6"; gene_id "MSTRG.599"; exon_number "1";
chr1	StringTie	exon	82153948	82154182	.	+	.	transcript_id "MSTRG.599.6"; gene_id "MSTRG.599"; exon_number "2";
chr1	StringTie	exon	82154277	82154406	.	+	.	transcript_id "MSTRG.599.6"; gene_id "MSTRG.599"; exon_number "3";
chr1	StringTie	exon	82154503	82154929	.	+	.	transcript_id "MSTRG.599.6"; gene_id "MSTRG.599"; exon_number "4";
chr1	StringTie	exon	82155654	82156174	.	+	.	transcript_id "MSTRG.599.6"; gene_id "MSTRG.599"; exon_number "5";
chr1	StringTie	exon	82156589	82156692	.	+	.	transcript_id "MSTRG.599.6"; gene_id "MSTRG.599"; exon_number "6";
chr1	StringTie	exon	82156965	82158189	.	+	.	transcript_id "MSTRG.599.6"; gene_id "MSTRG.599"; exon_number "7";
chr1	StringTie	exon	82158276	82158463	.	+	.	transcript_id "MSTRG.599.6"; gene_id "MSTRG.599"; exon_number "8";
chr1	StringTie	exon	82159483	82159604	.	+	.	transcript_id "MSTRG.599.6"; gene_id "MSTRG.599"; exon_number "9";
chr1	StringTie	exon	82159705	82159871	.	+	.	transcript_id "MSTRG.599.6"; gene_id "MSTRG.599"; exon_number "10";
chr1	StringTie	exon	82159960	82160247	.	+	.	transcript_id "MSTRG.599.6"; gene_id "MSTRG.599"; exon_number "11";
chr1	StringTie	exon	82160355	82161178	.	+	.	transcript_id "MSTRG.599.6"; gene_id "MSTRG.599"; exon_number "12";
chr1	StringTie	exon	82161280	82161431	.	+	.	transcript_id "MSTRG.599.6"; gene_id "MSTRG.599"; exon_number "13";
chr1	StringTie	exon	82161509	82161640	.	+	.	transcript_id "MSTRG.599.6"; gene_id "MSTRG.599"; exon_number "14";
chr1	StringTie	exon	82161821	82161952	.	+	.	transcript_id "MSTRG.599.6"; gene_id "MSTRG.599"; exon_number "15";
chr1	StringTie	exon	82162027	82163011	.	+	.	transcript_id "MSTRG.599.6"; gene_id "MSTRG.599"; exon_number "16";
chr1	StringTie	transcript	82151459	82163011	.	+	.	transcript_id "MSTRG.599.5"; gene_id "MSTRG.599"; xloc "XLOC_000384"; class_code "u"; tss_id "TSS496";
chr1	StringTie	exon	82151459	82153865	.	+	.	transcript_id "MSTRG.599.5"; gene_id "MSTRG.599"; exon_number "1";
chr1	StringTie	exon	82153948	82154182	.	+	.	transcript_id "MSTRG.599.5"; gene_id "MSTRG.599"; exon_number "2";
chr1	StringTie	exon	82154277	82154406	.	+	.	transcript_id "MSTRG.599.5"; gene_id "MSTRG.599"; exon_number "3";
chr1	StringTie	exon	82154503	82154685	.	+	.	transcript_id "MSTRG.599.5"; gene_id "MSTRG.599"; exon_number "4";
chr1	StringTie	exon	82154785	82154929	.	+	.	transcript_id "MSTRG.599.5"; gene_id "MSTRG.599"; exon_number "5";
chr1	StringTie	exon	82155654	82155856	.	+	.	transcript_id "MSTRG.599.5"; gene_id "MSTRG.599"; exon_number "6";
chr1	StringTie	exon	82155949	82156174	.	+	.	transcript_id "MSTRG.599.5"; gene_id "MSTRG.599"; exon_number "7";
chr1	StringTie	exon	82156589	82156692	.	+	.	transcript_id "MSTRG.599.5"; gene_id "MSTRG.599"; exon_number "8";
chr1	StringTie	exon	82156965	82159604	.	+	.	transcript_id "MSTRG.599.5"; gene_id "MSTRG.599"; exon_number "9";
chr1	StringTie	exon	82159705	82160247	.	+	.	transcript_id "MSTRG.599.5"; gene_id "MSTRG.599"; exon_number "10";
chr1	StringTie	exon	82160352	82161178	.	+	.	transcript_id "MSTRG.599.5"; gene_id "MSTRG.599"; exon_number "11";
chr1	StringTie	exon	82161277	82161640	.	+	.	transcript_id "MSTRG.599.5"; gene_id "MSTRG.599"; exon_number "12";
chr1	StringTie	exon	82161821	82161952	.	+	.	transcript_id "MSTRG.599.5"; gene_id "MSTRG.599"; exon_number "13";
chr1	StringTie	exon	82162027	82163011	.	+	.	transcript_id "MSTRG.599.5"; gene_id "MSTRG.599"; exon_number "14";
chr1	StringTie	transcript	82151459	82163013	.	+	.	transcript_id "MSTRG.599.7"; gene_id "MSTRG.599"; xloc "XLOC_000384"; class_code "u"; tss_id "TSS496";
chr1	StringTie	exon	82151459	82151735	.	+	.	transcript_id "MSTRG.599.7"; gene_id "MSTRG.599"; exon_number "1";
chr1	StringTie	exon	82153716	82153865	.	+	.	transcript_id "MSTRG.599.7"; gene_id "MSTRG.599"; exon_number "2";
chr1	StringTie	exon	82153948	82154182	.	+	.	transcript_id "MSTRG.599.7"; gene_id "MSTRG.599"; exon_number "3";
chr1	StringTie	exon	82154277	82154406	.	+	.	transcript_id "MSTRG.599.7"; gene_id "MSTRG.599"; exon_number "4";
chr1	StringTie	exon	82154503	82154685	.	+	.	transcript_id "MSTRG.599.7"; gene_id "MSTRG.599"; exon_number "5";
chr1	StringTie	exon	82154764	82154929	.	+	.	transcript_id "MSTRG.599.7"; gene_id "MSTRG.599"; exon_number "6";
chr1	StringTie	exon	82155654	82155856	.	+	.	transcript_id "MSTRG.599.7"; gene_id "MSTRG.599"; exon_number "7";
chr1	StringTie	exon	82155949	82156174	.	+	.	transcript_id "MSTRG.599.7"; gene_id "MSTRG.599"; exon_number "8";
chr1	StringTie	exon	82156589	82156692	.	+	.	transcript_id "MSTRG.599.7"; gene_id "MSTRG.599"; exon_number "9";
chr1	StringTie	exon	82156965	82158189	.	+	.	transcript_id "MSTRG.599.7"; gene_id "MSTRG.599"; exon_number "10";
chr1	StringTie	exon	82158276	82158463	.	+	.	transcript_id "MSTRG.599.7"; gene_id "MSTRG.599"; exon_number "11";
chr1	StringTie	exon	82159483	82159604	.	+	.	transcript_id "MSTRG.599.7"; gene_id "MSTRG.599"; exon_number "12";
chr1	StringTie	exon	82159705	82159871	.	+	.	transcript_id "MSTRG.599.7"; gene_id "MSTRG.599"; exon_number "13";
chr1	StringTie	exon	82159960	82160247	.	+	.	transcript_id "MSTRG.599.7"; gene_id "MSTRG.599"; exon_number "14";
chr1	StringTie	exon	82160352	82161178	.	+	.	transcript_id "MSTRG.599.7"; gene_id "MSTRG.599"; exon_number "15";
chr1	StringTie	exon	82161280	82161431	.	+	.	transcript_id "MSTRG.599.7"; gene_id "MSTRG.599"; exon_number "16";
chr1	StringTie	exon	82161509	82161640	.	+	.	transcript_id "MSTRG.599.7"; gene_id "MSTRG.599"; exon_number "17";
chr1	StringTie	exon	82161821	82161952	.	+	.	transcript_id "MSTRG.599.7"; gene_id "MSTRG.599"; exon_number "18";
chr1	StringTie	exon	82162027	82163013	.	+	.	transcript_id "MSTRG.599.7"; gene_id "MSTRG.599"; exon_number "19";
chr1	StringTie	transcript	82151459	82163013	.	+	.	transcript_id "MSTRG.599.4"; gene_id "MSTRG.599"; xloc "XLOC_000384"; class_code "u"; tss_id "TSS496";
chr1	StringTie	exon	82151459	82151735	.	+	.	transcript_id "MSTRG.599.4"; gene_id "MSTRG.599"; exon_number "1";
chr1	StringTie	exon	82153716	82153865	.	+	.	transcript_id "MSTRG.599.4"; gene_id "MSTRG.599"; exon_number "2";
chr1	StringTie	exon	82153948	82154182	.	+	.	transcript_id "MSTRG.599.4"; gene_id "MSTRG.599"; exon_number "3";
chr1	StringTie	exon	82154277	82154406	.	+	.	transcript_id "MSTRG.599.4"; gene_id "MSTRG.599"; exon_number "4";
chr1	StringTie	exon	82154503	82154685	.	+	.	transcript_id "MSTRG.599.4"; gene_id "MSTRG.599"; exon_number "5";
chr1	StringTie	exon	82154764	82154929	.	+	.	transcript_id "MSTRG.599.4"; gene_id "MSTRG.599"; exon_number "6";
chr1	StringTie	exon	82155654	82155856	.	+	.	transcript_id "MSTRG.599.4"; gene_id "MSTRG.599"; exon_number "7";
chr1	StringTie	exon	82155949	82156174	.	+	.	transcript_id "MSTRG.599.4"; gene_id "MSTRG.599"; exon_number "8";
chr1	StringTie	exon	82156589	82156692	.	+	.	transcript_id "MSTRG.599.4"; gene_id "MSTRG.599"; exon_number "9";
chr1	StringTie	exon	82156965	82158189	.	+	.	transcript_id "MSTRG.599.4"; gene_id "MSTRG.599"; exon_number "10";
chr1	StringTie	exon	82158276	82158463	.	+	.	transcript_id "MSTRG.599.4"; gene_id "MSTRG.599"; exon_number "11";
chr1	StringTie	exon	82159483	82159604	.	+	.	transcript_id "MSTRG.599.4"; gene_id "MSTRG.599"; exon_number "12";
chr1	StringTie	exon	82159705	82159871	.	+	.	transcript_id "MSTRG.599.4"; gene_id "MSTRG.599"; exon_number "13";
chr1	StringTie	exon	82159957	82160247	.	+	.	transcript_id "MSTRG.599.4"; gene_id "MSTRG.599"; exon_number "14";
chr1	StringTie	exon	82160352	82160674	.	+	.	transcript_id "MSTRG.599.4"; gene_id "MSTRG.599"; exon_number "15";
chr1	StringTie	exon	82160922	82161178	.	+	.	transcript_id "MSTRG.599.4"; gene_id "MSTRG.599"; exon_number "16";
chr1	StringTie	exon	82161277	82161431	.	+	.	transcript_id "MSTRG.599.4"; gene_id "MSTRG.599"; exon_number "17";
chr1	StringTie	exon	82161509	82161640	.	+	.	transcript_id "MSTRG.599.4"; gene_id "MSTRG.599"; exon_number "18";
chr1	StringTie	exon	82161821	82161952	.	+	.	transcript_id "MSTRG.599.4"; gene_id "MSTRG.599"; exon_number "19";
chr1	StringTie	exon	82162027	82163013	.	+	.	transcript_id "MSTRG.599.4"; gene_id "MSTRG.599"; exon_number "20";
chr1	StringTie	transcript	82152079	82163007	.	+	.	transcript_id "MSTRG.599.9"; gene_id "MSTRG.599"; xloc "XLOC_000384"; class_code "u"; tss_id "TSS497";
chr1	StringTie	exon	82152079	82153865	.	+	.	transcript_id "MSTRG.599.9"; gene_id "MSTRG.599"; exon_number "1";
chr1	StringTie	exon	82153948	82154182	.	+	.	transcript_id "MSTRG.599.9"; gene_id "MSTRG.599"; exon_number "2";
chr1	StringTie	exon	82154277	82154406	.	+	.	transcript_id "MSTRG.599.9"; gene_id "MSTRG.599"; exon_number "3";
chr1	StringTie	exon	82154503	82154929	.	+	.	transcript_id "MSTRG.599.9"; gene_id "MSTRG.599"; exon_number "4";
chr1	StringTie	exon	82155654	82156174	.	+	.	transcript_id "MSTRG.599.9"; gene_id "MSTRG.599"; exon_number "5";
chr1	StringTie	exon	82156589	82156692	.	+	.	transcript_id "MSTRG.599.9"; gene_id "MSTRG.599"; exon_number "6";
chr1	StringTie	exon	82156965	82157796	.	+	.	transcript_id "MSTRG.599.9"; gene_id "MSTRG.599"; exon_number "7";
chr1	StringTie	exon	82157851	82158189	.	+	.	transcript_id "MSTRG.599.9"; gene_id "MSTRG.599"; exon_number "8";
chr1	StringTie	exon	82158276	82158463	.	+	.	transcript_id "MSTRG.599.9"; gene_id "MSTRG.599"; exon_number "9";
chr1	StringTie	exon	82159483	82159604	.	+	.	transcript_id "MSTRG.599.9"; gene_id "MSTRG.599"; exon_number "10";
chr1	StringTie	exon	82159705	82159871	.	+	.	transcript_id "MSTRG.599.9"; gene_id "MSTRG.599"; exon_number "11";
chr1	StringTie	exon	82159960	82160247	.	+	.	transcript_id "MSTRG.599.9"; gene_id "MSTRG.599"; exon_number "12";
chr1	StringTie	exon	82160355	82161431	.	+	.	transcript_id "MSTRG.599.9"; gene_id "MSTRG.599"; exon_number "13";
chr1	StringTie	exon	82161509	82161640	.	+	.	transcript_id "MSTRG.599.9"; gene_id "MSTRG.599"; exon_number "14";
chr1	StringTie	exon	82161821	82161952	.	+	.	transcript_id "MSTRG.599.9"; gene_id "MSTRG.599"; exon_number "15";
chr1	StringTie	exon	82162027	82163007	.	+	.	transcript_id "MSTRG.599.9"; gene_id "MSTRG.599"; exon_number "16";
chr1	StringTie	transcript	82174385	82184078	.	+	.	transcript_id "MSTRG.598.1"; gene_id "MSTRG.598"; xloc "XLOC_000386"; class_code "u"; tss_id "TSS499";
chr1	StringTie	exon	82174385	82174570	.	+	.	transcript_id "MSTRG.598.1"; gene_id "MSTRG.598"; exon_number "1";
chr1	StringTie	exon	82175320	82175394	.	+	.	transcript_id "MSTRG.598.1"; gene_id "MSTRG.598"; exon_number "2";
chr1	StringTie	exon	82175509	82175586	.	+	.	transcript_id "MSTRG.598.1"; gene_id "MSTRG.598"; exon_number "3";
chr1	StringTie	exon	82175679	82175765	.	+	.	transcript_id "MSTRG.598.1"; gene_id "MSTRG.598"; exon_number "4";
chr1	StringTie	exon	82175848	82175949	.	+	.	transcript_id "MSTRG.598.1"; gene_id "MSTRG.598"; exon_number "5";
chr1	StringTie	exon	82176051	82176135	.	+	.	transcript_id "MSTRG.598.1"; gene_id "MSTRG.598"; exon_number "6";
chr1	StringTie	exon	82176234	82176305	.	+	.	transcript_id "MSTRG.598.1"; gene_id "MSTRG.598"; exon_number "7";
chr1	StringTie	exon	82176407	82176475	.	+	.	transcript_id "MSTRG.598.1"; gene_id "MSTRG.598"; exon_number "8";
chr1	StringTie	exon	82176806	82176886	.	+	.	transcript_id "MSTRG.598.1"; gene_id "MSTRG.598"; exon_number "9";
chr1	StringTie	exon	82176978	82177284	.	+	.	transcript_id "MSTRG.598.1"; gene_id "MSTRG.598"; exon_number "10";
chr1	StringTie	exon	82177873	82178045	.	+	.	transcript_id "MSTRG.598.1"; gene_id "MSTRG.598"; exon_number "11";
chr1	StringTie	exon	82179315	82179435	.	+	.	transcript_id "MSTRG.598.1"; gene_id "MSTRG.598"; exon_number "12";
chr1	StringTie	exon	82182576	82184078	.	+	.	transcript_id "MSTRG.598.1"; gene_id "MSTRG.598"; exon_number "13";
chr1	StringTie	transcript	82174421	82184069	.	+	.	transcript_id "MSTRG.598.2"; gene_id "MSTRG.598"; xloc "XLOC_000386"; class_code "u"; tss_id "TSS499";
chr1	StringTie	exon	82174421	82174570	.	+	.	transcript_id "MSTRG.598.2"; gene_id "MSTRG.598"; exon_number "1";
chr1	StringTie	exon	82175320	82175394	.	+	.	transcript_id "MSTRG.598.2"; gene_id "MSTRG.598"; exon_number "2";
chr1	StringTie	exon	82175509	82175586	.	+	.	transcript_id "MSTRG.598.2"; gene_id "MSTRG.598"; exon_number "3";
chr1	StringTie	exon	82175679	82175765	.	+	.	transcript_id "MSTRG.598.2"; gene_id "MSTRG.598"; exon_number "4";
chr1	StringTie	exon	82175848	82175949	.	+	.	transcript_id "MSTRG.598.2"; gene_id "MSTRG.598"; exon_number "5";
chr1	StringTie	exon	82176051	82176135	.	+	.	transcript_id "MSTRG.598.2"; gene_id "MSTRG.598"; exon_number "6";
chr1	StringTie	exon	82176234	82176305	.	+	.	transcript_id "MSTRG.598.2"; gene_id "MSTRG.598"; exon_number "7";
chr1	StringTie	exon	82176407	82176475	.	+	.	transcript_id "MSTRG.598.2"; gene_id "MSTRG.598"; exon_number "8";
chr1	StringTie	exon	82176806	82176886	.	+	.	transcript_id "MSTRG.598.2"; gene_id "MSTRG.598"; exon_number "9";
chr1	StringTie	exon	82176978	82177284	.	+	.	transcript_id "MSTRG.598.2"; gene_id "MSTRG.598"; exon_number "10";
chr1	StringTie	exon	82177873	82178045	.	+	.	transcript_id "MSTRG.598.2"; gene_id "MSTRG.598"; exon_number "11";
chr1	StringTie	exon	82179315	82179435	.	+	.	transcript_id "MSTRG.598.2"; gene_id "MSTRG.598"; exon_number "12";
chr1	StringTie	exon	82182576	82182782	.	+	.	transcript_id "MSTRG.598.2"; gene_id "MSTRG.598"; exon_number "13";
chr1	StringTie	exon	82183273	82184069	.	+	.	transcript_id "MSTRG.598.2"; gene_id "MSTRG.598"; exon_number "14";
chr1	StringTie	transcript	82581199	82586502	.	+	.	transcript_id "MSTRG.624.1"; gene_id "MSTRG.624"; xloc "XLOC_000393"; class_code "u"; tss_id "TSS508";
chr1	StringTie	exon	82581199	82583815	.	+	.	transcript_id "MSTRG.624.1"; gene_id "MSTRG.624"; exon_number "1";
chr1	StringTie	exon	82584815	82585086	.	+	.	transcript_id "MSTRG.624.1"; gene_id "MSTRG.624"; exon_number "2";
chr1	StringTie	exon	82586334	82586502	.	+	.	transcript_id "MSTRG.624.1"; gene_id "MSTRG.624"; exon_number "3";
chr1	StringTie	transcript	84576092	84598151	.	+	.	transcript_id "MSTRG.651.2"; gene_id "MSTRG.651"; xloc "XLOC_000415"; class_code "u"; tss_id "TSS533";
chr1	StringTie	exon	84576092	84576123	.	+	.	transcript_id "MSTRG.651.2"; gene_id "MSTRG.651"; exon_number "1";
chr1	StringTie	exon	84580815	84580867	.	+	.	transcript_id "MSTRG.651.2"; gene_id "MSTRG.651"; exon_number "2";
chr1	StringTie	exon	84582016	84582142	.	+	.	transcript_id "MSTRG.651.2"; gene_id "MSTRG.651"; exon_number "3";
chr1	StringTie	exon	84584724	84584822	.	+	.	transcript_id "MSTRG.651.2"; gene_id "MSTRG.651"; exon_number "4";
chr1	StringTie	exon	84592405	84598151	.	+	.	transcript_id "MSTRG.651.2"; gene_id "MSTRG.651"; exon_number "5";
chr1	StringTie	transcript	84680309	84763979	.	+	.	transcript_id "MSTRG.651.4"; gene_id "MSTRG.651"; xloc "XLOC_000415"; class_code "u"; tss_id "TSS535";
chr1	StringTie	exon	84680309	84680716	.	+	.	transcript_id "MSTRG.651.4"; gene_id "MSTRG.651"; exon_number "1";
chr1	StringTie	exon	84686051	84686149	.	+	.	transcript_id "MSTRG.651.4"; gene_id "MSTRG.651"; exon_number "2";
chr1	StringTie	exon	84758234	84763979	.	+	.	transcript_id "MSTRG.651.4"; gene_id "MSTRG.651"; exon_number "3";
chr1	StringTie	transcript	84757340	84763980	.	+	.	transcript_id "MSTRG.651.5"; gene_id "MSTRG.651"; xloc "XLOC_000415"; class_code "u"; tss_id "TSS536";
chr1	StringTie	exon	84757340	84757570	.	+	.	transcript_id "MSTRG.651.5"; gene_id "MSTRG.651"; exon_number "1";
chr1	StringTie	exon	84758234	84763980	.	+	.	transcript_id "MSTRG.651.5"; gene_id "MSTRG.651"; exon_number "2";
chr1	StringTie	transcript	84573427	84573977	.	+	.	transcript_id "MSTRG.653.1"; gene_id "MSTRG.653"; xloc "XLOC_000416"; class_code "u"; tss_id "TSS537";
chr1	StringTie	exon	84573427	84573977	.	+	.	transcript_id "MSTRG.653.1"; gene_id "MSTRG.653"; exon_number "1";
chr1	StringTie	transcript	85433181	85433534	.	+	.	transcript_id "MSTRG.670.1"; gene_id "MSTRG.670"; xloc "XLOC_000430"; class_code "u"; tss_id "TSS555";
chr1	StringTie	exon	85433181	85433534	.	+	.	transcript_id "MSTRG.670.1"; gene_id "MSTRG.670"; exon_number "1";
chr1	StringTie	transcript	85513473	85517528	.	+	.	transcript_id "MSTRG.677.1"; gene_id "MSTRG.677"; xloc "XLOC_000434"; class_code "u"; tss_id "TSS561";
chr1	StringTie	exon	85513473	85517528	.	+	.	transcript_id "MSTRG.677.1"; gene_id "MSTRG.677"; exon_number "1";
chr1	StringTie	transcript	85516169	85517510	.	+	.	transcript_id "MSTRG.677.2"; gene_id "MSTRG.677"; xloc "XLOC_000434"; class_code "u"; tss_id "TSS562";
chr1	StringTie	exon	85516169	85516775	.	+	.	transcript_id "MSTRG.677.2"; gene_id "MSTRG.677"; exon_number "1";
chr1	StringTie	exon	85516896	85517510	.	+	.	transcript_id "MSTRG.677.2"; gene_id "MSTRG.677"; exon_number "2";
chr1	StringTie	transcript	87696990	87711425	.	+	.	transcript_id "MSTRG.698.1"; gene_id "MSTRG.698"; xloc "XLOC_000453"; class_code "u"; tss_id "TSS588";
chr1	StringTie	exon	87696990	87697095	.	+	.	transcript_id "MSTRG.698.1"; gene_id "MSTRG.698"; exon_number "1";
chr1	StringTie	exon	87702730	87702804	.	+	.	transcript_id "MSTRG.698.1"; gene_id "MSTRG.698"; exon_number "2";
chr1	StringTie	exon	87704421	87704544	.	+	.	transcript_id "MSTRG.698.1"; gene_id "MSTRG.698"; exon_number "3";
chr1	StringTie	exon	87704844	87704939	.	+	.	transcript_id "MSTRG.698.1"; gene_id "MSTRG.698"; exon_number "4";
chr1	StringTie	exon	87707440	87711425	.	+	.	transcript_id "MSTRG.698.1"; gene_id "MSTRG.698"; exon_number "5";
chr1	StringTie	transcript	87788701	87801831	.	+	.	transcript_id "MSTRG.700.1"; gene_id "MSTRG.700"; xloc "XLOC_000455"; class_code "u"; tss_id "TSS590";
chr1	StringTie	exon	87788701	87790430	.	+	.	transcript_id "MSTRG.700.1"; gene_id "MSTRG.700"; exon_number "1";
chr1	StringTie	exon	87792250	87792314	.	+	.	transcript_id "MSTRG.700.1"; gene_id "MSTRG.700"; exon_number "2";
chr1	StringTie	exon	87797504	87801831	.	+	.	transcript_id "MSTRG.700.1"; gene_id "MSTRG.700"; exon_number "3";
chr1	StringTie	transcript	87790385	87801815	.	+	.	transcript_id "MSTRG.700.3"; gene_id "MSTRG.700"; xloc "XLOC_000455"; class_code "u"; tss_id "TSS591";
chr1	StringTie	exon	87790385	87790515	.	+	.	transcript_id "MSTRG.700.3"; gene_id "MSTRG.700"; exon_number "1";
chr1	StringTie	exon	87792250	87792314	.	+	.	transcript_id "MSTRG.700.3"; gene_id "MSTRG.700"; exon_number "2";
chr1	StringTie	exon	87797504	87798025	.	+	.	transcript_id "MSTRG.700.3"; gene_id "MSTRG.700"; exon_number "3";
chr1	StringTie	exon	87799675	87801815	.	+	.	transcript_id "MSTRG.700.3"; gene_id "MSTRG.700"; exon_number "4";
chr1	StringTie	transcript	87790385	87801815	.	+	.	transcript_id "MSTRG.700.2"; gene_id "MSTRG.700"; xloc "XLOC_000455"; class_code "u"; tss_id "TSS591";
chr1	StringTie	exon	87790385	87790515	.	+	.	transcript_id "MSTRG.700.2"; gene_id "MSTRG.700"; exon_number "1";
chr1	StringTie	exon	87792250	87792314	.	+	.	transcript_id "MSTRG.700.2"; gene_id "MSTRG.700"; exon_number "2";
chr1	StringTie	exon	87797504	87801815	.	+	.	transcript_id "MSTRG.700.2"; gene_id "MSTRG.700"; exon_number "3";
chr1	StringTie	transcript	87867470	87915839	.	+	.	transcript_id "MSTRG.703.1"; gene_id "MSTRG.703"; xloc "XLOC_000457"; class_code "u"; tss_id "TSS593";
chr1	StringTie	exon	87867470	87867497	.	+	.	transcript_id "MSTRG.703.1"; gene_id "MSTRG.703"; exon_number "1";
chr1	StringTie	exon	87869584	87869825	.	+	.	transcript_id "MSTRG.703.1"; gene_id "MSTRG.703"; exon_number "2";
chr1	StringTie	exon	87870601	87870659	.	+	.	transcript_id "MSTRG.703.1"; gene_id "MSTRG.703"; exon_number "3";
chr1	StringTie	exon	87879693	87879819	.	+	.	transcript_id "MSTRG.703.1"; gene_id "MSTRG.703"; exon_number "4";
chr1	StringTie	exon	87880040	87880135	.	+	.	transcript_id "MSTRG.703.1"; gene_id "MSTRG.703"; exon_number "5";
chr1	StringTie	exon	87903261	87903310	.	+	.	transcript_id "MSTRG.703.1"; gene_id "MSTRG.703"; exon_number "6";
chr1	StringTie	exon	87904282	87904405	.	+	.	transcript_id "MSTRG.703.1"; gene_id "MSTRG.703"; exon_number "7";
chr1	StringTie	exon	87906063	87906158	.	+	.	transcript_id "MSTRG.703.1"; gene_id "MSTRG.703"; exon_number "8";
chr1	StringTie	exon	87909960	87915839	.	+	.	transcript_id "MSTRG.703.1"; gene_id "MSTRG.703"; exon_number "9";
chr1	StringTie	transcript	88203425	88216555	.	+	.	transcript_id "MSTRG.712.1"; gene_id "MSTRG.712"; xloc "XLOC_000462"; class_code "u"; tss_id "TSS602";
chr1	StringTie	exon	88203425	88205154	.	+	.	transcript_id "MSTRG.712.1"; gene_id "MSTRG.712"; exon_number "1";
chr1	StringTie	exon	88206974	88207038	.	+	.	transcript_id "MSTRG.712.1"; gene_id "MSTRG.712"; exon_number "2";
chr1	StringTie	exon	88212228	88216555	.	+	.	transcript_id "MSTRG.712.1"; gene_id "MSTRG.712"; exon_number "3";
chr1	StringTie	transcript	88205109	88216539	.	+	.	transcript_id "MSTRG.712.2"; gene_id "MSTRG.712"; xloc "XLOC_000462"; class_code "u"; tss_id "TSS603";
chr1	StringTie	exon	88205109	88205239	.	+	.	transcript_id "MSTRG.712.2"; gene_id "MSTRG.712"; exon_number "1";
chr1	StringTie	exon	88206974	88207038	.	+	.	transcript_id "MSTRG.712.2"; gene_id "MSTRG.712"; exon_number "2";
chr1	StringTie	exon	88212228	88216539	.	+	.	transcript_id "MSTRG.712.2"; gene_id "MSTRG.712"; exon_number "3";
chr1	StringTie	transcript	91588197	91588620	.	+	.	transcript_id "MSTRG.789.1"; gene_id "MSTRG.789"; xloc "XLOC_000493"; class_code "u"; tss_id "TSS648";
chr1	StringTie	exon	91588197	91588620	.	+	.	transcript_id "MSTRG.789.1"; gene_id "MSTRG.789"; exon_number "1";
chr1	StringTie	transcript	93242024	93242544	.	+	.	transcript_id "MSTRG.803.1"; gene_id "MSTRG.803"; xloc "XLOC_000498"; class_code "u"; tss_id "TSS653";
chr1	StringTie	exon	93242024	93242544	.	+	.	transcript_id "MSTRG.803.1"; gene_id "MSTRG.803"; exon_number "1";
chr1	StringTie	transcript	94574048	94587855	.	+	.	transcript_id "MSTRG.810.1"; gene_id "MSTRG.810"; xloc "XLOC_000499"; class_code "u"; tss_id "TSS654";
chr1	StringTie	exon	94574048	94574324	.	+	.	transcript_id "MSTRG.810.1"; gene_id "MSTRG.810"; exon_number "1";
chr1	StringTie	exon	94579079	94579248	.	+	.	transcript_id "MSTRG.810.1"; gene_id "MSTRG.810"; exon_number "2";
chr1	StringTie	exon	94584974	94587855	.	+	.	transcript_id "MSTRG.810.1"; gene_id "MSTRG.810"; exon_number "3";
chr1	StringTie	transcript	94574101	94587855	.	+	.	transcript_id "MSTRG.810.2"; gene_id "MSTRG.810"; xloc "XLOC_000499"; class_code "u"; tss_id "TSS654";
chr1	StringTie	exon	94574101	94574461	.	+	.	transcript_id "MSTRG.810.2"; gene_id "MSTRG.810"; exon_number "1";
chr1	StringTie	exon	94579079	94579248	.	+	.	transcript_id "MSTRG.810.2"; gene_id "MSTRG.810"; exon_number "2";
chr1	StringTie	exon	94584974	94587855	.	+	.	transcript_id "MSTRG.810.2"; gene_id "MSTRG.810"; exon_number "3";
chr1	StringTie	transcript	94718395	94718895	.	+	.	transcript_id "MSTRG.813.1"; gene_id "MSTRG.813"; xloc "XLOC_000500"; class_code "u"; tss_id "TSS655";
chr1	StringTie	exon	94718395	94718895	.	+	.	transcript_id "MSTRG.813.1"; gene_id "MSTRG.813"; exon_number "1";
chr1	StringTie	transcript	94990188	94991023	.	+	.	transcript_id "MSTRG.820.1"; gene_id "MSTRG.820"; xloc "XLOC_000502"; class_code "u"; tss_id "TSS657";
chr1	StringTie	exon	94990188	94991023	.	+	.	transcript_id "MSTRG.820.1"; gene_id "MSTRG.820"; exon_number "1";
chr1	StringTie	transcript	98211342	98232033	.	+	.	transcript_id "MSTRG.826.1"; gene_id "MSTRG.826"; xloc "XLOC_000505"; class_code "r"; tss_id "TSS660";
chr1	StringTie	exon	98211342	98211685	.	+	.	transcript_id "MSTRG.826.1"; gene_id "MSTRG.826"; exon_number "1";
chr1	StringTie	exon	98228280	98228406	.	+	.	transcript_id "MSTRG.826.1"; gene_id "MSTRG.826"; exon_number "2";
chr1	StringTie	exon	98228572	98228632	.	+	.	transcript_id "MSTRG.826.1"; gene_id "MSTRG.826"; exon_number "3";
chr1	StringTie	exon	98229154	98232033	.	+	.	transcript_id "MSTRG.826.1"; gene_id "MSTRG.826"; exon_number "4";
chr1	StringTie	transcript	98211553	98231845	.	+	.	transcript_id "MSTRG.826.2"; gene_id "MSTRG.826"; xloc "XLOC_000505"; class_code "r"; tss_id "TSS661";
chr1	StringTie	exon	98211553	98211685	.	+	.	transcript_id "MSTRG.826.2"; gene_id "MSTRG.826"; exon_number "1";
chr1	StringTie	exon	98228272	98228406	.	+	.	transcript_id "MSTRG.826.2"; gene_id "MSTRG.826"; exon_number "2";
chr1	StringTie	exon	98228572	98228632	.	+	.	transcript_id "MSTRG.826.2"; gene_id "MSTRG.826"; exon_number "3";
chr1	StringTie	exon	98229154	98231845	.	+	.	transcript_id "MSTRG.826.2"; gene_id "MSTRG.826"; exon_number "4";
chr1	StringTie	transcript	98439804	98457347	.	+	.	transcript_id "MSTRG.827.1"; gene_id "MSTRG.827"; xloc "XLOC_000506"; class_code "u"; tss_id "TSS662";
chr1	StringTie	exon	98439804	98440264	.	+	.	transcript_id "MSTRG.827.1"; gene_id "MSTRG.827"; exon_number "1";
chr1	StringTie	exon	98450006	98450084	.	+	.	transcript_id "MSTRG.827.1"; gene_id "MSTRG.827"; exon_number "2";
chr1	StringTie	exon	98450907	98451139	.	+	.	transcript_id "MSTRG.827.1"; gene_id "MSTRG.827"; exon_number "3";
chr1	StringTie	exon	98452040	98452159	.	+	.	transcript_id "MSTRG.827.1"; gene_id "MSTRG.827"; exon_number "4";
chr1	StringTie	exon	98453329	98453463	.	+	.	transcript_id "MSTRG.827.1"; gene_id "MSTRG.827"; exon_number "5";
chr1	StringTie	exon	98453634	98453754	.	+	.	transcript_id "MSTRG.827.1"; gene_id "MSTRG.827"; exon_number "6";
chr1	StringTie	exon	98454255	98454409	.	+	.	transcript_id "MSTRG.827.1"; gene_id "MSTRG.827"; exon_number "7";
chr1	StringTie	exon	98455832	98457347	.	+	.	transcript_id "MSTRG.827.1"; gene_id "MSTRG.827"; exon_number "8";
chr1	StringTie	transcript	98614934	98635169	.	+	.	transcript_id "MSTRG.829.1"; gene_id "MSTRG.829"; xloc "XLOC_000507"; class_code "u"; tss_id "TSS663";
chr1	StringTie	exon	98614934	98617178	.	+	.	transcript_id "MSTRG.829.1"; gene_id "MSTRG.829"; exon_number "1";
chr1	StringTie	exon	98625744	98625870	.	+	.	transcript_id "MSTRG.829.1"; gene_id "MSTRG.829"; exon_number "2";
chr1	StringTie	exon	98626305	98626400	.	+	.	transcript_id "MSTRG.829.1"; gene_id "MSTRG.829"; exon_number "3";
chr1	StringTie	exon	98627439	98635169	.	+	.	transcript_id "MSTRG.829.1"; gene_id "MSTRG.829"; exon_number "4";
chr1	StringTie	transcript	99483198	99498447	.	+	.	transcript_id "MSTRG.833.1"; gene_id "MSTRG.833"; xloc "XLOC_000509"; class_code "u"; tss_id "TSS665";
chr1	StringTie	exon	99483198	99483362	.	+	.	transcript_id "MSTRG.833.1"; gene_id "MSTRG.833"; exon_number "1";
chr1	StringTie	exon	99485382	99485519	.	+	.	transcript_id "MSTRG.833.1"; gene_id "MSTRG.833"; exon_number "2";
chr1	StringTie	exon	99486137	99486312	.	+	.	transcript_id "MSTRG.833.1"; gene_id "MSTRG.833"; exon_number "3";
chr1	StringTie	exon	99488667	99488793	.	+	.	transcript_id "MSTRG.833.1"; gene_id "MSTRG.833"; exon_number "4";
chr1	StringTie	exon	99489149	99489250	.	+	.	transcript_id "MSTRG.833.1"; gene_id "MSTRG.833"; exon_number "5";
chr1	StringTie	exon	99493847	99498447	.	+	.	transcript_id "MSTRG.833.1"; gene_id "MSTRG.833"; exon_number "6";
chr1	StringTie	transcript	99500308	99513399	.	+	.	transcript_id "MSTRG.834.1"; gene_id "MSTRG.834"; xloc "XLOC_000510"; class_code "u"; tss_id "TSS666";
chr1	StringTie	exon	99500308	99503362	.	+	.	transcript_id "MSTRG.834.1"; gene_id "MSTRG.834"; exon_number "1";
chr1	StringTie	exon	99505586	99505814	.	+	.	transcript_id "MSTRG.834.1"; gene_id "MSTRG.834"; exon_number "2";
chr1	StringTie	exon	99507844	99507970	.	+	.	transcript_id "MSTRG.834.1"; gene_id "MSTRG.834"; exon_number "3";
chr1	StringTie	exon	99510577	99513399	.	+	.	transcript_id "MSTRG.834.1"; gene_id "MSTRG.834"; exon_number "4";
chr1	StringTie	transcript	99500617	99513372	.	+	.	transcript_id "MSTRG.834.2"; gene_id "MSTRG.834"; xloc "XLOC_000510"; class_code "u"; tss_id "TSS667";
chr1	StringTie	exon	99500617	99500720	.	+	.	transcript_id "MSTRG.834.2"; gene_id "MSTRG.834"; exon_number "1";
chr1	StringTie	exon	99503254	99503362	.	+	.	transcript_id "MSTRG.834.2"; gene_id "MSTRG.834"; exon_number "2";
chr1	StringTie	exon	99505586	99505814	.	+	.	transcript_id "MSTRG.834.2"; gene_id "MSTRG.834"; exon_number "3";
chr1	StringTie	exon	99507844	99507970	.	+	.	transcript_id "MSTRG.834.2"; gene_id "MSTRG.834"; exon_number "4";
chr1	StringTie	exon	99510577	99513372	.	+	.	transcript_id "MSTRG.834.2"; gene_id "MSTRG.834"; exon_number "5";
chr1	StringTie	transcript	100220845	100226725	.	+	.	transcript_id "MSTRG.836.3"; gene_id "MSTRG.836"; gene_name "Fv1"; xloc "XLOC_000527"; cmp_ref "NM_001014018"; class_code "j"; tss_id "TSS684";
chr1	StringTie	exon	100220845	100220866	.	+	.	transcript_id "MSTRG.836.3"; gene_id "MSTRG.836"; exon_number "1";
chr1	StringTie	exon	100222252	100222295	.	+	.	transcript_id "MSTRG.836.3"; gene_id "MSTRG.836"; exon_number "2";
chr1	StringTie	exon	100223908	100223965	.	+	.	transcript_id "MSTRG.836.3"; gene_id "MSTRG.836"; exon_number "3";
chr1	StringTie	exon	100224406	100224445	.	+	.	transcript_id "MSTRG.836.3"; gene_id "MSTRG.836"; exon_number "4";
chr1	StringTie	exon	100224712	100224743	.	+	.	transcript_id "MSTRG.836.3"; gene_id "MSTRG.836"; exon_number "5";
chr1	StringTie	exon	100225035	100226725	.	+	.	transcript_id "MSTRG.836.3"; gene_id "MSTRG.836"; exon_number "6";
chr1	StringTie	transcript	100220845	100226725	.	+	.	transcript_id "NM_001014018"; gene_id "MSTRG.836"; gene_name "Fv1"; xloc "XLOC_000527"; ref_gene_id "Fv1"; cmp_ref "NM_001014018"; class_code "="; tss_id "TSS684"; p_id "P424";
chr1	StringTie	exon	100220845	100220881	.	+	.	transcript_id "NM_001014018"; gene_id "MSTRG.836"; exon_number "1";
chr1	StringTie	exon	100222252	100222295	.	+	.	transcript_id "NM_001014018"; gene_id "MSTRG.836"; exon_number "2";
chr1	StringTie	exon	100223908	100223965	.	+	.	transcript_id "NM_001014018"; gene_id "MSTRG.836"; exon_number "3";
chr1	StringTie	exon	100224406	100224445	.	+	.	transcript_id "NM_001014018"; gene_id "MSTRG.836"; exon_number "4";
chr1	StringTie	exon	100224712	100224743	.	+	.	transcript_id "NM_001014018"; gene_id "MSTRG.836"; exon_number "5";
chr1	StringTie	exon	100225035	100226725	.	+	.	transcript_id "NM_001014018"; gene_id "MSTRG.836"; exon_number "6";
chr1	StringTie	transcript	100220845	100226725	.	+	.	transcript_id "MSTRG.836.4"; gene_id "MSTRG.836"; gene_name "Fv1"; xloc "XLOC_000527"; cmp_ref "NM_001014018"; class_code "j"; tss_id "TSS684";
chr1	StringTie	exon	100220845	100221461	.	+	.	transcript_id "MSTRG.836.4"; gene_id "MSTRG.836"; exon_number "1";
chr1	StringTie	exon	100222252	100222295	.	+	.	transcript_id "MSTRG.836.4"; gene_id "MSTRG.836"; exon_number "2";
chr1	StringTie	exon	100223358	100223423	.	+	.	transcript_id "MSTRG.836.4"; gene_id "MSTRG.836"; exon_number "3";
chr1	StringTie	exon	100223908	100223965	.	+	.	transcript_id "MSTRG.836.4"; gene_id "MSTRG.836"; exon_number "4";
chr1	StringTie	exon	100224406	100224445	.	+	.	transcript_id "MSTRG.836.4"; gene_id "MSTRG.836"; exon_number "5";
chr1	StringTie	exon	100224712	100224743	.	+	.	transcript_id "MSTRG.836.4"; gene_id "MSTRG.836"; exon_number "6";
chr1	StringTie	exon	100225035	100226725	.	+	.	transcript_id "MSTRG.836.4"; gene_id "MSTRG.836"; exon_number "7";
chr1	StringTie	transcript	100220845	100226725	.	+	.	transcript_id "MSTRG.836.2"; gene_id "MSTRG.836"; gene_name "Fv1"; xloc "XLOC_000527"; cmp_ref "NM_001014018"; class_code "j"; tss_id "TSS684";
chr1	StringTie	exon	100220845	100220881	.	+	.	transcript_id "MSTRG.836.2"; gene_id "MSTRG.836"; exon_number "1";
chr1	StringTie	exon	100222252	100223965	.	+	.	transcript_id "MSTRG.836.2"; gene_id "MSTRG.836"; exon_number "2";
chr1	StringTie	exon	100224406	100224445	.	+	.	transcript_id "MSTRG.836.2"; gene_id "MSTRG.836"; exon_number "3";
chr1	StringTie	exon	100224712	100224743	.	+	.	transcript_id "MSTRG.836.2"; gene_id "MSTRG.836"; exon_number "4";
chr1	StringTie	exon	100225035	100226725	.	+	.	transcript_id "MSTRG.836.2"; gene_id "MSTRG.836"; exon_number "5";
chr1	StringTie	transcript	100220845	100226725	.	+	.	transcript_id "MSTRG.836.1"; gene_id "MSTRG.836"; gene_name "Fv1"; xloc "XLOC_000527"; cmp_ref "NM_001014018"; class_code "j"; tss_id "TSS684";
chr1	StringTie	exon	100220845	100221461	.	+	.	transcript_id "MSTRG.836.1"; gene_id "MSTRG.836"; exon_number "1";
chr1	StringTie	exon	100222252	100222295	.	+	.	transcript_id "MSTRG.836.1"; gene_id "MSTRG.836"; exon_number "2";
chr1	StringTie	exon	100223908	100223965	.	+	.	transcript_id "MSTRG.836.1"; gene_id "MSTRG.836"; exon_number "3";
chr1	StringTie	exon	100224406	100224445	.	+	.	transcript_id "MSTRG.836.1"; gene_id "MSTRG.836"; exon_number "4";
chr1	StringTie	exon	100224712	100224743	.	+	.	transcript_id "MSTRG.836.1"; gene_id "MSTRG.836"; exon_number "5";
chr1	StringTie	exon	100225035	100226725	.	+	.	transcript_id "MSTRG.836.1"; gene_id "MSTRG.836"; exon_number "6";
chr1	StringTie	transcript	100501458	100506130	.	+	.	transcript_id "MSTRG.846.3"; gene_id "MSTRG.846"; xloc "XLOC_000531"; class_code "u"; tss_id "TSS691";
chr1	StringTie	exon	100501458	100502052	.	+	.	transcript_id "MSTRG.846.3"; gene_id "MSTRG.846"; exon_number "1";
chr1	StringTie	exon	100502468	100502598	.	+	.	transcript_id "MSTRG.846.3"; gene_id "MSTRG.846"; exon_number "2";
chr1	StringTie	exon	100505155	100505425	.	+	.	transcript_id "MSTRG.846.3"; gene_id "MSTRG.846"; exon_number "3";
chr1	StringTie	exon	100505966	100506130	.	+	.	transcript_id "MSTRG.846.3"; gene_id "MSTRG.846"; exon_number "4";
chr1	StringTie	transcript	100501458	100506133	.	+	.	transcript_id "MSTRG.846.2"; gene_id "MSTRG.846"; xloc "XLOC_000531"; class_code "u"; tss_id "TSS691";
chr1	StringTie	exon	100501458	100502021	.	+	.	transcript_id "MSTRG.846.2"; gene_id "MSTRG.846"; exon_number "1";
chr1	StringTie	exon	100502468	100502598	.	+	.	transcript_id "MSTRG.846.2"; gene_id "MSTRG.846"; exon_number "2";
chr1	StringTie	exon	100505155	100505483	.	+	.	transcript_id "MSTRG.846.2"; gene_id "MSTRG.846"; exon_number "3";
chr1	StringTie	exon	100505966	100506133	.	+	.	transcript_id "MSTRG.846.2"; gene_id "MSTRG.846"; exon_number "4";
chr1	StringTie	transcript	100501458	100506133	.	+	.	transcript_id "MSTRG.846.1"; gene_id "MSTRG.846"; xloc "XLOC_000531"; class_code "u"; tss_id "TSS691";
chr1	StringTie	exon	100501458	100501718	.	+	.	transcript_id "MSTRG.846.1"; gene_id "MSTRG.846"; exon_number "1";
chr1	StringTie	exon	100501903	100502021	.	+	.	transcript_id "MSTRG.846.1"; gene_id "MSTRG.846"; exon_number "2";
chr1	StringTie	exon	100502468	100502598	.	+	.	transcript_id "MSTRG.846.1"; gene_id "MSTRG.846"; exon_number "3";
chr1	StringTie	exon	100505155	100506133	.	+	.	transcript_id "MSTRG.846.1"; gene_id "MSTRG.846"; exon_number "4";
chr1	StringTie	transcript	100501463	100506133	.	+	.	transcript_id "MSTRG.846.4"; gene_id "MSTRG.846"; xloc "XLOC_000531"; class_code "u"; tss_id "TSS691";
chr1	StringTie	exon	100501463	100501718	.	+	.	transcript_id "MSTRG.846.4"; gene_id "MSTRG.846"; exon_number "1";
chr1	StringTie	exon	100501903	100502021	.	+	.	transcript_id "MSTRG.846.4"; gene_id "MSTRG.846"; exon_number "2";
chr1	StringTie	exon	100502468	100502598	.	+	.	transcript_id "MSTRG.846.4"; gene_id "MSTRG.846"; exon_number "3";
chr1	StringTie	exon	100505155	100505425	.	+	.	transcript_id "MSTRG.846.4"; gene_id "MSTRG.846"; exon_number "4";
chr1	StringTie	exon	100505966	100506133	.	+	.	transcript_id "MSTRG.846.4"; gene_id "MSTRG.846"; exon_number "5";
chr1	StringTie	transcript	100501503	100506127	.	+	.	transcript_id "MSTRG.846.5"; gene_id "MSTRG.846"; xloc "XLOC_000531"; class_code "u"; tss_id "TSS691";
chr1	StringTie	exon	100501503	100501548	.	+	.	transcript_id "MSTRG.846.5"; gene_id "MSTRG.846"; exon_number "1";
chr1	StringTie	exon	100501634	100502021	.	+	.	transcript_id "MSTRG.846.5"; gene_id "MSTRG.846"; exon_number "2";
chr1	StringTie	exon	100502468	100502598	.	+	.	transcript_id "MSTRG.846.5"; gene_id "MSTRG.846"; exon_number "3";
chr1	StringTie	exon	100505155	100505425	.	+	.	transcript_id "MSTRG.846.5"; gene_id "MSTRG.846"; exon_number "4";
chr1	StringTie	exon	100505966	100506127	.	+	.	transcript_id "MSTRG.846.5"; gene_id "MSTRG.846"; exon_number "5";
chr1	StringTie	transcript	101022376	101023457	.	+	.	transcript_id "MSTRG.874.1"; gene_id "MSTRG.874"; xloc "XLOC_000544"; class_code "u"; tss_id "TSS708";
chr1	StringTie	exon	101022376	101023457	.	+	.	transcript_id "MSTRG.874.1"; gene_id "MSTRG.874"; exon_number "1";
chr1	StringTie	transcript	101120292	101137225	.	+	.	transcript_id "MSTRG.886.4"; gene_id "MSTRG.886"; gene_name "Flt3lg"; xloc "XLOC_000547"; cmp_ref "NM_001305939"; class_code "x"; tss_id "TSS711";
chr1	StringTie	exon	101120292	101120825	.	+	.	transcript_id "MSTRG.886.4"; gene_id "MSTRG.886"; exon_number "1";
chr1	StringTie	exon	101136882	101137225	.	+	.	transcript_id "MSTRG.886.4"; gene_id "MSTRG.886"; exon_number "2";
chr1	StringTie	transcript	101120292	101137225	.	+	.	transcript_id "MSTRG.886.3"; gene_id "MSTRG.886"; gene_name "Flt3lg"; xloc "XLOC_000547"; cmp_ref "NM_001305939"; class_code "x"; tss_id "TSS711";
chr1	StringTie	exon	101120292	101120698	.	+	.	transcript_id "MSTRG.886.3"; gene_id "MSTRG.886"; exon_number "1";
chr1	StringTie	exon	101137015	101137225	.	+	.	transcript_id "MSTRG.886.3"; gene_id "MSTRG.886"; exon_number "2";
chr1	StringTie	transcript	101120292	101137225	.	+	.	transcript_id "MSTRG.886.1"; gene_id "MSTRG.886"; gene_name "Flt3lg"; xloc "XLOC_000547"; cmp_ref "NM_001305939"; class_code "x"; tss_id "TSS711";
chr1	StringTie	exon	101120292	101120714	.	+	.	transcript_id "MSTRG.886.1"; gene_id "MSTRG.886"; exon_number "1";
chr1	StringTie	exon	101137023	101137225	.	+	.	transcript_id "MSTRG.886.1"; gene_id "MSTRG.886"; exon_number "2";
chr1	StringTie	transcript	101120292	101137230	.	+	.	transcript_id "MSTRG.886.2"; gene_id "MSTRG.886"; gene_name "Flt3lg"; xloc "XLOC_000547"; cmp_ref "NM_001305939"; class_code "x"; tss_id "TSS711";
chr1	StringTie	exon	101120292	101120508	.	+	.	transcript_id "MSTRG.886.2"; gene_id "MSTRG.886"; exon_number "1";
chr1	StringTie	exon	101136882	101137230	.	+	.	transcript_id "MSTRG.886.2"; gene_id "MSTRG.886"; exon_number "2";
chr1	StringTie	transcript	101120320	101137230	.	+	.	transcript_id "MSTRG.886.6"; gene_id "MSTRG.886"; gene_name "Flt3lg"; xloc "XLOC_000547"; cmp_ref "NM_001305939"; class_code "x"; tss_id "TSS711";
chr1	StringTie	exon	101120320	101120806	.	+	.	transcript_id "MSTRG.886.6"; gene_id "MSTRG.886"; exon_number "1";
chr1	StringTie	exon	101137121	101137230	.	+	.	transcript_id "MSTRG.886.6"; gene_id "MSTRG.886"; exon_number "2";
chr1	StringTie	transcript	101120320	101137230	.	+	.	transcript_id "MSTRG.886.5"; gene_id "MSTRG.886"; gene_name "Flt3lg"; xloc "XLOC_000547"; cmp_ref "NM_001305939"; class_code "x"; tss_id "TSS711";
chr1	StringTie	exon	101120320	101120698	.	+	.	transcript_id "MSTRG.886.5"; gene_id "MSTRG.886"; exon_number "1";
chr1	StringTie	exon	101136930	101137230	.	+	.	transcript_id "MSTRG.886.5"; gene_id "MSTRG.886"; exon_number "2";
chr1	StringTie	transcript	101120321	101137225	.	+	.	transcript_id "MSTRG.886.8"; gene_id "MSTRG.886"; gene_name "Flt3lg"; xloc "XLOC_000547"; cmp_ref "NM_001305939"; class_code "x"; tss_id "TSS711";
chr1	StringTie	exon	101120321	101120643	.	+	.	transcript_id "MSTRG.886.8"; gene_id "MSTRG.886"; exon_number "1";
chr1	StringTie	exon	101136930	101137225	.	+	.	transcript_id "MSTRG.886.8"; gene_id "MSTRG.886"; exon_number "2";
chr1	StringTie	transcript	101120321	101137225	.	+	.	transcript_id "MSTRG.886.7"; gene_id "MSTRG.886"; gene_name "Flt3lg"; xloc "XLOC_000547"; cmp_ref "NM_001305939"; class_code "x"; tss_id "TSS711";
chr1	StringTie	exon	101120321	101120504	.	+	.	transcript_id "MSTRG.886.7"; gene_id "MSTRG.886"; exon_number "1";
chr1	StringTie	exon	101120550	101120810	.	+	.	transcript_id "MSTRG.886.7"; gene_id "MSTRG.886"; exon_number "2";
chr1	StringTie	exon	101137067	101137225	.	+	.	transcript_id "MSTRG.886.7"; gene_id "MSTRG.886"; exon_number "3";
chr1	StringTie	transcript	101120322	101121215	.	+	.	transcript_id "MSTRG.886.11"; gene_id "MSTRG.886"; gene_name "Rpl13a"; xloc "XLOC_000547"; cmp_ref "NM_173340"; class_code "s"; tss_id "TSS711";
chr1	StringTie	exon	101120322	101120456	.	+	.	transcript_id "MSTRG.886.11"; gene_id "MSTRG.886"; exon_number "1";
chr1	StringTie	exon	101120505	101120828	.	+	.	transcript_id "MSTRG.886.11"; gene_id "MSTRG.886"; exon_number "2";
chr1	StringTie	exon	101120915	101121215	.	+	.	transcript_id "MSTRG.886.11"; gene_id "MSTRG.886"; exon_number "3";
chr1	StringTie	transcript	101120322	101121215	.	+	.	transcript_id "MSTRG.886.10"; gene_id "MSTRG.886"; gene_name "Rpl13a"; xloc "XLOC_000547"; cmp_ref "NM_173340"; class_code "s"; tss_id "TSS711";
chr1	StringTie	exon	101120322	101120828	.	+	.	transcript_id "MSTRG.886.10"; gene_id "MSTRG.886"; exon_number "1";
chr1	StringTie	exon	101120915	101121215	.	+	.	transcript_id "MSTRG.886.10"; gene_id "MSTRG.886"; exon_number "2";
chr1	StringTie	transcript	101120322	101137219	.	+	.	transcript_id "MSTRG.886.9"; gene_id "MSTRG.886"; gene_name "Flt3lg"; xloc "XLOC_000547"; cmp_ref "NM_001305939"; class_code "x"; tss_id "TSS711";
chr1	StringTie	exon	101120322	101120703	.	+	.	transcript_id "MSTRG.886.9"; gene_id "MSTRG.886"; exon_number "1";
chr1	StringTie	exon	101137015	101137219	.	+	.	transcript_id "MSTRG.886.9"; gene_id "MSTRG.886"; exon_number "2";
chr1	StringTie	transcript	101248558	101248832	.	+	.	transcript_id "MSTRG.881.1"; gene_id "MSTRG.881"; xloc "XLOC_000552"; class_code "u"; tss_id "TSS719";
chr1	StringTie	exon	101248558	101248832	.	+	.	transcript_id "MSTRG.881.1"; gene_id "MSTRG.881"; exon_number "1";
chr1	StringTie	transcript	101774752	101792791	.	+	.	transcript_id "MSTRG.922.12"; gene_id "MSTRG.922"; xloc "XLOC_000574"; class_code "u"; tss_id "TSS750";
chr1	StringTie	exon	101774752	101774838	.	+	.	transcript_id "MSTRG.922.12"; gene_id "MSTRG.922"; exon_number "1";
chr1	StringTie	exon	101774996	101775071	.	+	.	transcript_id "MSTRG.922.12"; gene_id "MSTRG.922"; exon_number "2";
chr1	StringTie	exon	101775842	101775975	.	+	.	transcript_id "MSTRG.922.12"; gene_id "MSTRG.922"; exon_number "3";
chr1	StringTie	exon	101776192	101776342	.	+	.	transcript_id "MSTRG.922.12"; gene_id "MSTRG.922"; exon_number "4";
chr1	StringTie	exon	101776770	101777135	.	+	.	transcript_id "MSTRG.922.12"; gene_id "MSTRG.922"; exon_number "5";
chr1	StringTie	exon	101777285	101777403	.	+	.	transcript_id "MSTRG.922.12"; gene_id "MSTRG.922"; exon_number "6";
chr1	StringTie	exon	101780258	101780345	.	+	.	transcript_id "MSTRG.922.12"; gene_id "MSTRG.922"; exon_number "7";
chr1	StringTie	exon	101780679	101780827	.	+	.	transcript_id "MSTRG.922.12"; gene_id "MSTRG.922"; exon_number "8";
chr1	StringTie	exon	101781642	101781726	.	+	.	transcript_id "MSTRG.922.12"; gene_id "MSTRG.922"; exon_number "9";
chr1	StringTie	exon	101781808	101781929	.	+	.	transcript_id "MSTRG.922.12"; gene_id "MSTRG.922"; exon_number "10";
chr1	StringTie	exon	101782005	101782154	.	+	.	transcript_id "MSTRG.922.12"; gene_id "MSTRG.922"; exon_number "11";
chr1	StringTie	exon	101782438	101784875	.	+	.	transcript_id "MSTRG.922.12"; gene_id "MSTRG.922"; exon_number "12";
chr1	StringTie	exon	101787688	101788082	.	+	.	transcript_id "MSTRG.922.12"; gene_id "MSTRG.922"; exon_number "13";
chr1	StringTie	exon	101789390	101789525	.	+	.	transcript_id "MSTRG.922.12"; gene_id "MSTRG.922"; exon_number "14";
chr1	StringTie	exon	101789845	101789982	.	+	.	transcript_id "MSTRG.922.12"; gene_id "MSTRG.922"; exon_number "15";
chr1	StringTie	exon	101792298	101792791	.	+	.	transcript_id "MSTRG.922.12"; gene_id "MSTRG.922"; exon_number "16";
chr1	StringTie	transcript	101774752	101792791	.	+	.	transcript_id "MSTRG.922.11"; gene_id "MSTRG.922"; xloc "XLOC_000574"; class_code "u"; tss_id "TSS750";
chr1	StringTie	exon	101774752	101775071	.	+	.	transcript_id "MSTRG.922.11"; gene_id "MSTRG.922"; exon_number "1";
chr1	StringTie	exon	101775842	101776342	.	+	.	transcript_id "MSTRG.922.11"; gene_id "MSTRG.922"; exon_number "2";
chr1	StringTie	exon	101776770	101776846	.	+	.	transcript_id "MSTRG.922.11"; gene_id "MSTRG.922"; exon_number "3";
chr1	StringTie	exon	101777090	101777135	.	+	.	transcript_id "MSTRG.922.11"; gene_id "MSTRG.922"; exon_number "4";
chr1	StringTie	exon	101777285	101777403	.	+	.	transcript_id "MSTRG.922.11"; gene_id "MSTRG.922"; exon_number "5";
chr1	StringTie	exon	101780258	101780345	.	+	.	transcript_id "MSTRG.922.11"; gene_id "MSTRG.922"; exon_number "6";
chr1	StringTie	exon	101780679	101780827	.	+	.	transcript_id "MSTRG.922.11"; gene_id "MSTRG.922"; exon_number "7";
chr1	StringTie	exon	101781642	101781726	.	+	.	transcript_id "MSTRG.922.11"; gene_id "MSTRG.922"; exon_number "8";
chr1	StringTie	exon	101781808	101781929	.	+	.	transcript_id "MSTRG.922.11"; gene_id "MSTRG.922"; exon_number "9";
chr1	StringTie	exon	101782005	101782154	.	+	.	transcript_id "MSTRG.922.11"; gene_id "MSTRG.922"; exon_number "10";
chr1	StringTie	exon	101782438	101784875	.	+	.	transcript_id "MSTRG.922.11"; gene_id "MSTRG.922"; exon_number "11";
chr1	StringTie	exon	101787688	101788082	.	+	.	transcript_id "MSTRG.922.11"; gene_id "MSTRG.922"; exon_number "12";
chr1	StringTie	exon	101789390	101789525	.	+	.	transcript_id "MSTRG.922.11"; gene_id "MSTRG.922"; exon_number "13";
chr1	StringTie	exon	101789845	101789982	.	+	.	transcript_id "MSTRG.922.11"; gene_id "MSTRG.922"; exon_number "14";
chr1	StringTie	exon	101792298	101792791	.	+	.	transcript_id "MSTRG.922.11"; gene_id "MSTRG.922"; exon_number "15";
chr1	StringTie	transcript	101774752	101792791	.	+	.	transcript_id "MSTRG.922.10"; gene_id "MSTRG.922"; xloc "XLOC_000574"; class_code "u"; tss_id "TSS750";
chr1	StringTie	exon	101774752	101774838	.	+	.	transcript_id "MSTRG.922.10"; gene_id "MSTRG.922"; exon_number "1";
chr1	StringTie	exon	101774959	101775071	.	+	.	transcript_id "MSTRG.922.10"; gene_id "MSTRG.922"; exon_number "2";
chr1	StringTie	exon	101775842	101775975	.	+	.	transcript_id "MSTRG.922.10"; gene_id "MSTRG.922"; exon_number "3";
chr1	StringTie	exon	101776192	101776342	.	+	.	transcript_id "MSTRG.922.10"; gene_id "MSTRG.922"; exon_number "4";
chr1	StringTie	exon	101776770	101776846	.	+	.	transcript_id "MSTRG.922.10"; gene_id "MSTRG.922"; exon_number "5";
chr1	StringTie	exon	101777027	101777135	.	+	.	transcript_id "MSTRG.922.10"; gene_id "MSTRG.922"; exon_number "6";
chr1	StringTie	exon	101777285	101777403	.	+	.	transcript_id "MSTRG.922.10"; gene_id "MSTRG.922"; exon_number "7";
chr1	StringTie	exon	101780258	101780345	.	+	.	transcript_id "MSTRG.922.10"; gene_id "MSTRG.922"; exon_number "8";
chr1	StringTie	exon	101780679	101780827	.	+	.	transcript_id "MSTRG.922.10"; gene_id "MSTRG.922"; exon_number "9";
chr1	StringTie	exon	101781642	101781726	.	+	.	transcript_id "MSTRG.922.10"; gene_id "MSTRG.922"; exon_number "10";
chr1	StringTie	exon	101781808	101781929	.	+	.	transcript_id "MSTRG.922.10"; gene_id "MSTRG.922"; exon_number "11";
chr1	StringTie	exon	101782005	101782154	.	+	.	transcript_id "MSTRG.922.10"; gene_id "MSTRG.922"; exon_number "12";
chr1	StringTie	exon	101782438	101784875	.	+	.	transcript_id "MSTRG.922.10"; gene_id "MSTRG.922"; exon_number "13";
chr1	StringTie	exon	101787688	101788082	.	+	.	transcript_id "MSTRG.922.10"; gene_id "MSTRG.922"; exon_number "14";
chr1	StringTie	exon	101789390	101789525	.	+	.	transcript_id "MSTRG.922.10"; gene_id "MSTRG.922"; exon_number "15";
chr1	StringTie	exon	101789845	101789982	.	+	.	transcript_id "MSTRG.922.10"; gene_id "MSTRG.922"; exon_number "16";
chr1	StringTie	exon	101792298	101792791	.	+	.	transcript_id "MSTRG.922.10"; gene_id "MSTRG.922"; exon_number "17";
chr1	StringTie	transcript	101777200	101792791	.	+	.	transcript_id "MSTRG.922.13"; gene_id "MSTRG.922"; xloc "XLOC_000574"; class_code "u"; tss_id "TSS751";
chr1	StringTie	exon	101777200	101777403	.	+	.	transcript_id "MSTRG.922.13"; gene_id "MSTRG.922"; exon_number "1";
chr1	StringTie	exon	101780258	101780345	.	+	.	transcript_id "MSTRG.922.13"; gene_id "MSTRG.922"; exon_number "2";
chr1	StringTie	exon	101780679	101780827	.	+	.	transcript_id "MSTRG.922.13"; gene_id "MSTRG.922"; exon_number "3";
chr1	StringTie	exon	101781642	101781726	.	+	.	transcript_id "MSTRG.922.13"; gene_id "MSTRG.922"; exon_number "4";
chr1	StringTie	exon	101781808	101781929	.	+	.	transcript_id "MSTRG.922.13"; gene_id "MSTRG.922"; exon_number "5";
chr1	StringTie	exon	101782005	101782154	.	+	.	transcript_id "MSTRG.922.13"; gene_id "MSTRG.922"; exon_number "6";
chr1	StringTie	exon	101782438	101783845	.	+	.	transcript_id "MSTRG.922.13"; gene_id "MSTRG.922"; exon_number "7";
chr1	StringTie	exon	101784016	101784875	.	+	.	transcript_id "MSTRG.922.13"; gene_id "MSTRG.922"; exon_number "8";
chr1	StringTie	exon	101787688	101788082	.	+	.	transcript_id "MSTRG.922.13"; gene_id "MSTRG.922"; exon_number "9";
chr1	StringTie	exon	101789390	101789525	.	+	.	transcript_id "MSTRG.922.13"; gene_id "MSTRG.922"; exon_number "10";
chr1	StringTie	exon	101789845	101789982	.	+	.	transcript_id "MSTRG.922.13"; gene_id "MSTRG.922"; exon_number "11";
chr1	StringTie	exon	101792298	101792791	.	+	.	transcript_id "MSTRG.922.13"; gene_id "MSTRG.922"; exon_number "12";
chr1	StringTie	transcript	102973990	102976377	.	+	.	transcript_id "MSTRG.940.1"; gene_id "MSTRG.940"; xloc "XLOC_000585"; class_code "u"; tss_id "TSS764";
chr1	StringTie	exon	102973990	102976377	.	+	.	transcript_id "MSTRG.940.1"; gene_id "MSTRG.940"; exon_number "1";
chr1	StringTie	transcript	114031306	114044046	.	+	.	transcript_id "MSTRG.972.1"; gene_id "MSTRG.972"; xloc "XLOC_000603"; class_code "u"; tss_id "TSS789";
chr1	StringTie	exon	114031306	114031805	.	+	.	transcript_id "MSTRG.972.1"; gene_id "MSTRG.972"; exon_number "1";
chr1	StringTie	exon	114043573	114044046	.	+	.	transcript_id "MSTRG.972.1"; gene_id "MSTRG.972"; exon_number "2";
chr1	StringTie	transcript	114031306	114044068	.	+	.	transcript_id "MSTRG.972.3"; gene_id "MSTRG.972"; xloc "XLOC_000603"; class_code "u"; tss_id "TSS789";
chr1	StringTie	exon	114031306	114031593	.	+	.	transcript_id "MSTRG.972.3"; gene_id "MSTRG.972"; exon_number "1";
chr1	StringTie	exon	114043342	114044068	.	+	.	transcript_id "MSTRG.972.3"; gene_id "MSTRG.972"; exon_number "2";
chr1	StringTie	transcript	114031306	114044068	.	+	.	transcript_id "MSTRG.972.2"; gene_id "MSTRG.972"; xloc "XLOC_000603"; class_code "u"; tss_id "TSS789";
chr1	StringTie	exon	114031306	114031577	.	+	.	transcript_id "MSTRG.972.2"; gene_id "MSTRG.972"; exon_number "1";
chr1	StringTie	exon	114043225	114044068	.	+	.	transcript_id "MSTRG.972.2"; gene_id "MSTRG.972"; exon_number "2";
chr1	StringTie	transcript	114372048	114379902	.	+	.	transcript_id "MSTRG.979.1"; gene_id "MSTRG.979"; xloc "XLOC_000606"; class_code "u"; tss_id "TSS796";
chr1	StringTie	exon	114372048	114372222	.	+	.	transcript_id "MSTRG.979.1"; gene_id "MSTRG.979"; exon_number "1";
chr1	StringTie	exon	114379130	114379902	.	+	.	transcript_id "MSTRG.979.1"; gene_id "MSTRG.979"; exon_number "2";
chr1	StringTie	transcript	114381746	114386751	.	+	.	transcript_id "MSTRG.980.1"; gene_id "MSTRG.980"; xloc "XLOC_000607"; class_code "u"; tss_id "TSS797";
chr1	StringTie	exon	114381746	114386751	.	+	.	transcript_id "MSTRG.980.1"; gene_id "MSTRG.980"; exon_number "1";
chr1	StringTie	transcript	123015368	123019963	.	+	.	transcript_id "MSTRG.1002.1"; gene_id "MSTRG.1002"; xloc "XLOC_000614"; class_code "u"; tss_id "TSS807";
chr1	StringTie	exon	123015368	123017236	.	+	.	transcript_id "MSTRG.1002.1"; gene_id "MSTRG.1002"; exon_number "1";
chr1	StringTie	exon	123017941	123019963	.	+	.	transcript_id "MSTRG.1002.1"; gene_id "MSTRG.1002"; exon_number "2";
chr1	StringTie	transcript	125124345	125175857	.	+	.	transcript_id "MSTRG.1010.1"; gene_id "MSTRG.1010"; gene_name "Mtmr10"; xloc "XLOC_000618"; cmp_ref "NM_001100846"; class_code "j"; tss_id "TSS811";
chr1	StringTie	exon	125124345	125124813	.	+	.	transcript_id "MSTRG.1010.1"; gene_id "MSTRG.1010"; exon_number "1";
chr1	StringTie	exon	125125305	125125365	.	+	.	transcript_id "MSTRG.1010.1"; gene_id "MSTRG.1010"; exon_number "2";
chr1	StringTie	exon	125135342	125135478	.	+	.	transcript_id "MSTRG.1010.1"; gene_id "MSTRG.1010"; exon_number "3";
chr1	StringTie	exon	125137515	125137587	.	+	.	transcript_id "MSTRG.1010.1"; gene_id "MSTRG.1010"; exon_number "4";
chr1	StringTie	exon	125138173	125138315	.	+	.	transcript_id "MSTRG.1010.1"; gene_id "MSTRG.1010"; exon_number "5";
chr1	StringTie	exon	125145603	125145693	.	+	.	transcript_id "MSTRG.1010.1"; gene_id "MSTRG.1010"; exon_number "6";
chr1	StringTie	exon	125147546	125147697	.	+	.	transcript_id "MSTRG.1010.1"; gene_id "MSTRG.1010"; exon_number "7";
chr1	StringTie	exon	125151282	125151462	.	+	.	transcript_id "MSTRG.1010.1"; gene_id "MSTRG.1010"; exon_number "8";
chr1	StringTie	exon	125154624	125154711	.	+	.	transcript_id "MSTRG.1010.1"; gene_id "MSTRG.1010"; exon_number "9";
chr1	StringTie	exon	125154794	125154882	.	+	.	transcript_id "MSTRG.1010.1"; gene_id "MSTRG.1010"; exon_number "10";
chr1	StringTie	exon	125156007	125156137	.	+	.	transcript_id "MSTRG.1010.1"; gene_id "MSTRG.1010"; exon_number "11";
chr1	StringTie	exon	125157102	125157171	.	+	.	transcript_id "MSTRG.1010.1"; gene_id "MSTRG.1010"; exon_number "12";
chr1	StringTie	exon	125157825	125157895	.	+	.	transcript_id "MSTRG.1010.1"; gene_id "MSTRG.1010"; exon_number "13";
chr1	StringTie	exon	125163160	125163329	.	+	.	transcript_id "MSTRG.1010.1"; gene_id "MSTRG.1010"; exon_number "14";
chr1	StringTie	exon	125170398	125170568	.	+	.	transcript_id "MSTRG.1010.1"; gene_id "MSTRG.1010"; exon_number "15";
chr1	StringTie	exon	125172190	125172372	.	+	.	transcript_id "MSTRG.1010.1"; gene_id "MSTRG.1010"; exon_number "16";
chr1	StringTie	exon	125172944	125175857	.	+	.	transcript_id "MSTRG.1010.1"; gene_id "MSTRG.1010"; exon_number "17";
chr1	StringTie	transcript	125124743	125175856	.	+	.	transcript_id "MSTRG.1010.2"; gene_id "MSTRG.1010"; gene_name "Mtmr10"; xloc "XLOC_000618"; cmp_ref "NM_001100846"; class_code "j"; tss_id "TSS812";
chr1	StringTie	exon	125124743	125125365	.	+	.	transcript_id "MSTRG.1010.2"; gene_id "MSTRG.1010"; exon_number "1";
chr1	StringTie	exon	125135342	125135478	.	+	.	transcript_id "MSTRG.1010.2"; gene_id "MSTRG.1010"; exon_number "2";
chr1	StringTie	exon	125137515	125137587	.	+	.	transcript_id "MSTRG.1010.2"; gene_id "MSTRG.1010"; exon_number "3";
chr1	StringTie	exon	125138173	125138315	.	+	.	transcript_id "MSTRG.1010.2"; gene_id "MSTRG.1010"; exon_number "4";
chr1	StringTie	exon	125145603	125145693	.	+	.	transcript_id "MSTRG.1010.2"; gene_id "MSTRG.1010"; exon_number "5";
chr1	StringTie	exon	125151282	125151462	.	+	.	transcript_id "MSTRG.1010.2"; gene_id "MSTRG.1010"; exon_number "6";
chr1	StringTie	exon	125154624	125154711	.	+	.	transcript_id "MSTRG.1010.2"; gene_id "MSTRG.1010"; exon_number "7";
chr1	StringTie	exon	125154794	125154882	.	+	.	transcript_id "MSTRG.1010.2"; gene_id "MSTRG.1010"; exon_number "8";
chr1	StringTie	exon	125156007	125156137	.	+	.	transcript_id "MSTRG.1010.2"; gene_id "MSTRG.1010"; exon_number "9";
chr1	StringTie	exon	125157102	125157171	.	+	.	transcript_id "MSTRG.1010.2"; gene_id "MSTRG.1010"; exon_number "10";
chr1	StringTie	exon	125157825	125157895	.	+	.	transcript_id "MSTRG.1010.2"; gene_id "MSTRG.1010"; exon_number "11";
chr1	StringTie	exon	125163160	125163329	.	+	.	transcript_id "MSTRG.1010.2"; gene_id "MSTRG.1010"; exon_number "12";
chr1	StringTie	exon	125170398	125170568	.	+	.	transcript_id "MSTRG.1010.2"; gene_id "MSTRG.1010"; exon_number "13";
chr1	StringTie	exon	125172190	125172372	.	+	.	transcript_id "MSTRG.1010.2"; gene_id "MSTRG.1010"; exon_number "14";
chr1	StringTie	exon	125172944	125175856	.	+	.	transcript_id "MSTRG.1010.2"; gene_id "MSTRG.1010"; exon_number "15";
chr1	StringTie	transcript	125124743	125175857	.	+	.	transcript_id "NM_001100846"; gene_id "MSTRG.1010"; gene_name "Mtmr10"; xloc "XLOC_000618"; ref_gene_id "Mtmr10"; cmp_ref "NM_001100846"; class_code "="; tss_id "TSS812"; p_id "P500";
chr1	StringTie	exon	125124743	125124813	.	+	.	transcript_id "NM_001100846"; gene_id "MSTRG.1010"; exon_number "1";
chr1	StringTie	exon	125125305	125125365	.	+	.	transcript_id "NM_001100846"; gene_id "MSTRG.1010"; exon_number "2";
chr1	StringTie	exon	125135342	125135478	.	+	.	transcript_id "NM_001100846"; gene_id "MSTRG.1010"; exon_number "3";
chr1	StringTie	exon	125137515	125137587	.	+	.	transcript_id "NM_001100846"; gene_id "MSTRG.1010"; exon_number "4";
chr1	StringTie	exon	125138173	125138315	.	+	.	transcript_id "NM_001100846"; gene_id "MSTRG.1010"; exon_number "5";
chr1	StringTie	exon	125145603	125145693	.	+	.	transcript_id "NM_001100846"; gene_id "MSTRG.1010"; exon_number "6";
chr1	StringTie	exon	125151282	125151462	.	+	.	transcript_id "NM_001100846"; gene_id "MSTRG.1010"; exon_number "7";
chr1	StringTie	exon	125154624	125154711	.	+	.	transcript_id "NM_001100846"; gene_id "MSTRG.1010"; exon_number "8";
chr1	StringTie	exon	125154794	125154882	.	+	.	transcript_id "NM_001100846"; gene_id "MSTRG.1010"; exon_number "9";
chr1	StringTie	exon	125156007	125156137	.	+	.	transcript_id "NM_001100846"; gene_id "MSTRG.1010"; exon_number "10";
chr1	StringTie	exon	125157102	125157171	.	+	.	transcript_id "NM_001100846"; gene_id "MSTRG.1010"; exon_number "11";
chr1	StringTie	exon	125157825	125157895	.	+	.	transcript_id "NM_001100846"; gene_id "MSTRG.1010"; exon_number "12";
chr1	StringTie	exon	125163160	125163329	.	+	.	transcript_id "NM_001100846"; gene_id "MSTRG.1010"; exon_number "13";
chr1	StringTie	exon	125170398	125170568	.	+	.	transcript_id "NM_001100846"; gene_id "MSTRG.1010"; exon_number "14";
chr1	StringTie	exon	125172190	125172372	.	+	.	transcript_id "NM_001100846"; gene_id "MSTRG.1010"; exon_number "15";
chr1	StringTie	exon	125172944	125175857	.	+	.	transcript_id "NM_001100846"; gene_id "MSTRG.1010"; exon_number "16";
chr1	StringTie	transcript	125124916	125175857	.	+	.	transcript_id "MSTRG.1010.4"; gene_id "MSTRG.1010"; gene_name "Mtmr10"; xloc "XLOC_000618"; cmp_ref "NM_001100846"; class_code "j"; tss_id "TSS813";
chr1	StringTie	exon	125124916	125125365	.	+	.	transcript_id "MSTRG.1010.4"; gene_id "MSTRG.1010"; exon_number "1";
chr1	StringTie	exon	125135342	125135478	.	+	.	transcript_id "MSTRG.1010.4"; gene_id "MSTRG.1010"; exon_number "2";
chr1	StringTie	exon	125137515	125137587	.	+	.	transcript_id "MSTRG.1010.4"; gene_id "MSTRG.1010"; exon_number "3";
chr1	StringTie	exon	125138173	125138315	.	+	.	transcript_id "MSTRG.1010.4"; gene_id "MSTRG.1010"; exon_number "4";
chr1	StringTie	exon	125145603	125145693	.	+	.	transcript_id "MSTRG.1010.4"; gene_id "MSTRG.1010"; exon_number "5";
chr1	StringTie	exon	125147457	125151462	.	+	.	transcript_id "MSTRG.1010.4"; gene_id "MSTRG.1010"; exon_number "6";
chr1	StringTie	exon	125154624	125154711	.	+	.	transcript_id "MSTRG.1010.4"; gene_id "MSTRG.1010"; exon_number "7";
chr1	StringTie	exon	125154794	125154882	.	+	.	transcript_id "MSTRG.1010.4"; gene_id "MSTRG.1010"; exon_number "8";
chr1	StringTie	exon	125156007	125156137	.	+	.	transcript_id "MSTRG.1010.4"; gene_id "MSTRG.1010"; exon_number "9";
chr1	StringTie	exon	125157102	125157171	.	+	.	transcript_id "MSTRG.1010.4"; gene_id "MSTRG.1010"; exon_number "10";
chr1	StringTie	exon	125157825	125157895	.	+	.	transcript_id "MSTRG.1010.4"; gene_id "MSTRG.1010"; exon_number "11";
chr1	StringTie	exon	125163160	125163329	.	+	.	transcript_id "MSTRG.1010.4"; gene_id "MSTRG.1010"; exon_number "12";
chr1	StringTie	exon	125170398	125170568	.	+	.	transcript_id "MSTRG.1010.4"; gene_id "MSTRG.1010"; exon_number "13";
chr1	StringTie	exon	125172190	125172372	.	+	.	transcript_id "MSTRG.1010.4"; gene_id "MSTRG.1010"; exon_number "14";
chr1	StringTie	exon	125172944	125175857	.	+	.	transcript_id "MSTRG.1010.4"; gene_id "MSTRG.1010"; exon_number "15";
chr1	StringTie	transcript	125318689	125548893	.	+	.	transcript_id "MSTRG.1012.1"; gene_id "MSTRG.1012"; gene_name "Apba2"; xloc "XLOC_000620"; cmp_ref "NM_031780"; class_code "j"; tss_id "TSS815";
chr1	StringTie	exon	125318689	125318962	.	+	.	transcript_id "MSTRG.1012.1"; gene_id "MSTRG.1012"; exon_number "1";
chr1	StringTie	exon	125367276	125367390	.	+	.	transcript_id "MSTRG.1012.1"; gene_id "MSTRG.1012"; exon_number "2";
chr1	StringTie	exon	125432305	125432358	.	+	.	transcript_id "MSTRG.1012.1"; gene_id "MSTRG.1012"; exon_number "3";
chr1	StringTie	exon	125490829	125491822	.	+	.	transcript_id "MSTRG.1012.1"; gene_id "MSTRG.1012"; exon_number "4";
chr1	StringTie	exon	125509988	125510068	.	+	.	transcript_id "MSTRG.1012.1"; gene_id "MSTRG.1012"; exon_number "5";
chr1	StringTie	exon	125511040	125511076	.	+	.	transcript_id "MSTRG.1012.1"; gene_id "MSTRG.1012"; exon_number "6";
chr1	StringTie	exon	125529408	125529553	.	+	.	transcript_id "MSTRG.1012.1"; gene_id "MSTRG.1012"; exon_number "7";
chr1	StringTie	exon	125532415	125532501	.	+	.	transcript_id "MSTRG.1012.1"; gene_id "MSTRG.1012"; exon_number "8";
chr1	StringTie	exon	125534415	125534600	.	+	.	transcript_id "MSTRG.1012.1"; gene_id "MSTRG.1012"; exon_number "9";
chr1	StringTie	exon	125537944	125538123	.	+	.	transcript_id "MSTRG.1012.1"; gene_id "MSTRG.1012"; exon_number "10";
chr1	StringTie	exon	125539115	125539327	.	+	.	transcript_id "MSTRG.1012.1"; gene_id "MSTRG.1012"; exon_number "11";
chr1	StringTie	exon	125540402	125540521	.	+	.	transcript_id "MSTRG.1012.1"; gene_id "MSTRG.1012"; exon_number "12";
chr1	StringTie	exon	125545437	125545577	.	+	.	transcript_id "MSTRG.1012.1"; gene_id "MSTRG.1012"; exon_number "13";
chr1	StringTie	exon	125547423	125548893	.	+	.	transcript_id "MSTRG.1012.1"; gene_id "MSTRG.1012"; exon_number "14";
chr1	StringTie	transcript	125367273	125547736	.	+	.	transcript_id "NM_031780"; gene_id "MSTRG.1012"; gene_name "Apba2"; xloc "XLOC_000620"; ref_gene_id "Apba2"; cmp_ref "NM_031780"; class_code "="; tss_id "TSS816"; p_id "P502";
chr1	StringTie	exon	125367273	125367390	.	+	.	transcript_id "NM_031780"; gene_id "MSTRG.1012"; exon_number "1";
chr1	StringTie	exon	125432305	125432358	.	+	.	transcript_id "NM_031780"; gene_id "MSTRG.1012"; exon_number "2";
chr1	StringTie	exon	125490829	125491822	.	+	.	transcript_id "NM_031780"; gene_id "MSTRG.1012"; exon_number "3";
chr1	StringTie	exon	125509988	125510068	.	+	.	transcript_id "NM_031780"; gene_id "MSTRG.1012"; exon_number "4";
chr1	StringTie	exon	125511040	125511076	.	+	.	transcript_id "NM_031780"; gene_id "MSTRG.1012"; exon_number "5";
chr1	StringTie	exon	125529408	125529553	.	+	.	transcript_id "NM_031780"; gene_id "MSTRG.1012"; exon_number "6";
chr1	StringTie	exon	125530450	125530485	.	+	.	transcript_id "NM_031780"; gene_id "MSTRG.1012"; exon_number "7";
chr1	StringTie	exon	125532415	125532501	.	+	.	transcript_id "NM_031780"; gene_id "MSTRG.1012"; exon_number "8";
chr1	StringTie	exon	125534415	125534600	.	+	.	transcript_id "NM_031780"; gene_id "MSTRG.1012"; exon_number "9";
chr1	StringTie	exon	125537944	125538123	.	+	.	transcript_id "NM_031780"; gene_id "MSTRG.1012"; exon_number "10";
chr1	StringTie	exon	125539115	125539327	.	+	.	transcript_id "NM_031780"; gene_id "MSTRG.1012"; exon_number "11";
chr1	StringTie	exon	125540402	125540521	.	+	.	transcript_id "NM_031780"; gene_id "MSTRG.1012"; exon_number "12";
chr1	StringTie	exon	125545437	125545577	.	+	.	transcript_id "NM_031780"; gene_id "MSTRG.1012"; exon_number "13";
chr1	StringTie	exon	125547423	125547736	.	+	.	transcript_id "NM_031780"; gene_id "MSTRG.1012"; exon_number "14";
chr1	StringTie	transcript	125877078	125880866	.	+	.	transcript_id "MSTRG.1015.1"; gene_id "MSTRG.1015"; xloc "XLOC_000621"; class_code "u"; tss_id "TSS817";
chr1	StringTie	exon	125877078	125880866	.	+	.	transcript_id "MSTRG.1015.1"; gene_id "MSTRG.1015"; exon_number "1";
chr1	StringTie	transcript	125877120	125880775	.	+	.	transcript_id "MSTRG.1015.2"; gene_id "MSTRG.1015"; xloc "XLOC_000621"; class_code "u"; tss_id "TSS817";
chr1	StringTie	exon	125877120	125879663	.	+	.	transcript_id "MSTRG.1015.2"; gene_id "MSTRG.1015"; exon_number "1";
chr1	StringTie	exon	125879783	125880775	.	+	.	transcript_id "MSTRG.1015.2"; gene_id "MSTRG.1015"; exon_number "2";
chr1	StringTie	transcript	126364527	126370509	.	+	.	transcript_id "MSTRG.1016.1"; gene_id "MSTRG.1016"; xloc "XLOC_000622"; class_code "u"; tss_id "TSS818";
chr1	StringTie	exon	126364527	126365577	.	+	.	transcript_id "MSTRG.1016.1"; gene_id "MSTRG.1016"; exon_number "1";
chr1	StringTie	exon	126369675	126370509	.	+	.	transcript_id "MSTRG.1016.1"; gene_id "MSTRG.1016"; exon_number "2";
chr1	StringTie	transcript	126523115	126583015	.	+	.	transcript_id "MSTRG.1019.1"; gene_id "MSTRG.1019"; gene_name "Tarsl2"; xloc "XLOC_000623"; cmp_ref "NM_001014020"; class_code "j"; tss_id "TSS819";
chr1	StringTie	exon	126523115	126523466	.	+	.	transcript_id "MSTRG.1019.1"; gene_id "MSTRG.1019"; exon_number "1";
chr1	StringTie	exon	126524437	126524505	.	+	.	transcript_id "MSTRG.1019.1"; gene_id "MSTRG.1019"; exon_number "2";
chr1	StringTie	exon	126525736	126525926	.	+	.	transcript_id "MSTRG.1019.1"; gene_id "MSTRG.1019"; exon_number "3";
chr1	StringTie	exon	126531282	126531405	.	+	.	transcript_id "MSTRG.1019.1"; gene_id "MSTRG.1019"; exon_number "4";
chr1	StringTie	exon	126534620	126534741	.	+	.	transcript_id "MSTRG.1019.1"; gene_id "MSTRG.1019"; exon_number "5";
chr1	StringTie	exon	126537832	126537949	.	+	.	transcript_id "MSTRG.1019.1"; gene_id "MSTRG.1019"; exon_number "6";
chr1	StringTie	exon	126540266	126540330	.	+	.	transcript_id "MSTRG.1019.1"; gene_id "MSTRG.1019"; exon_number "7";
chr1	StringTie	exon	126541147	126541225	.	+	.	transcript_id "MSTRG.1019.1"; gene_id "MSTRG.1019"; exon_number "8";
chr1	StringTie	exon	126543520	126543666	.	+	.	transcript_id "MSTRG.1019.1"; gene_id "MSTRG.1019"; exon_number "9";
chr1	StringTie	exon	126544495	126544593	.	+	.	transcript_id "MSTRG.1019.1"; gene_id "MSTRG.1019"; exon_number "10";
chr1	StringTie	exon	126556736	126556902	.	+	.	transcript_id "MSTRG.1019.1"; gene_id "MSTRG.1019"; exon_number "11";
chr1	StringTie	exon	126558783	126558945	.	+	.	transcript_id "MSTRG.1019.1"; gene_id "MSTRG.1019"; exon_number "12";
chr1	StringTie	exon	126563251	126563397	.	+	.	transcript_id "MSTRG.1019.1"; gene_id "MSTRG.1019"; exon_number "13";
chr1	StringTie	exon	126566424	126566501	.	+	.	transcript_id "MSTRG.1019.1"; gene_id "MSTRG.1019"; exon_number "14";
chr1	StringTie	exon	126576780	126576880	.	+	.	transcript_id "MSTRG.1019.1"; gene_id "MSTRG.1019"; exon_number "15";
chr1	StringTie	exon	126579852	126579956	.	+	.	transcript_id "MSTRG.1019.1"; gene_id "MSTRG.1019"; exon_number "16";
chr1	StringTie	exon	126581856	126581928	.	+	.	transcript_id "MSTRG.1019.1"; gene_id "MSTRG.1019"; exon_number "17";
chr1	StringTie	exon	126582901	126583015	.	+	.	transcript_id "MSTRG.1019.1"; gene_id "MSTRG.1019"; exon_number "18";
chr1	StringTie	transcript	126523136	126595607	.	+	.	transcript_id "MSTRG.1019.2"; gene_id "MSTRG.1019"; gene_name "Tarsl2"; xloc "XLOC_000623"; cmp_ref "NM_001014020"; class_code "j"; tss_id "TSS819";
chr1	StringTie	exon	126523136	126523466	.	+	.	transcript_id "MSTRG.1019.2"; gene_id "MSTRG.1019"; exon_number "1";
chr1	StringTie	exon	126524437	126524505	.	+	.	transcript_id "MSTRG.1019.2"; gene_id "MSTRG.1019"; exon_number "2";
chr1	StringTie	exon	126525736	126525926	.	+	.	transcript_id "MSTRG.1019.2"; gene_id "MSTRG.1019"; exon_number "3";
chr1	StringTie	exon	126531282	126531405	.	+	.	transcript_id "MSTRG.1019.2"; gene_id "MSTRG.1019"; exon_number "4";
chr1	StringTie	exon	126534620	126534741	.	+	.	transcript_id "MSTRG.1019.2"; gene_id "MSTRG.1019"; exon_number "5";
chr1	StringTie	exon	126537832	126537949	.	+	.	transcript_id "MSTRG.1019.2"; gene_id "MSTRG.1019"; exon_number "6";
chr1	StringTie	exon	126540266	126541225	.	+	.	transcript_id "MSTRG.1019.2"; gene_id "MSTRG.1019"; exon_number "7";
chr1	StringTie	exon	126543520	126543666	.	+	.	transcript_id "MSTRG.1019.2"; gene_id "MSTRG.1019"; exon_number "8";
chr1	StringTie	exon	126544495	126544593	.	+	.	transcript_id "MSTRG.1019.2"; gene_id "MSTRG.1019"; exon_number "9";
chr1	StringTie	exon	126546420	126546522	.	+	.	transcript_id "MSTRG.1019.2"; gene_id "MSTRG.1019"; exon_number "10";
chr1	StringTie	exon	126556736	126556902	.	+	.	transcript_id "MSTRG.1019.2"; gene_id "MSTRG.1019"; exon_number "11";
chr1	StringTie	exon	126558783	126558945	.	+	.	transcript_id "MSTRG.1019.2"; gene_id "MSTRG.1019"; exon_number "12";
chr1	StringTie	exon	126563251	126563397	.	+	.	transcript_id "MSTRG.1019.2"; gene_id "MSTRG.1019"; exon_number "13";
chr1	StringTie	exon	126566424	126566583	.	+	.	transcript_id "MSTRG.1019.2"; gene_id "MSTRG.1019"; exon_number "14";
chr1	StringTie	exon	126573474	126573593	.	+	.	transcript_id "MSTRG.1019.2"; gene_id "MSTRG.1019"; exon_number "15";
chr1	StringTie	exon	126586126	126586633	.	+	.	transcript_id "MSTRG.1019.2"; gene_id "MSTRG.1019"; exon_number "16";
chr1	StringTie	exon	126586917	126587009	.	+	.	transcript_id "MSTRG.1019.2"; gene_id "MSTRG.1019"; exon_number "17";
chr1	StringTie	exon	126588210	126588394	.	+	.	transcript_id "MSTRG.1019.2"; gene_id "MSTRG.1019"; exon_number "18";
chr1	StringTie	exon	126593561	126593743	.	+	.	transcript_id "MSTRG.1019.2"; gene_id "MSTRG.1019"; exon_number "19";
chr1	StringTie	exon	126595443	126595482	.	+	.	transcript_id "MSTRG.1019.2"; gene_id "MSTRG.1019"; exon_number "20";
chr1	StringTie	exon	126595490	126595607	.	+	.	transcript_id "MSTRG.1019.2"; gene_id "MSTRG.1019"; exon_number "21";
chr1	StringTie	transcript	126523169	126559493	.	+	.	transcript_id "NM_001014020"; gene_id "MSTRG.1019"; gene_name "Tarsl2"; xloc "XLOC_000623"; ref_gene_id "Tarsl2"; cmp_ref "NM_001014020"; class_code "="; tss_id "TSS819"; p_id "P503";
chr1	StringTie	exon	126523169	126523466	.	+	.	transcript_id "NM_001014020"; gene_id "MSTRG.1019"; exon_number "1";
chr1	StringTie	exon	126524437	126524505	.	+	.	transcript_id "NM_001014020"; gene_id "MSTRG.1019"; exon_number "2";
chr1	StringTie	exon	126525736	126525926	.	+	.	transcript_id "NM_001014020"; gene_id "MSTRG.1019"; exon_number "3";
chr1	StringTie	exon	126531282	126531405	.	+	.	transcript_id "NM_001014020"; gene_id "MSTRG.1019"; exon_number "4";
chr1	StringTie	exon	126534620	126534741	.	+	.	transcript_id "NM_001014020"; gene_id "MSTRG.1019"; exon_number "5";
chr1	StringTie	exon	126537832	126537949	.	+	.	transcript_id "NM_001014020"; gene_id "MSTRG.1019"; exon_number "6";
chr1	StringTie	exon	126540266	126540330	.	+	.	transcript_id "NM_001014020"; gene_id "MSTRG.1019"; exon_number "7";
chr1	StringTie	exon	126541147	126541225	.	+	.	transcript_id "NM_001014020"; gene_id "MSTRG.1019"; exon_number "8";
chr1	StringTie	exon	126543520	126543666	.	+	.	transcript_id "NM_001014020"; gene_id "MSTRG.1019"; exon_number "9";
chr1	StringTie	exon	126544495	126544593	.	+	.	transcript_id "NM_001014020"; gene_id "MSTRG.1019"; exon_number "10";
chr1	StringTie	exon	126556736	126556902	.	+	.	transcript_id "NM_001014020"; gene_id "MSTRG.1019"; exon_number "11";
chr1	StringTie	exon	126558783	126558945	.	+	.	transcript_id "NM_001014020"; gene_id "MSTRG.1019"; exon_number "12";
chr1	StringTie	exon	126559220	126559493	.	+	.	transcript_id "NM_001014020"; gene_id "MSTRG.1019"; exon_number "13";
chr1	StringTie	transcript	126573474	126595607	.	+	.	transcript_id "NM_001106267"; gene_id "MSTRG.1019"; gene_name "Tm2d3"; xloc "XLOC_000623"; ref_gene_id "Tm2d3"; contained_in "MSTRG.1019.2"; cmp_ref "NM_001106267"; class_code "="; tss_id "TSS820"; p_id "P504";
chr1	StringTie	exon	126573474	126573593	.	+	.	transcript_id "NM_001106267"; gene_id "MSTRG.1019"; exon_number "1";
chr1	StringTie	exon	126586126	126586633	.	+	.	transcript_id "NM_001106267"; gene_id "MSTRG.1019"; exon_number "2";
chr1	StringTie	exon	126586917	126587009	.	+	.	transcript_id "NM_001106267"; gene_id "MSTRG.1019"; exon_number "3";
chr1	StringTie	exon	126588210	126588394	.	+	.	transcript_id "NM_001106267"; gene_id "MSTRG.1019"; exon_number "4";
chr1	StringTie	exon	126593561	126593743	.	+	.	transcript_id "NM_001106267"; gene_id "MSTRG.1019"; exon_number "5";
chr1	StringTie	exon	126595443	126595482	.	+	.	transcript_id "NM_001106267"; gene_id "MSTRG.1019"; exon_number "6";
chr1	StringTie	exon	126595490	126595607	.	+	.	transcript_id "NM_001106267"; gene_id "MSTRG.1019"; exon_number "7";
chr1	StringTie	transcript	126586513	126593743	.	+	.	transcript_id "MSTRG.1019.6"; gene_id "MSTRG.1019"; gene_name "Tm2d3"; xloc "XLOC_000623"; cmp_ref "NM_001106267"; class_code "j"; tss_id "TSS821";
chr1	StringTie	exon	126586513	126586633	.	+	.	transcript_id "MSTRG.1019.6"; gene_id "MSTRG.1019"; exon_number "1";
chr1	StringTie	exon	126588210	126588394	.	+	.	transcript_id "MSTRG.1019.6"; gene_id "MSTRG.1019"; exon_number "2";
chr1	StringTie	exon	126593561	126593743	.	+	.	transcript_id "MSTRG.1019.6"; gene_id "MSTRG.1019"; exon_number "3";
chr1	StringTie	transcript	126586513	126593743	.	+	.	transcript_id "MSTRG.1019.5"; gene_id "MSTRG.1019"; gene_name "Tm2d3"; xloc "XLOC_000623"; cmp_ref "NM_001106267"; class_code "j"; tss_id "TSS821";
chr1	StringTie	exon	126586513	126586633	.	+	.	transcript_id "MSTRG.1019.5"; gene_id "MSTRG.1019"; exon_number "1";
chr1	StringTie	exon	126588237	126588394	.	+	.	transcript_id "MSTRG.1019.5"; gene_id "MSTRG.1019"; exon_number "2";
chr1	StringTie	exon	126593561	126593743	.	+	.	transcript_id "MSTRG.1019.5"; gene_id "MSTRG.1019"; exon_number "3";
chr1	StringTie	transcript	127159344	127161611	.	+	.	transcript_id "MSTRG.1026.1"; gene_id "MSTRG.1026"; xloc "XLOC_000629"; class_code "u"; tss_id "TSS828";
chr1	StringTie	exon	127159344	127159590	.	+	.	transcript_id "MSTRG.1026.1"; gene_id "MSTRG.1026"; exon_number "1";
chr1	StringTie	exon	127160941	127161611	.	+	.	transcript_id "MSTRG.1026.1"; gene_id "MSTRG.1026"; exon_number "2";
chr1	StringTie	transcript	127599604	127625583	.	+	.	transcript_id "MSTRG.1029.1"; gene_id "MSTRG.1029"; xloc "XLOC_000631"; class_code "u"; tss_id "TSS830";
chr1	StringTie	exon	127599604	127599731	.	+	.	transcript_id "MSTRG.1029.1"; gene_id "MSTRG.1029"; exon_number "1";
chr1	StringTie	exon	127619822	127620321	.	+	.	transcript_id "MSTRG.1029.1"; gene_id "MSTRG.1029"; exon_number "2";
chr1	StringTie	exon	127620409	127620498	.	+	.	transcript_id "MSTRG.1029.1"; gene_id "MSTRG.1029"; exon_number "3";
chr1	StringTie	exon	127621077	127621218	.	+	.	transcript_id "MSTRG.1029.1"; gene_id "MSTRG.1029"; exon_number "4";
chr1	StringTie	exon	127621922	127622509	.	+	.	transcript_id "MSTRG.1029.1"; gene_id "MSTRG.1029"; exon_number "5";
chr1	StringTie	exon	127623584	127623755	.	+	.	transcript_id "MSTRG.1029.1"; gene_id "MSTRG.1029"; exon_number "6";
chr1	StringTie	exon	127624675	127625583	.	+	.	transcript_id "MSTRG.1029.1"; gene_id "MSTRG.1029"; exon_number "7";
chr1	StringTie	transcript	127882680	128126785	.	+	.	transcript_id "MSTRG.1032.1"; gene_id "MSTRG.1032"; xloc "XLOC_000633"; class_code "u"; tss_id "TSS832";
chr1	StringTie	exon	127882680	127882812	.	+	.	transcript_id "MSTRG.1032.1"; gene_id "MSTRG.1032"; exon_number "1";
chr1	StringTie	exon	127887870	127887913	.	+	.	transcript_id "MSTRG.1032.1"; gene_id "MSTRG.1032"; exon_number "2";
chr1	StringTie	exon	127939759	127939864	.	+	.	transcript_id "MSTRG.1032.1"; gene_id "MSTRG.1032"; exon_number "3";
chr1	StringTie	exon	127966792	127966932	.	+	.	transcript_id "MSTRG.1032.1"; gene_id "MSTRG.1032"; exon_number "4";
chr1	StringTie	exon	127968614	127968764	.	+	.	transcript_id "MSTRG.1032.1"; gene_id "MSTRG.1032"; exon_number "5";
chr1	StringTie	exon	127992163	127992264	.	+	.	transcript_id "MSTRG.1032.1"; gene_id "MSTRG.1032"; exon_number "6";
chr1	StringTie	exon	127993750	127993895	.	+	.	transcript_id "MSTRG.1032.1"; gene_id "MSTRG.1032"; exon_number "7";
chr1	StringTie	exon	128004539	128004705	.	+	.	transcript_id "MSTRG.1032.1"; gene_id "MSTRG.1032"; exon_number "8";
chr1	StringTie	exon	128011891	128012018	.	+	.	transcript_id "MSTRG.1032.1"; gene_id "MSTRG.1032"; exon_number "9";
chr1	StringTie	exon	128018367	128018487	.	+	.	transcript_id "MSTRG.1032.1"; gene_id "MSTRG.1032"; exon_number "10";
chr1	StringTie	exon	128030898	128030978	.	+	.	transcript_id "MSTRG.1032.1"; gene_id "MSTRG.1032"; exon_number "11";
chr1	StringTie	exon	128037444	128037601	.	+	.	transcript_id "MSTRG.1032.1"; gene_id "MSTRG.1032"; exon_number "12";
chr1	StringTie	exon	128041837	128041996	.	+	.	transcript_id "MSTRG.1032.1"; gene_id "MSTRG.1032"; exon_number "13";
chr1	StringTie	exon	128044783	128044918	.	+	.	transcript_id "MSTRG.1032.1"; gene_id "MSTRG.1032"; exon_number "14";
chr1	StringTie	exon	128086078	128086282	.	+	.	transcript_id "MSTRG.1032.1"; gene_id "MSTRG.1032"; exon_number "15";
chr1	StringTie	exon	128090209	128090361	.	+	.	transcript_id "MSTRG.1032.1"; gene_id "MSTRG.1032"; exon_number "16";
chr1	StringTie	exon	128122599	128122776	.	+	.	transcript_id "MSTRG.1032.1"; gene_id "MSTRG.1032"; exon_number "17";
chr1	StringTie	exon	128124011	128126785	.	+	.	transcript_id "MSTRG.1032.1"; gene_id "MSTRG.1032"; exon_number "18";
chr1	StringTie	transcript	128199115	128205001	.	+	.	transcript_id "MSTRG.1033.2"; gene_id "MSTRG.1033"; xloc "XLOC_000634"; class_code "u"; tss_id "TSS833";
chr1	StringTie	exon	128199115	128199557	.	+	.	transcript_id "MSTRG.1033.2"; gene_id "MSTRG.1033"; exon_number "1";
chr1	StringTie	exon	128200149	128200433	.	+	.	transcript_id "MSTRG.1033.2"; gene_id "MSTRG.1033"; exon_number "2";
chr1	StringTie	exon	128200858	128205001	.	+	.	transcript_id "MSTRG.1033.2"; gene_id "MSTRG.1033"; exon_number "3";
chr1	StringTie	transcript	128199115	128205001	.	+	.	transcript_id "MSTRG.1033.1"; gene_id "MSTRG.1033"; xloc "XLOC_000634"; class_code "u"; tss_id "TSS833";
chr1	StringTie	exon	128199115	128199153	.	+	.	transcript_id "MSTRG.1033.1"; gene_id "MSTRG.1033"; exon_number "1";
chr1	StringTie	exon	128199382	128199557	.	+	.	transcript_id "MSTRG.1033.1"; gene_id "MSTRG.1033"; exon_number "2";
chr1	StringTie	exon	128200149	128200433	.	+	.	transcript_id "MSTRG.1033.1"; gene_id "MSTRG.1033"; exon_number "3";
chr1	StringTie	exon	128202366	128205001	.	+	.	transcript_id "MSTRG.1033.1"; gene_id "MSTRG.1033"; exon_number "4";
chr1	StringTie	transcript	131455378	131456713	.	+	.	transcript_id "MSTRG.1044.1"; gene_id "MSTRG.1044"; xloc "XLOC_000638"; class_code "u"; tss_id "TSS839";
chr1	StringTie	exon	131455378	131456713	.	+	.	transcript_id "MSTRG.1044.1"; gene_id "MSTRG.1044"; exon_number "1";
chr1	StringTie	transcript	131489838	131514551	.	+	.	transcript_id "MSTRG.1045.1"; gene_id "MSTRG.1045"; xloc "XLOC_000639"; class_code "u"; tss_id "TSS840";
chr1	StringTie	exon	131489838	131493576	.	+	.	transcript_id "MSTRG.1045.1"; gene_id "MSTRG.1045"; exon_number "1";
chr1	StringTie	exon	131495047	131495110	.	+	.	transcript_id "MSTRG.1045.1"; gene_id "MSTRG.1045"; exon_number "2";
chr1	StringTie	exon	131511968	131512767	.	+	.	transcript_id "MSTRG.1045.1"; gene_id "MSTRG.1045"; exon_number "3";
chr1	StringTie	exon	131514402	131514551	.	+	.	transcript_id "MSTRG.1045.1"; gene_id "MSTRG.1045"; exon_number "4";
chr1	StringTie	transcript	135081386	135144315	.	+	.	transcript_id "MSTRG.1053.1"; gene_id "MSTRG.1053"; xloc "XLOC_000641"; class_code "u"; tss_id "TSS842";
chr1	StringTie	exon	135081386	135084412	.	+	.	transcript_id "MSTRG.1053.1"; gene_id "MSTRG.1053"; exon_number "1";
chr1	StringTie	exon	135126204	135126335	.	+	.	transcript_id "MSTRG.1053.1"; gene_id "MSTRG.1053"; exon_number "2";
chr1	StringTie	exon	135134285	135144315	.	+	.	transcript_id "MSTRG.1053.1"; gene_id "MSTRG.1053"; exon_number "3";
chr1	StringTie	transcript	135082319	135166695	.	+	.	transcript_id "MSTRG.1053.2"; gene_id "MSTRG.1053"; xloc "XLOC_000641"; class_code "u"; tss_id "TSS843";
chr1	StringTie	exon	135082319	135084412	.	+	.	transcript_id "MSTRG.1053.2"; gene_id "MSTRG.1053"; exon_number "1";
chr1	StringTie	exon	135126204	135126335	.	+	.	transcript_id "MSTRG.1053.2"; gene_id "MSTRG.1053"; exon_number "2";
chr1	StringTie	exon	135162472	135164257	.	+	.	transcript_id "MSTRG.1053.2"; gene_id "MSTRG.1053"; exon_number "3";
chr1	StringTie	exon	135164857	135165076	.	+	.	transcript_id "MSTRG.1053.2"; gene_id "MSTRG.1053"; exon_number "4";
chr1	StringTie	exon	135166127	135166695	.	+	.	transcript_id "MSTRG.1053.2"; gene_id "MSTRG.1053"; exon_number "5";
chr1	StringTie	transcript	141116578	141162959	.	+	.	transcript_id "MSTRG.1085.1"; gene_id "MSTRG.1085"; xloc "XLOC_000651"; class_code "u"; tss_id "TSS859";
chr1	StringTie	exon	141116578	141116653	.	+	.	transcript_id "MSTRG.1085.1"; gene_id "MSTRG.1085"; exon_number "1";
chr1	StringTie	exon	141120147	141120249	.	+	.	transcript_id "MSTRG.1085.1"; gene_id "MSTRG.1085"; exon_number "2";
chr1	StringTie	exon	141123256	141123328	.	+	.	transcript_id "MSTRG.1085.1"; gene_id "MSTRG.1085"; exon_number "3";
chr1	StringTie	exon	141126731	141126861	.	+	.	transcript_id "MSTRG.1085.1"; gene_id "MSTRG.1085"; exon_number "4";
chr1	StringTie	exon	141127539	141127695	.	+	.	transcript_id "MSTRG.1085.1"; gene_id "MSTRG.1085"; exon_number "5";
chr1	StringTie	exon	141127783	141127840	.	+	.	transcript_id "MSTRG.1085.1"; gene_id "MSTRG.1085"; exon_number "6";
chr1	StringTie	exon	141129732	141129773	.	+	.	transcript_id "MSTRG.1085.1"; gene_id "MSTRG.1085"; exon_number "7";
chr1	StringTie	exon	141130944	141131067	.	+	.	transcript_id "MSTRG.1085.1"; gene_id "MSTRG.1085"; exon_number "8";
chr1	StringTie	exon	141132009	141132094	.	+	.	transcript_id "MSTRG.1085.1"; gene_id "MSTRG.1085"; exon_number "9";
chr1	StringTie	exon	141133724	141133850	.	+	.	transcript_id "MSTRG.1085.1"; gene_id "MSTRG.1085"; exon_number "10";
chr1	StringTie	exon	141141572	141141752	.	+	.	transcript_id "MSTRG.1085.1"; gene_id "MSTRG.1085"; exon_number "11";
chr1	StringTie	exon	141143933	141144020	.	+	.	transcript_id "MSTRG.1085.1"; gene_id "MSTRG.1085"; exon_number "12";
chr1	StringTie	exon	141147415	141147542	.	+	.	transcript_id "MSTRG.1085.1"; gene_id "MSTRG.1085"; exon_number "13";
chr1	StringTie	exon	141148152	141148222	.	+	.	transcript_id "MSTRG.1085.1"; gene_id "MSTRG.1085"; exon_number "14";
chr1	StringTie	exon	141149464	141149578	.	+	.	transcript_id "MSTRG.1085.1"; gene_id "MSTRG.1085"; exon_number "15";
chr1	StringTie	exon	141150530	141150652	.	+	.	transcript_id "MSTRG.1085.1"; gene_id "MSTRG.1085"; exon_number "16";
chr1	StringTie	exon	141154001	141154069	.	+	.	transcript_id "MSTRG.1085.1"; gene_id "MSTRG.1085"; exon_number "17";
chr1	StringTie	exon	141155970	141156071	.	+	.	transcript_id "MSTRG.1085.1"; gene_id "MSTRG.1085"; exon_number "18";
chr1	StringTie	exon	141157061	141157243	.	+	.	transcript_id "MSTRG.1085.1"; gene_id "MSTRG.1085"; exon_number "19";
chr1	StringTie	exon	141157317	141157438	.	+	.	transcript_id "MSTRG.1085.1"; gene_id "MSTRG.1085"; exon_number "20";
chr1	StringTie	exon	141158049	141158213	.	+	.	transcript_id "MSTRG.1085.1"; gene_id "MSTRG.1085"; exon_number "21";
chr1	StringTie	exon	141159058	141159237	.	+	.	transcript_id "MSTRG.1085.1"; gene_id "MSTRG.1085"; exon_number "22";
chr1	StringTie	exon	141161416	141161596	.	+	.	transcript_id "MSTRG.1085.1"; gene_id "MSTRG.1085"; exon_number "23";
chr1	StringTie	exon	141162925	141162959	.	+	.	transcript_id "MSTRG.1085.1"; gene_id "MSTRG.1085"; exon_number "24";
chr1	StringTie	transcript	141164516	141172722	.	+	.	transcript_id "MSTRG.1086.3"; gene_id "MSTRG.1086"; xloc "XLOC_000652"; class_code "u"; tss_id "TSS862";
chr1	StringTie	exon	141164516	141164654	.	+	.	transcript_id "MSTRG.1086.3"; gene_id "MSTRG.1086"; exon_number "1";
chr1	StringTie	exon	141166389	141166440	.	+	.	transcript_id "MSTRG.1086.3"; gene_id "MSTRG.1086"; exon_number "2";
chr1	StringTie	exon	141166591	141166718	.	+	.	transcript_id "MSTRG.1086.3"; gene_id "MSTRG.1086"; exon_number "3";
chr1	StringTie	exon	141166800	141166868	.	+	.	transcript_id "MSTRG.1086.3"; gene_id "MSTRG.1086"; exon_number "4";
chr1	StringTie	exon	141167041	141167149	.	+	.	transcript_id "MSTRG.1086.3"; gene_id "MSTRG.1086"; exon_number "5";
chr1	StringTie	exon	141167330	141167517	.	+	.	transcript_id "MSTRG.1086.3"; gene_id "MSTRG.1086"; exon_number "6";
chr1	StringTie	exon	141168117	141168227	.	+	.	transcript_id "MSTRG.1086.3"; gene_id "MSTRG.1086"; exon_number "7";
chr1	StringTie	exon	141168306	141168365	.	+	.	transcript_id "MSTRG.1086.3"; gene_id "MSTRG.1086"; exon_number "8";
chr1	StringTie	exon	141170922	141170984	.	+	.	transcript_id "MSTRG.1086.3"; gene_id "MSTRG.1086"; exon_number "9";
chr1	StringTie	exon	141171504	141171599	.	+	.	transcript_id "MSTRG.1086.3"; gene_id "MSTRG.1086"; exon_number "10";
chr1	StringTie	exon	141171784	141172722	.	+	.	transcript_id "MSTRG.1086.3"; gene_id "MSTRG.1086"; exon_number "11";
chr1	StringTie	transcript	141218055	141218549	.	+	.	transcript_id "MSTRG.1083.1"; gene_id "MSTRG.1083"; xloc "XLOC_000653"; class_code "u"; tss_id "TSS863";
chr1	StringTie	exon	141218055	141218549	.	+	.	transcript_id "MSTRG.1083.1"; gene_id "MSTRG.1083"; exon_number "1";
chr1	StringTie	transcript	141260306	141281418	.	+	.	transcript_id "MSTRG.1090.1"; gene_id "MSTRG.1090"; xloc "XLOC_000655"; class_code "u"; tss_id "TSS867";
chr1	StringTie	exon	141260306	141260502	.	+	.	transcript_id "MSTRG.1090.1"; gene_id "MSTRG.1090"; exon_number "1";
chr1	StringTie	exon	141280174	141281418	.	+	.	transcript_id "MSTRG.1090.1"; gene_id "MSTRG.1090"; exon_number "2";
chr1	StringTie	transcript	141290953	141294770	.	+	.	transcript_id "MSTRG.1093.1"; gene_id "MSTRG.1093"; xloc "XLOC_000657"; class_code "u"; tss_id "TSS869";
chr1	StringTie	exon	141290953	141294770	.	+	.	transcript_id "MSTRG.1093.1"; gene_id "MSTRG.1093"; exon_number "1";
chr1	StringTie	transcript	142030718	142050383	.	+	.	transcript_id "MSTRG.1111.1"; gene_id "MSTRG.1111"; gene_name "Ttll13"; xloc "XLOC_000664"; cmp_ref "NM_001134962"; class_code "j"; tss_id "TSS878";
chr1	StringTie	exon	142030718	142037212	.	+	.	transcript_id "MSTRG.1111.1"; gene_id "MSTRG.1111"; exon_number "1";
chr1	StringTie	exon	142040165	142040295	.	+	.	transcript_id "MSTRG.1111.1"; gene_id "MSTRG.1111"; exon_number "2";
chr1	StringTie	exon	142041204	142041347	.	+	.	transcript_id "MSTRG.1111.1"; gene_id "MSTRG.1111"; exon_number "3";
chr1	StringTie	exon	142041693	142041778	.	+	.	transcript_id "MSTRG.1111.1"; gene_id "MSTRG.1111"; exon_number "4";
chr1	StringTie	exon	142042087	142042318	.	+	.	transcript_id "MSTRG.1111.1"; gene_id "MSTRG.1111"; exon_number "5";
chr1	StringTie	exon	142043122	142046163	.	+	.	transcript_id "MSTRG.1111.1"; gene_id "MSTRG.1111"; exon_number "6";
chr1	StringTie	exon	142047425	142047605	.	+	.	transcript_id "MSTRG.1111.1"; gene_id "MSTRG.1111"; exon_number "7";
chr1	StringTie	exon	142047888	142050383	.	+	.	transcript_id "MSTRG.1111.1"; gene_id "MSTRG.1111"; exon_number "8";
chr1	StringTie	transcript	142034423	142050071	.	+	.	transcript_id "NM_001134962"; gene_id "MSTRG.1111"; gene_name "Ttll13"; xloc "XLOC_000664"; ref_gene_id "Ttll13"; cmp_ref "NM_001134962"; class_code "="; tss_id "TSS879"; p_id "P524";
chr1	StringTie	exon	142034423	142034819	.	+	.	transcript_id "NM_001134962"; gene_id "MSTRG.1111"; exon_number "1";
chr1	StringTie	exon	142035019	142035286	.	+	.	transcript_id "NM_001134962"; gene_id "MSTRG.1111"; exon_number "2";
chr1	StringTie	exon	142035864	142035904	.	+	.	transcript_id "NM_001134962"; gene_id "MSTRG.1111"; exon_number "3";
chr1	StringTie	exon	142037094	142037212	.	+	.	transcript_id "NM_001134962"; gene_id "MSTRG.1111"; exon_number "4";
chr1	StringTie	exon	142040165	142040295	.	+	.	transcript_id "NM_001134962"; gene_id "MSTRG.1111"; exon_number "5";
chr1	StringTie	exon	142040668	142040824	.	+	.	transcript_id "NM_001134962"; gene_id "MSTRG.1111"; exon_number "6";
chr1	StringTie	exon	142041204	142041347	.	+	.	transcript_id "NM_001134962"; gene_id "MSTRG.1111"; exon_number "7";
chr1	StringTie	exon	142041693	142041778	.	+	.	transcript_id "NM_001134962"; gene_id "MSTRG.1111"; exon_number "8";
chr1	StringTie	exon	142042087	142042318	.	+	.	transcript_id "NM_001134962"; gene_id "MSTRG.1111"; exon_number "9";
chr1	StringTie	exon	142043122	142043306	.	+	.	transcript_id "NM_001134962"; gene_id "MSTRG.1111"; exon_number "10";
chr1	StringTie	exon	142045978	142046163	.	+	.	transcript_id "NM_001134962"; gene_id "MSTRG.1111"; exon_number "11";
chr1	StringTie	exon	142047425	142047605	.	+	.	transcript_id "NM_001134962"; gene_id "MSTRG.1111"; exon_number "12";
chr1	StringTie	exon	142047888	142048067	.	+	.	transcript_id "NM_001134962"; gene_id "MSTRG.1111"; exon_number "13";
chr1	StringTie	exon	142048635	142048953	.	+	.	transcript_id "NM_001134962"; gene_id "MSTRG.1111"; exon_number "14";
chr1	StringTie	exon	142049331	142050071	.	+	.	transcript_id "NM_001134962"; gene_id "MSTRG.1111"; exon_number "15";
chr1	StringTie	transcript	142050458	142056336	.	+	.	transcript_id "NM_001033900"; gene_id "MSTRG.1112"; gene_name "Ngrn"; xloc "XLOC_000665"; ref_gene_id "Ngrn"; cmp_ref "NM_001033900"; class_code "="; tss_id "TSS880"; p_id "P525";
chr1	StringTie	exon	142050458	142050672	.	+	.	transcript_id "NM_001033900"; gene_id "MSTRG.1112"; exon_number "1";
chr1	StringTie	exon	142051084	142051194	.	+	.	transcript_id "NM_001033900"; gene_id "MSTRG.1112"; exon_number "2";
chr1	StringTie	exon	142055331	142056336	.	+	.	transcript_id "NM_001033900"; gene_id "MSTRG.1112"; exon_number "3";
chr1	StringTie	transcript	142050490	142056336	.	+	.	transcript_id "NR_028055"; gene_id "MSTRG.1112"; gene_name "Ngrn"; xloc "XLOC_000665"; ref_gene_id "Ngrn"; cmp_ref "NR_028055"; class_code "="; tss_id "TSS880";
chr1	StringTie	exon	142050490	142051194	.	+	.	transcript_id "NR_028055"; gene_id "MSTRG.1112"; exon_number "1";
chr1	StringTie	exon	142055331	142056336	.	+	.	transcript_id "NR_028055"; gene_id "MSTRG.1112"; exon_number "2";
chr1	StringTie	transcript	142060955	142083955	.	+	.	transcript_id "NM_022286"; gene_id "MSTRG.1113"; gene_name "Vps33b"; xloc "XLOC_000666"; ref_gene_id "Vps33b"; cmp_ref "NM_022286"; class_code "="; tss_id "TSS881"; p_id "P526";
chr1	StringTie	exon	142060955	142061361	.	+	.	transcript_id "NM_022286"; gene_id "MSTRG.1113"; exon_number "1";
chr1	StringTie	exon	142065875	142065955	.	+	.	transcript_id "NM_022286"; gene_id "MSTRG.1113"; exon_number "2";
chr1	StringTie	exon	142066407	142066468	.	+	.	transcript_id "NM_022286"; gene_id "MSTRG.1113"; exon_number "3";
chr1	StringTie	exon	142068018	142068067	.	+	.	transcript_id "NM_022286"; gene_id "MSTRG.1113"; exon_number "4";
chr1	StringTie	exon	142068374	142068441	.	+	.	transcript_id "NM_022286"; gene_id "MSTRG.1113"; exon_number "5";
chr1	StringTie	exon	142072700	142072745	.	+	.	transcript_id "NM_022286"; gene_id "MSTRG.1113"; exon_number "6";
chr1	StringTie	exon	142074684	142074778	.	+	.	transcript_id "NM_022286"; gene_id "MSTRG.1113"; exon_number "7";
chr1	StringTie	exon	142075785	142075889	.	+	.	transcript_id "NM_022286"; gene_id "MSTRG.1113"; exon_number "8";
chr1	StringTie	exon	142076493	142076589	.	+	.	transcript_id "NM_022286"; gene_id "MSTRG.1113"; exon_number "9";
chr1	StringTie	exon	142076793	142076870	.	+	.	transcript_id "NM_022286"; gene_id "MSTRG.1113"; exon_number "10";
chr1	StringTie	exon	142077055	142077128	.	+	.	transcript_id "NM_022286"; gene_id "MSTRG.1113"; exon_number "11";
chr1	StringTie	exon	142077545	142077631	.	+	.	transcript_id "NM_022286"; gene_id "MSTRG.1113"; exon_number "12";
chr1	StringTie	exon	142077775	142077865	.	+	.	transcript_id "NM_022286"; gene_id "MSTRG.1113"; exon_number "13";
chr1	StringTie	exon	142078192	142078266	.	+	.	transcript_id "NM_022286"; gene_id "MSTRG.1113"; exon_number "14";
chr1	StringTie	exon	142078481	142078545	.	+	.	transcript_id "NM_022286"; gene_id "MSTRG.1113"; exon_number "15";
chr1	StringTie	exon	142078660	142078714	.	+	.	transcript_id "NM_022286"; gene_id "MSTRG.1113"; exon_number "16";
chr1	StringTie	exon	142079558	142079604	.	+	.	transcript_id "NM_022286"; gene_id "MSTRG.1113"; exon_number "17";
chr1	StringTie	exon	142080472	142080604	.	+	.	transcript_id "NM_022286"; gene_id "MSTRG.1113"; exon_number "18";
chr1	StringTie	exon	142081118	142081191	.	+	.	transcript_id "NM_022286"; gene_id "MSTRG.1113"; exon_number "19";
chr1	StringTie	exon	142082725	142082826	.	+	.	transcript_id "NM_022286"; gene_id "MSTRG.1113"; exon_number "20";
chr1	StringTie	exon	142082980	142083055	.	+	.	transcript_id "NM_022286"; gene_id "MSTRG.1113"; exon_number "21";
chr1	StringTie	exon	142083153	142083269	.	+	.	transcript_id "NM_022286"; gene_id "MSTRG.1113"; exon_number "22";
chr1	StringTie	exon	142083581	142083955	.	+	.	transcript_id "NM_022286"; gene_id "MSTRG.1113"; exon_number "23";
chr1	StringTie	transcript	142060955	142083955	.	+	.	transcript_id "MSTRG.1113.2"; gene_id "MSTRG.1113"; gene_name "Vps33b"; xloc "XLOC_000666"; cmp_ref "NM_022286"; class_code "j"; tss_id "TSS881";
chr1	StringTie	exon	142060955	142061361	.	+	.	transcript_id "MSTRG.1113.2"; gene_id "MSTRG.1113"; exon_number "1";
chr1	StringTie	exon	142065875	142065955	.	+	.	transcript_id "MSTRG.1113.2"; gene_id "MSTRG.1113"; exon_number "2";
chr1	StringTie	exon	142066407	142066468	.	+	.	transcript_id "MSTRG.1113.2"; gene_id "MSTRG.1113"; exon_number "3";
chr1	StringTie	exon	142068018	142068067	.	+	.	transcript_id "MSTRG.1113.2"; gene_id "MSTRG.1113"; exon_number "4";
chr1	StringTie	exon	142068374	142068441	.	+	.	transcript_id "MSTRG.1113.2"; gene_id "MSTRG.1113"; exon_number "5";
chr1	StringTie	exon	142069756	142069809	.	+	.	transcript_id "MSTRG.1113.2"; gene_id "MSTRG.1113"; exon_number "6";
chr1	StringTie	exon	142072700	142072745	.	+	.	transcript_id "MSTRG.1113.2"; gene_id "MSTRG.1113"; exon_number "7";
chr1	StringTie	exon	142074684	142074778	.	+	.	transcript_id "MSTRG.1113.2"; gene_id "MSTRG.1113"; exon_number "8";
chr1	StringTie	exon	142075785	142075889	.	+	.	transcript_id "MSTRG.1113.2"; gene_id "MSTRG.1113"; exon_number "9";
chr1	StringTie	exon	142076493	142076589	.	+	.	transcript_id "MSTRG.1113.2"; gene_id "MSTRG.1113"; exon_number "10";
chr1	StringTie	exon	142076793	142076870	.	+	.	transcript_id "MSTRG.1113.2"; gene_id "MSTRG.1113"; exon_number "11";
chr1	StringTie	exon	142077055	142077128	.	+	.	transcript_id "MSTRG.1113.2"; gene_id "MSTRG.1113"; exon_number "12";
chr1	StringTie	exon	142077545	142077631	.	+	.	transcript_id "MSTRG.1113.2"; gene_id "MSTRG.1113"; exon_number "13";
chr1	StringTie	exon	142077775	142077865	.	+	.	transcript_id "MSTRG.1113.2"; gene_id "MSTRG.1113"; exon_number "14";
chr1	StringTie	exon	142078192	142078266	.	+	.	transcript_id "MSTRG.1113.2"; gene_id "MSTRG.1113"; exon_number "15";
chr1	StringTie	exon	142078481	142078545	.	+	.	transcript_id "MSTRG.1113.2"; gene_id "MSTRG.1113"; exon_number "16";
chr1	StringTie	exon	142078660	142078714	.	+	.	transcript_id "MSTRG.1113.2"; gene_id "MSTRG.1113"; exon_number "17";
chr1	StringTie	exon	142079558	142079604	.	+	.	transcript_id "MSTRG.1113.2"; gene_id "MSTRG.1113"; exon_number "18";
chr1	StringTie	exon	142080472	142080604	.	+	.	transcript_id "MSTRG.1113.2"; gene_id "MSTRG.1113"; exon_number "19";
chr1	StringTie	exon	142081118	142081191	.	+	.	transcript_id "MSTRG.1113.2"; gene_id "MSTRG.1113"; exon_number "20";
chr1	StringTie	exon	142082725	142082826	.	+	.	transcript_id "MSTRG.1113.2"; gene_id "MSTRG.1113"; exon_number "21";
chr1	StringTie	exon	142082980	142083055	.	+	.	transcript_id "MSTRG.1113.2"; gene_id "MSTRG.1113"; exon_number "22";
chr1	StringTie	exon	142083153	142083269	.	+	.	transcript_id "MSTRG.1113.2"; gene_id "MSTRG.1113"; exon_number "23";
chr1	StringTie	exon	142083581	142083955	.	+	.	transcript_id "MSTRG.1113.2"; gene_id "MSTRG.1113"; exon_number "24";
chr1	StringTie	transcript	142060955	142083955	.	+	.	transcript_id "MSTRG.1113.1"; gene_id "MSTRG.1113"; gene_name "Vps33b"; xloc "XLOC_000666"; cmp_ref "NM_022286"; class_code "j"; tss_id "TSS881";
chr1	StringTie	exon	142060955	142061361	.	+	.	transcript_id "MSTRG.1113.1"; gene_id "MSTRG.1113"; exon_number "1";
chr1	StringTie	exon	142065875	142065955	.	+	.	transcript_id "MSTRG.1113.1"; gene_id "MSTRG.1113"; exon_number "2";
chr1	StringTie	exon	142066407	142066468	.	+	.	transcript_id "MSTRG.1113.1"; gene_id "MSTRG.1113"; exon_number "3";
chr1	StringTie	exon	142068018	142068067	.	+	.	transcript_id "MSTRG.1113.1"; gene_id "MSTRG.1113"; exon_number "4";
chr1	StringTie	exon	142068374	142068441	.	+	.	transcript_id "MSTRG.1113.1"; gene_id "MSTRG.1113"; exon_number "5";
chr1	StringTie	exon	142072700	142072761	.	+	.	transcript_id "MSTRG.1113.1"; gene_id "MSTRG.1113"; exon_number "6";
chr1	StringTie	exon	142074684	142074778	.	+	.	transcript_id "MSTRG.1113.1"; gene_id "MSTRG.1113"; exon_number "7";
chr1	StringTie	exon	142075785	142075889	.	+	.	transcript_id "MSTRG.1113.1"; gene_id "MSTRG.1113"; exon_number "8";
chr1	StringTie	exon	142076493	142076589	.	+	.	transcript_id "MSTRG.1113.1"; gene_id "MSTRG.1113"; exon_number "9";
chr1	StringTie	exon	142076793	142076870	.	+	.	transcript_id "MSTRG.1113.1"; gene_id "MSTRG.1113"; exon_number "10";
chr1	StringTie	exon	142077055	142077128	.	+	.	transcript_id "MSTRG.1113.1"; gene_id "MSTRG.1113"; exon_number "11";
chr1	StringTie	exon	142077545	142077631	.	+	.	transcript_id "MSTRG.1113.1"; gene_id "MSTRG.1113"; exon_number "12";
chr1	StringTie	exon	142077775	142077865	.	+	.	transcript_id "MSTRG.1113.1"; gene_id "MSTRG.1113"; exon_number "13";
chr1	StringTie	exon	142078192	142078266	.	+	.	transcript_id "MSTRG.1113.1"; gene_id "MSTRG.1113"; exon_number "14";
chr1	StringTie	exon	142078481	142078545	.	+	.	transcript_id "MSTRG.1113.1"; gene_id "MSTRG.1113"; exon_number "15";
chr1	StringTie	exon	142078660	142078714	.	+	.	transcript_id "MSTRG.1113.1"; gene_id "MSTRG.1113"; exon_number "16";
chr1	StringTie	exon	142079558	142079604	.	+	.	transcript_id "MSTRG.1113.1"; gene_id "MSTRG.1113"; exon_number "17";
chr1	StringTie	exon	142080472	142080604	.	+	.	transcript_id "MSTRG.1113.1"; gene_id "MSTRG.1113"; exon_number "18";
chr1	StringTie	exon	142081118	142081191	.	+	.	transcript_id "MSTRG.1113.1"; gene_id "MSTRG.1113"; exon_number "19";
chr1	StringTie	exon	142082725	142082826	.	+	.	transcript_id "MSTRG.1113.1"; gene_id "MSTRG.1113"; exon_number "20";
chr1	StringTie	exon	142082980	142083055	.	+	.	transcript_id "MSTRG.1113.1"; gene_id "MSTRG.1113"; exon_number "21";
chr1	StringTie	exon	142083153	142083269	.	+	.	transcript_id "MSTRG.1113.1"; gene_id "MSTRG.1113"; exon_number "22";
chr1	StringTie	exon	142083581	142083955	.	+	.	transcript_id "MSTRG.1113.1"; gene_id "MSTRG.1113"; exon_number "23";
chr1	StringTie	transcript	142087208	142108746	.	+	.	transcript_id "NM_001107529"; gene_id "MSTRG.1114"; gene_name "Prc1"; xloc "XLOC_000667"; ref_gene_id "Prc1"; cmp_ref "NM_001107529"; class_code "="; tss_id "TSS882"; p_id "P527";
chr1	StringTie	exon	142087208	142087336	.	+	.	transcript_id "NM_001107529"; gene_id "MSTRG.1114"; exon_number "1";
chr1	StringTie	exon	142093412	142093544	.	+	.	transcript_id "NM_001107529"; gene_id "MSTRG.1114"; exon_number "2";
chr1	StringTie	exon	142093885	142094007	.	+	.	transcript_id "NM_001107529"; gene_id "MSTRG.1114"; exon_number "3";
chr1	StringTie	exon	142097263	142097496	.	+	.	transcript_id "NM_001107529"; gene_id "MSTRG.1114"; exon_number "4";
chr1	StringTie	exon	142097594	142097764	.	+	.	transcript_id "NM_001107529"; gene_id "MSTRG.1114"; exon_number "5";
chr1	StringTie	exon	142099056	142099205	.	+	.	transcript_id "NM_001107529"; gene_id "MSTRG.1114"; exon_number "6";
chr1	StringTie	exon	142099466	142099613	.	+	.	transcript_id "NM_001107529"; gene_id "MSTRG.1114"; exon_number "7";
chr1	StringTie	exon	142100423	142100559	.	+	.	transcript_id "NM_001107529"; gene_id "MSTRG.1114"; exon_number "8";
chr1	StringTie	exon	142102601	142102696	.	+	.	transcript_id "NM_001107529"; gene_id "MSTRG.1114"; exon_number "9";
chr1	StringTie	exon	142103916	142104062	.	+	.	transcript_id "NM_001107529"; gene_id "MSTRG.1114"; exon_number "10";
chr1	StringTie	exon	142104250	142104360	.	+	.	transcript_id "NM_001107529"; gene_id "MSTRG.1114"; exon_number "11";
chr1	StringTie	exon	142105017	142105127	.	+	.	transcript_id "NM_001107529"; gene_id "MSTRG.1114"; exon_number "12";
chr1	StringTie	exon	142105653	142105829	.	+	.	transcript_id "NM_001107529"; gene_id "MSTRG.1114"; exon_number "13";
chr1	StringTie	exon	142107686	142108746	.	+	.	transcript_id "NM_001107529"; gene_id "MSTRG.1114"; exon_number "14";
chr1	StringTie	transcript	142087208	142108746	.	+	.	transcript_id "MSTRG.1114.2"; gene_id "MSTRG.1114"; gene_name "Prc1"; xloc "XLOC_000667"; cmp_ref "NM_001107529"; class_code "j"; tss_id "TSS882";
chr1	StringTie	exon	142087208	142087336	.	+	.	transcript_id "MSTRG.1114.2"; gene_id "MSTRG.1114"; exon_number "1";
chr1	StringTie	exon	142093412	142093544	.	+	.	transcript_id "MSTRG.1114.2"; gene_id "MSTRG.1114"; exon_number "2";
chr1	StringTie	exon	142093885	142094007	.	+	.	transcript_id "MSTRG.1114.2"; gene_id "MSTRG.1114"; exon_number "3";
chr1	StringTie	exon	142097263	142097496	.	+	.	transcript_id "MSTRG.1114.2"; gene_id "MSTRG.1114"; exon_number "4";
chr1	StringTie	exon	142097594	142097764	.	+	.	transcript_id "MSTRG.1114.2"; gene_id "MSTRG.1114"; exon_number "5";
chr1	StringTie	exon	142099056	142099205	.	+	.	transcript_id "MSTRG.1114.2"; gene_id "MSTRG.1114"; exon_number "6";
chr1	StringTie	exon	142099466	142099613	.	+	.	transcript_id "MSTRG.1114.2"; gene_id "MSTRG.1114"; exon_number "7";
chr1	StringTie	exon	142100423	142100559	.	+	.	transcript_id "MSTRG.1114.2"; gene_id "MSTRG.1114"; exon_number "8";
chr1	StringTie	exon	142102601	142102696	.	+	.	transcript_id "MSTRG.1114.2"; gene_id "MSTRG.1114"; exon_number "9";
chr1	StringTie	exon	142103916	142104062	.	+	.	transcript_id "MSTRG.1114.2"; gene_id "MSTRG.1114"; exon_number "10";
chr1	StringTie	exon	142104250	142104360	.	+	.	transcript_id "MSTRG.1114.2"; gene_id "MSTRG.1114"; exon_number "11";
chr1	StringTie	exon	142105017	142105127	.	+	.	transcript_id "MSTRG.1114.2"; gene_id "MSTRG.1114"; exon_number "12";
chr1	StringTie	exon	142105653	142105829	.	+	.	transcript_id "MSTRG.1114.2"; gene_id "MSTRG.1114"; exon_number "13";
chr1	StringTie	exon	142106149	142106190	.	+	.	transcript_id "MSTRG.1114.2"; gene_id "MSTRG.1114"; exon_number "14";
chr1	StringTie	exon	142107686	142108746	.	+	.	transcript_id "MSTRG.1114.2"; gene_id "MSTRG.1114"; exon_number "15";
chr1	StringTie	transcript	142087208	142108746	.	+	.	transcript_id "MSTRG.1114.1"; gene_id "MSTRG.1114"; gene_name "Prc1"; xloc "XLOC_000667"; cmp_ref "NM_001107529"; class_code "j"; tss_id "TSS882";
chr1	StringTie	exon	142087208	142087336	.	+	.	transcript_id "MSTRG.1114.1"; gene_id "MSTRG.1114"; exon_number "1";
chr1	StringTie	exon	142093412	142093544	.	+	.	transcript_id "MSTRG.1114.1"; gene_id "MSTRG.1114"; exon_number "2";
chr1	StringTie	exon	142093885	142094007	.	+	.	transcript_id "MSTRG.1114.1"; gene_id "MSTRG.1114"; exon_number "3";
chr1	StringTie	exon	142097263	142097496	.	+	.	transcript_id "MSTRG.1114.1"; gene_id "MSTRG.1114"; exon_number "4";
chr1	StringTie	exon	142097594	142097764	.	+	.	transcript_id "MSTRG.1114.1"; gene_id "MSTRG.1114"; exon_number "5";
chr1	StringTie	exon	142099056	142099205	.	+	.	transcript_id "MSTRG.1114.1"; gene_id "MSTRG.1114"; exon_number "6";
chr1	StringTie	exon	142099466	142099613	.	+	.	transcript_id "MSTRG.1114.1"; gene_id "MSTRG.1114"; exon_number "7";
chr1	StringTie	exon	142100423	142100559	.	+	.	transcript_id "MSTRG.1114.1"; gene_id "MSTRG.1114"; exon_number "8";
chr1	StringTie	exon	142102601	142102696	.	+	.	transcript_id "MSTRG.1114.1"; gene_id "MSTRG.1114"; exon_number "9";
chr1	StringTie	exon	142103916	142104062	.	+	.	transcript_id "MSTRG.1114.1"; gene_id "MSTRG.1114"; exon_number "10";
chr1	StringTie	exon	142104250	142104360	.	+	.	transcript_id "MSTRG.1114.1"; gene_id "MSTRG.1114"; exon_number "11";
chr1	StringTie	exon	142105017	142105127	.	+	.	transcript_id "MSTRG.1114.1"; gene_id "MSTRG.1114"; exon_number "12";
chr1	StringTie	exon	142105653	142105752	.	+	.	transcript_id "MSTRG.1114.1"; gene_id "MSTRG.1114"; exon_number "13";
chr1	StringTie	exon	142107686	142108746	.	+	.	transcript_id "MSTRG.1114.1"; gene_id "MSTRG.1114"; exon_number "14";
chr1	StringTie	transcript	142136452	142138737	.	+	.	transcript_id "NM_001107528"; gene_id "MSTRG.1116"; gene_name "Hddc3"; xloc "XLOC_000668"; ref_gene_id "Hddc3"; cmp_ref "NM_001107528"; class_code "="; tss_id "TSS883"; p_id "P528";
chr1	StringTie	exon	142136452	142136582	.	+	.	transcript_id "NM_001107528"; gene_id "MSTRG.1116"; exon_number "1";
chr1	StringTie	exon	142136865	142136920	.	+	.	transcript_id "NM_001107528"; gene_id "MSTRG.1116"; exon_number "2";
chr1	StringTie	exon	142137036	142137276	.	+	.	transcript_id "NM_001107528"; gene_id "MSTRG.1116"; exon_number "3";
chr1	StringTie	exon	142137584	142138737	.	+	.	transcript_id "NM_001107528"; gene_id "MSTRG.1116"; exon_number "4";
chr1	StringTie	transcript	142136452	142138737	.	+	.	transcript_id "MSTRG.1116.1"; gene_id "MSTRG.1116"; gene_name "Hddc3"; xloc "XLOC_000668"; cmp_ref "NM_001107528"; class_code "j"; tss_id "TSS883";
chr1	StringTie	exon	142136452	142136720	.	+	.	transcript_id "MSTRG.1116.1"; gene_id "MSTRG.1116"; exon_number "1";
chr1	StringTie	exon	142136865	142136920	.	+	.	transcript_id "MSTRG.1116.1"; gene_id "MSTRG.1116"; exon_number "2";
chr1	StringTie	exon	142137036	142137276	.	+	.	transcript_id "MSTRG.1116.1"; gene_id "MSTRG.1116"; exon_number "3";
chr1	StringTie	exon	142137584	142138737	.	+	.	transcript_id "MSTRG.1116.1"; gene_id "MSTRG.1116"; exon_number "4";
chr1	StringTie	transcript	142679817	142695767	.	+	.	transcript_id "MSTRG.1125.1"; gene_id "MSTRG.1125"; xloc "XLOC_000669"; class_code "u"; tss_id "TSS884";
chr1	StringTie	exon	142679817	142679942	.	+	.	transcript_id "MSTRG.1125.1"; gene_id "MSTRG.1125"; exon_number "1";
chr1	StringTie	exon	142682098	142682602	.	+	.	transcript_id "MSTRG.1125.1"; gene_id "MSTRG.1125"; exon_number "2";
chr1	StringTie	exon	142693410	142695767	.	+	.	transcript_id "MSTRG.1125.1"; gene_id "MSTRG.1125"; exon_number "3";
chr1	StringTie	transcript	146659607	146707162	.	+	.	transcript_id "MSTRG.1158.1"; gene_id "MSTRG.1158"; xloc "XLOC_000686"; class_code "u"; tss_id "TSS907";
[truncated: 93,211 more rows]
