# Supplementary material for: Genome-wide RNA pol II initiation and pausing in neural progenitors of the rat
Source: BMC Genomics. 2019 Jun 11;20:477. doi: 10.1186/s12864-019-5829-4 (PMC6558777; doi:10.1186/s12864-019-5829-4)
Supplement: Supplementary file 5 — Regions of bidirectional transcription outside of known genes identified based on TSS-RNA. (TXT 211 kb) [file 12864_2019_5829_MOESM5_ESM.txt]

chr7	70899203	70907653
chr1	13546225	13549546
chr18	51887905	51891894
chr19	18303461	18305885
chr19	54694205	54697644
chr5	147069692	147074010
chr6	147092254	147096780
chr1	51405959	51410068
chr1	78694038	78696924
chr1	91987993	91990347
chr1	97947164	97949098
chr1	98046951	98048965
chr1	126764999	126767750
chr1	134953533	134955680
chr1	141308735	141311029
chr1	170606258	170609918
chr1	197236109	197238282
chr1	205831464	205835131
chr1	219086608	219090479
chr1	221789479	221792592
chr1	264077896	264081272
chr1	270268316	270269877
chr1	280641281	280644248
chr10	30975129	30979209
chr10	46671739	46673728
chr10	62511136	62512784
chr10	72448143	72450824
chr10	76022898	76025818
chr10	85766336	85769173
chr10	89384209	89386543
chr10	90185864	90189839
chr10	94866909	94870620
chr10	97630282	97633118
chr10	105748575	105752583
chr11	44186399	44188033
chr11	61673485	61675894
chr11	64287396	64291300
chr11	65733305	65737356
chr11	71361554	71366026
chr12	6967466	6970287
chr12	13692748	13695773
chr12	22177829	22181447
chr12	51404194	51405577
chr13	36147486	36150868
chr13	49095177	49099582
chr13	51043084	51046605
chr13	52603926	52606225
chr13	89403291	89405472
chr14	6975461	6979237
chr14	20043922	20047499
chr14	80253839	80256431
chr14	85413846	85416744
chr14	88698118	88702043
chr14	100013877	100015890
chr14	103178735	103180184
chr14	106869213	106874177
chr15	12832929	12836378
chr15	45576704	45580305
chr15	61465085	61468993
chr15	87954153	87955627
chr15	103902591	103906732
chr16	39391927	39395422
chr16	61000217	61003688
chr17	9986830	9989934
chr17	14128671	14129989
chr17	84820922	84823603
chr18	28543125	28546580
chr18	37244562	37246870
chr18	51532915	51535703
chr18	79768261	79769843
chr19	5146636	5148301
chr19	20089023	20091515
chr19	25900626	25904094
chr19	40959839	40961970
chr19	54093161	54095785
chr19	57378464	57381269
chr19	59760735	59763059
chr2	11874855	11878293
chr2	29333049	29335327
chr2	43794208	43796818
chr2	94228038	94230409
chr2	95260745	95262796
chr2	103114774	103118052
chr2	113908133	113911513
chr2	121640760	121642543
chr2	174977377	174979214
chr2	198319254	198321475
chr2	258966415	258968120
chr20	7582157	7584791
chr20	21711133	21714321
chr3	8964609	8966422
chr3	59205219	59209498
chr3	59238201	59239786
chr3	63129928	63133711
chr3	64023740	64026378
chr3	140992786	140994640
chr3	146572117	146574821
chr3	146642747	146646606
chr3	149957874	149963593
chr3	153587095	153589362
chr3	162094520	162097825
chr3	162552659	162554560
chr3	167028222	167030037
chr3	171320649	171324662
chr4	8602409	8605604
chr4	30512906	30514951
chr4	126643301	126646935
chr4	146068830	146071753
chr4	178482726	178484452
chr5	47477016	47478541
chr5	99715122	99718419
chr5	120186552	120188507
chr5	146913547	146917742
chr5	148174241	148176243
chr5	162846000	162847584
chr5	166060853	166062634
chr6	7196083	7200193
chr6	7599454	7603423
chr6	7783141	7785113
chr6	23344196	23347087
chr6	35310507	35314853
chr6	46847010	46848812
chr6	126520522	126524076
chr7	32845624	32848512
chr7	35885035	35887333
chr7	37349290	37351474
chr7	118278478	118280489
chr8	22792518	22793623
chr8	28341567	28343463
chr8	63230004	63232445
chr8	66803661	66806298
chr8	66829013	66832000
chr8	70078976	70081368
chr8	70243383	70246033
chr8	108025726	108029279
chr8	110673678	110675072
chr8	111216861	111220055
chr9	17608733	17612906
chr9	25417887	25420355
chr9	64770079	64773950
chr9	68213856	68216429
chrX	43682778	43684009
chr10	86698645	86702526
chr12	44010588	44012993
chr12	46913210	46916286
chr14	84998384	85001487
chr15	12454766	12460449
chr2	195859205	195862066
chr3	11180663	11184936
chr3	58255707	58258052
chr4	160007606	160016776
chr5	126832822	126835642
chr5	172910311	172914988
chr8	46200480	46202840
chr1	46869423	46875589
chr17	54857029	54863596
chr18	77779728	77782261
chr9	105485907	105491489
chr1	174429	175353
chr1	2185498	2186372
chr1	2216686	2217609
chr1	2291356	2292736
chr1	2810013	2810891
chr1	3634322	3635169
chr1	5114401	5115442
chr1	6802522	6803439
chr1	7241521	7242318
chr1	8225596	8226277
chr1	8229292	8230062
chr1	8519727	8520734
chr1	8750836	8751597
chr1	11675109	11675547
chr1	12430985	12431549
chr1	12593284	12594073
chr1	12627009	12627800
chr1	12730900	12731406
chr1	13515356	13516757
chr1	13520130	13520957
chr1	13638864	13640033
chr1	14040232	14041238
chr1	14525015	14526114
chr1	14537783	14538375
chr1	15518759	15519530
chr1	15676775	15677615
chr1	15967637	15968490
chr1	16149318	16150017
chr1	16154616	16155129
chr1	16471989	16472867
chr1	17538971	17539781
chr1	17989629	17990466
chr1	20668173	20669308
chr1	21067295	21068209
chr1	21129043	21129648
chr1	21235503	21236139
chr1	21315796	21316539
chr1	21517265	21518022
chr1	21678901	21679427
chr1	21789332	21790143
chr1	22937865	22938702
chr1	24079693	24080428
chr1	24258134	24258904
chr1	28255375	28256043
chr1	28735929	28736837
chr1	28903863	28904897
chr1	28936768	28937327
chr1	29215222	29216016
chr1	30856509	30857342
chr1	31201140	31201834
chr1	31657487	31658434
chr1	32462819	32463746
chr1	32843777	32844957
chr1	34084141	34085446
chr1	34430405	34431212
chr1	34740820	34741658
chr1	34749411	34750721
chr1	35047084	35048245
chr1	35248572	35249487
chr1	36714007	36714834
chr1	36749675	36750764
chr1	36931518	36932460
chr1	38009015	38009850
chr1	38542985	38543836
chr1	39881887	39882837
chr1	40445581	40446298
chr1	40662568	40663598
chr1	41762986	41763895
chr1	41859954	41860825
chr1	42086240	42086967
chr1	43875964	43876735
chr1	44195201	44195647
chr1	45403193	45404069
chr1	45761983	45762566
chr1	45800009	45800979
chr1	46031477	46032167
chr1	46080358	46081133
chr1	46136790	46137484
chr1	46390412	46391473
chr1	46747190	46747768
chr1	46912940	46913858
chr1	47003828	47004672
chr1	47259810	47260579
chr1	47374507	47375493
chr1	49142283	49143412
chr1	50161176	50162244
chr1	50165832	50166691
chr1	50451696	50452603
chr1	51101035	51101811
chr1	51161706	51162982
chr1	51374842	51375796
chr1	51382222	51383928
chr1	51442471	51443463
chr1	51467950	51468869
chr1	51563456	51564823
chr1	51599010	51600378
chr1	51700688	51702176
chr1	51859618	51860063
chr1	51870972	51871969
chr1	52315582	52316081
chr1	52462409	52463270
chr1	52696299	52697184
chr1	52806688	52807600
chr1	52981489	52982456
chr1	53217418	53220344
chr1	53260330	53261237
chr1	53937090	53937877
chr1	54005489	54006342
chr1	54013146	54013736
chr1	54441216	54442264
chr1	57098229	57098918
chr1	57138641	57139164
chr1	57399759	57400453
chr1	58014476	58015698
chr1	59437613	59438601
chr1	59483138	59484116
chr1	59714537	59715426
chr1	60105608	60106190
chr1	61336057	61336815
chr1	61382895	61383633
chr1	61402822	61403646
chr1	61519428	61520348
chr1	61698871	61699773
chr1	61762835	61763721
chr1	62267222	62268064
chr1	62361645	62362551
chr1	63803771	63804653
chr1	65617466	65618411
chr1	65637191	65638110
chr1	65674443	65675001
chr1	65881182	65881968
chr1	70036079	70036860
chr1	71415590	71416506
chr1	72894758	72895658
chr1	72928627	72929406
chr1	73246277	73247214
chr1	73747422	73749232
chr1	75331345	75331851
chr1	77859978	77860679
chr1	78249165	78250096
chr1	78688949	78689739
chr1	79762091	79762811
chr1	79848436	79849240
chr1	79854791	79856127
chr1	79919464	79920085
chr1	80038463	80039557
chr1	80231596	80232513
chr1	80244903	80245563
chr1	80331307	80332135
chr1	80382570	80383010
chr1	80585997	80586595
chr1	80845823	80846549
chr1	81120522	81121449
chr1	81172526	81173232
chr1	81492285	81493106
chr1	81911262	81911880
chr1	82254541	82255462
chr1	82354220	82354998
chr1	82378998	82379898
chr1	82594684	82595599
chr1	84123046	84123744
chr1	84296363	84297318
chr1	84312641	84313156
chr1	84339090	84340474
chr1	84400435	84401389
chr1	84526018	84526556
chr1	84566052	84568559
chr1	84636077	84636935
chr1	84676182	84677034
chr1	84739094	84739861
chr1	84898978	84899751
chr1	84958799	84959639
chr1	85291111	85292023
chr1	85470381	85471178
chr1	85678649	85679380
chr1	86914233	86915190
chr1	86963166	86963883
chr1	86967330	86968327
chr1	86987738	86988717
chr1	87048319	87048898
chr1	87409997	87411065
chr1	87467546	87468416
chr1	87558641	87559129
chr1	87664150	87664890
chr1	87957133	87958000
chr1	88580656	88581403
chr1	88631261	88631743
chr1	89532929	89533403
chr1	89585259	89586132
chr1	89649251	89650126
chr1	90175680	90176530
chr1	90498071	90498814
chr1	90994717	90995317
chr1	91277526	91278117
chr1	91326171	91326961
chr1	91558193	91559070
chr1	91887729	91888567
chr1	92005284	92005796
chr1	93736040	93736801
chr1	94445153	94445696
chr1	94460159	94460968
chr1	94787968	94788803
chr1	94847363	94847885
chr1	94871148	94871877
chr1	94880139	94880938
chr1	98168412	98168873
chr1	100413047	100413663
chr1	100819769	100820866
chr1	100964293	100964758
chr1	101202481	101202998
chr1	101328674	101329718
chr1	101571435	101572125
chr1	101625703	101626500
chr1	101659406	101660037
chr1	101852047	101852990
chr1	101898972	101899938
chr1	102109202	102110187
chr1	102440498	102440932
chr1	102564066	102564916
chr1	102625562	102626302
chr1	103014089	103014857
chr1	103021193	103022146
chr1	103128366	103129225
chr1	103385946	103386943
chr1	104221854	104222607
chr1	104227257	104228067
chr1	104281601	104282532
chr1	104450185	104450930
chr1	104521066	104521949
chr1	104828158	104828875
chr1	104878827	104879549
chr1	105341836	105342780
chr1	107231432	107232304
chr1	112600547	112601279
chr1	115715834	115716790
chr1	116196529	116197325
chr1	118562822	118563579
chr1	119172215	119173012
chr1	119571758	119572606
chr1	119696256	119697218
chr1	119833680	119834547
chr1	121160061	121161100
chr1	122880872	122881731
chr1	122929134	122930575
chr1	123047069	123047800
chr1	124311271	124312147
chr1	124815862	124816878
chr1	124832062	124832980
chr1	124838785	124839693
chr1	124989213	124992254
chr1	125046396	125046861
chr1	125133965	125134686
chr1	125188111	125189076
chr1	125196891	125197719
chr1	125288116	125289007
chr1	125470495	125471429
chr1	125480860	125481552
chr1	125523755	125524686
chr1	125573259	125574355
chr1	125632379	125633440
chr1	125655099	125655931
chr1	125905435	125906366
chr1	126272239	126272773
chr1	126277306	126278082
chr1	126328064	126328885
chr1	126390420	126391259
chr1	126757629	126758484
chr1	126846911	126847763
chr1	127116555	127117296
chr1	127128746	127129211
chr1	127200231	127201638
chr1	127354587	127355281
chr1	127361954	127362745
chr1	127900566	127901399
chr1	128033046	128033940
chr1	128417747	128418468
chr1	128646759	128648014
chr1	128658863	128660406
chr1	128788927	128789830
chr1	129060337	129061221
chr1	129079443	129080342
chr1	129177191	129178133
chr1	129203185	129204128
chr1	129779656	129780733
chr1	130633829	130634381
chr1	131096093	131096649
chr1	131425704	131426473
chr1	131720328	131721058
chr1	131942914	131944220
chr1	132054524	132055133
chr1	132877671	132878256
chr1	133873537	133874467
chr1	134431768	134432575
chr1	134468896	134469568
chr1	134494508	134495431
chr1	134509726	134511002
chr1	134517670	134518925
chr1	134522159	134523088
chr1	134668439	134669235
chr1	134866802	134867777
chr1	134887728	134888799
chr1	134926468	134926939
chr1	135016396	135017278
chr1	137352621	137355325
chr1	137426874	137427436
chr1	137433642	137434548
chr1	138721337	138722175
chr1	139888844	139889893
chr1	140407523	140408464
chr1	140913269	140913957
chr1	141249156	141250411
chr1	141267753	141268661
chr1	141273427	141274508
chr1	141391133	141392161
chr1	141459052	141459756
chr1	141595251	141596050
chr1	141797417	141798221
chr1	141917676	141918310
chr1	141944039	141944894
chr1	141973166	141973703
chr1	141979605	141980594
chr1	142117489	142118196
chr1	142601358	142602540
chr1	142653501	142654284
chr1	143161984	143162766
chr1	143353625	143354443
chr1	143625332	143625992
chr1	143675431	143676113
chr1	145581834	145582703
chr1	145686293	145687269
chr1	145956543	145957275
chr1	146909515	146909996
chr1	150410087	150410860
chr1	151405720	151406538
chr1	151571414	151572573
chr1	151847925	151848502
chr1	152551229	152552333
chr1	153998935	153999895
chr1	154065732	154066426
chr1	157030752	157031594
chr1	157572739	157573688
chr1	157614497	157615613
chr1	157749259	157750114
chr1	157830993	157831856
chr1	157903815	157904715
chr1	157930323	157931257
chr1	161694877	161695638
chr1	162053911	162054815
chr1	162213131	162214091
chr1	162326203	162327189
chr1	162356581	162357724
chr1	162397216	162398142
chr1	162412386	162413394
chr1	162489200	162490209
chr1	162509360	162510313
chr1	162730849	162731483
chr1	162782405	162783232
chr1	163310890	163312390
chr1	163358513	163359468
chr1	163554790	163555618
chr1	164180170	164180958
chr1	164275954	164276704
chr1	164315256	164316073
chr1	164629834	164630675
chr1	164959241	164960345
chr1	165471145	165472017
chr1	165559703	165560651
chr1	165571024	165571734
chr1	165580950	165581758
chr1	165596017	165596729
chr1	165612977	165613937
chr1	165675018	165675964
chr1	165762748	165763550
chr1	165937079	165937950
chr1	165951107	165951974
chr1	166048900	166049682
chr1	166207748	166208481
chr1	166339105	166339992
chr1	166408002	166408801
chr1	166422034	166422866
chr1	167320432	167321154
chr1	167627127	167627874
chr1	170410548	170411233
chr1	170619558	170620498
chr1	170628647	170629206
chr1	171888773	171889569
chr1	171913787	171914580
chr1	173569895	173571022
chr1	173731009	173731923
chr1	174074792	174075692
chr1	174209885	174210771
chr1	174452763	174453598
chr1	174494949	174495523
chr1	174936808	174938095
chr1	175455504	175455958
chr1	175533535	175534446
chr1	175596813	175597704
chr1	175604140	175605056
chr1	175977448	175977978
chr1	175998899	175999610
chr1	176125160	176126090
chr1	176258454	176259234
chr1	176819215	176820082
chr1	176958526	176959395
chr1	176992525	176993478
chr1	177148633	177149549
chr1	177157792	177158595
chr1	177271605	177272313
chr1	177291076	177291892
chr1	177320160	177321016
chr1	177353983	177354656
chr1	177438703	177439258
chr1	177481902	177482864
chr1	177647668	177648525
chr1	177652799	177654682
chr1	177691534	177692171
chr1	177834598	177835814
chr1	177866306	177867420
chr1	177871106	177872095
chr1	177879834	177880658
chr1	177970266	177971193
chr1	177975976	177976709
chr1	178610690	178611594
chr1	184674921	184675918
chr1	184892498	184893524
chr1	185099389	185100490
chr1	185114813	185115651
chr1	185260589	185261323
chr1	185383510	185384489
chr1	185397099	185397996
chr1	185862674	185863250
chr1	185950054	185950896
chr1	186146811	186147594
chr1	186999546	187000515
chr1	187059833	187061204
chr1	188254593	188255228
chr1	188682787	188683957
chr1	188693507	188694520
chr1	189919573	189921364
chr1	189950632	189951569
chr1	190772977	190773823
chr1	190995246	190996172
chr1	191511745	191512506
chr1	192108939	192109740
chr1	192359941	192360729
chr1	192425902	192427154
chr1	192535905	192536586
chr1	193039934	193041439
chr1	193051350	193052320
chr1	193061232	193062043
chr1	193169583	193170429
chr1	193459318	193460170
chr1	195683129	195683985
chr1	196867022	196867996
chr1	197069078	197070099
chr1	197262099	197263291
chr1	197416217	197417052
chr1	197794564	197795521
chr1	197941467	197941906
chr1	198243535	198244291
chr1	198540841	198541716
chr1	198680247	198681132
chr1	198762491	198763268
chr1	198838849	198839657
chr1	199083193	199083993
chr1	199223937	199224815
chr1	199669417	199670262
chr1	200005609	200006532
chr1	200644690	200645399
chr1	201241216	201242037
chr1	201246384	201247131
chr1	201278040	201278968
chr1	201511421	201512065
chr1	201527543	201528193
chr1	202955607	202956492
chr1	202978861	202979778
chr1	203098116	203098937
chr1	203561717	203562603
chr1	204244069	204244779
chr1	204254142	204255010
chr1	204638927	204639754
chr1	204823419	204824209
chr1	204937614	204938534
chr1	205047212	205047776
chr1	205102873	205103366
chr1	205125645	205126924
chr1	205338057	205339286
chr1	205345410	205346398
chr1	205825315	205826127
chr1	206087475	206088356
chr1	206167864	206168842
chr1	208032942	208033824
chr1	208356377	208357306
chr1	208525968	208526903
chr1	211037139	211038259
chr1	211413218	211414014
chr1	211660305	211661191
chr1	211705476	211706119
chr1	211819777	211820747
chr1	212021936	212022716
chr1	212090892	212091803
chr1	212099491	212100395
chr1	212120231	212121207
chr1	212185718	212186691
chr1	212242543	212243406
chr1	212525722	212526466
chr1	212540563	212541458
chr1	212594449	212595228
chr1	213657735	213658267
chr1	213856252	213857187
chr1	213933315	213934286
chr1	215597133	215598164
chr1	215649044	215650322
chr1	215677720	215678403
chr1	216385196	216386143
chr1	216640695	216641485
chr1	216894083	216894961
chr1	217210326	217211014
chr1	217279291	217280161
chr1	217377593	217378430
chr1	217736921	217737695
chr1	217819144	217820253
chr1	218196200	218197075
chr1	218274703	218275499
chr1	218980639	218981177
chr1	219126991	219127674
chr1	219418071	219418984
chr1	219424197	219424994
chr1	219507918	219508848
chr1	219950826	219951486
chr1	220676909	220677749
chr1	220811163	220812560
chr1	221003803	221004572
chr1	221049372	221050180
chr1	221071002	221071865
chr1	221167405	221168333
chr1	221173498	221174394
chr1	221334000	221334760
chr1	221440126	221440657
chr1	221486155	221487109
chr1	221820018	221820767
chr1	221871657	221872448
chr1	221923057	221924077
chr1	222087959	222088831
chr1	222206787	222207592
chr1	222367344	222368210
chr1	222525881	222526913
chr1	222668317	222669228
chr1	224860668	224861537
chr1	224901351	224902435
chr1	225218595	225219076
chr1	225268157	225269004
chr1	225357767	225358719
chr1	225582947	225583695
chr1	225994492	225995452
chr1	226066314	226067137
chr1	226200540	226201451
chr1	226322859	226323604
chr1	226749664	226750287
chr1	226825400	226826329
chr1	229594819	229595535
chr1	232068359	232068968
chr1	232694625	232695345
chr1	232750583	232751303
chr1	233273379	233274159
chr1	234105907	234106814
chr1	234403213	234404002
chr1	234434610	234435745
chr1	234473565	234474665
chr1	236946805	236947693
chr1	237924718	237925555
chr1	238042055	238042802
chr1	238842341	238843330
chr1	238898369	238899416
chr1	239323470	239324376
chr1	239330159	239333176
chr1	239349424	239350208
chr1	239397458	239398361
chr1	239497938	239498893
chr1	239980084	239980629
chr1	240110796	240111672
chr1	240687624	240688487
chr1	240708343	240709269
chr1	240831595	240832386
chr1	241769427	241770399
chr1	241822159	241822787
chr1	241992106	241992577
chr1	241996355	241997361
chr1	242024106	242025136
chr1	242129092	242130087
chr1	242187882	242188622
chr1	243200147	243201418
chr1	243350966	243351782
chr1	243370901	243371647
chr1	243402886	243403846
chr1	244730178	244730973
chr1	244753359	244754519
chr1	244846027	244846881
chr1	245441356	245442119
chr1	245482261	245484561
chr1	245664521	245665409
chr1	246197688	246198743
chr1	246286329	246287167
chr1	246501671	246502400
chr1	247227381	247228440
chr1	247414231	247414868
chr1	247519454	247520268
chr1	248314625	248315461
chr1	249298164	249298846
chr1	249597736	249598693
chr1	250773700	250774458
chr1	251108750	251109800
chr1	251919775	251920653
chr1	252490941	252491629
chr1	252509147	252509859
chr1	252563224	252564060
chr1	252582615	252583251
chr1	252959072	252959842
chr1	254749086	254749910
chr1	254767072	254767820
chr1	254864046	254864954
chr1	255004505	255005333
chr1	255162432	255163671
chr1	255291086	255291945
chr1	255318486	255319159
chr1	255336311	255337479
chr1	255362965	255364002
chr1	255535248	255536075
chr1	255544101	255544803
chr1	255547818	255548790
chr1	255563826	255564607
chr1	255812450	255813372
chr1	256072080	256072849
chr1	256712806	256713622
chr1	259451545	259452329
chr1	259457102	259458798
chr1	259469179	259470072
chr1	260135524	260136373
chr1	260907365	260908644
chr1	260949569	260950470
chr1	260986592	260987710
chr1	261558657	261559576
chr1	262923532	262924568
chr1	264008434	264009493
chr1	264028801	264029688
chr1	264049486	264050607
chr1	264266483	264267297
chr1	264629689	264630913
chr1	264806783	264807811
chr1	265053884	265054366
chr1	265069340	265070153
chr1	265278104	265278642
chr1	265505665	265506381
chr1	266065156	266066068
chr1	266096859	266097640
chr1	266229885	266230894
chr1	266237332	266238260
chr1	266278395	266279441
chr1	266284312	266285630
chr1	266679365	266680101
chr1	266742710	266743480
chr1	267059530	267060296
chr1	267133453	267134364
chr1	267245586	267246346
chr1	267343269	267343718
chr1	269103160	269103687
chr1	270210527	270211776
chr1	270229016	270229949
chr1	273807781	273808589
chr1	273907631	273908626
chr1	274045643	274046375
chr1	274148918	274149732
chr1	274282303	274283058
chr1	274571622	274572349
chr1	274892865	274893620
chr1	275877754	275878600
chr1	275920957	275921860
chr1	276042820	276043751
chr1	276544364	276545164
chr1	276819165	276820495
chr1	276850156	276851113
chr1	276863457	276864505
chr1	276905578	276906315
chr1	277190638	277191494
chr1	277474979	277475933
chr1	277838184	277838992
chr1	278022313	278022980
chr1	278064142	278064923
chr1	278486351	278486865
chr1	278733314	278734188
chr1	280565323	280565999
chr1	282512737	282513479
chr10	1150935	1151822
chr10	1245224	1246149
chr10	1549830	1550524
chr10	2037561	2038414
chr10	2246088	2247882
chr10	2270859	2271741
chr10	3953584	3955701
chr10	4589600	4590410
chr10	4621956	4622935
chr10	4699460	4700865
chr10	4704446	4705353
chr10	4897966	4898575
chr10	5121017	5121935
chr10	6753636	6754184
chr10	7143492	7144536
chr10	7751535	7752120
chr10	10788755	10789549
chr10	10906629	10907463
chr10	11181565	11182569
chr10	11288661	11289488
chr10	11391270	11392046
chr10	11589870	11590786
chr10	11895211	11895938
chr10	11922148	11922934
chr10	12878918	12879768
chr10	12921752	12922620
chr10	12965882	12966770
chr10	13223787	13224660
chr10	13524102	13524779
chr10	13860287	13861186
chr10	14867246	14868020
chr10	14898065	14898904
chr10	14989344	14990269
chr10	15033211	15034151
chr10	15050395	15051200
chr10	15175948	15176765
chr10	15227890	15228771
chr10	15657814	15658795
chr10	15793463	15793918
chr10	15800559	15801492
chr10	15806520	15807769
chr10	15907324	15908290
chr10	16175005	16175844
chr10	16218687	16220163
chr10	16235926	16236729
chr10	16757953	16758801
chr10	16833773	16834657
chr10	16916849	16917668
chr10	17157121	17157928
chr10	17192635	17193447
chr10	17248918	17250195
chr10	20547051	20547916
chr10	20680246	20681213
chr10	20688764	20689608
chr10	20809849	20810805
chr10	21529719	21530373
chr10	22086380	22086825
chr10	22335883	22336672
chr10	25972856	25973865
chr10	26804201	26805165
chr10	29143014	29143856
chr10	29170591	29171385
chr10	29267522	29268322
chr10	30803532	30804375
chr10	30952846	30953580
chr10	31159143	31160099
chr10	31299136	31300124
chr10	31321943	31322719
chr10	33496889	33497818
chr10	34524712	34525183
chr10	34546925	34547717
chr10	35185352	35186273
chr10	35247501	35248290
chr10	35303832	35304656
chr10	35508523	35509081
chr10	35859496	35860261
chr10	36406342	36407128
chr10	37209611	37210391
chr10	37259010	37259825
chr10	38850546	38851240
chr10	39103505	39104051
chr10	39192748	39193290
chr10	39200915	39201905
chr10	39446444	39447185
chr10	39490999	39491794
chr10	39654993	39655433
chr10	39708084	39708720
chr10	40076655	40077524
chr10	40151905	40152773
chr10	40296048	40296876
chr10	40365923	40366800
chr10	40702272	40703209
chr10	40772591	40773488
chr10	41661870	41662812
chr10	42162640	42163578
chr10	42403149	42404076
chr10	42731744	42732472
chr10	42969682	42970473
chr10	43383086	43383842
chr10	43645196	43645863
chr10	43740673	43741211
chr10	45745126	45745962
chr10	45984329	45985295
chr10	46068436	46069732
chr10	46089868	46090897
chr10	46116441	46117332
chr10	46411377	46412597
chr10	46486308	46487261
chr10	46547879	46548530
chr10	46619882	46621148
chr10	46627664	46628406
chr10	46657285	46658122
chr10	46665947	46666946
chr10	46682517	46683526
chr10	46875453	46876309
chr10	47051971	47052804
chr10	47482901	47483875
chr10	47690138	47691172
chr10	47806939	47808030
chr10	48365124	48365871
chr10	48408071	48408513
chr10	48580205	48581046
chr10	48938533	48939443
chr10	48992461	48995793
chr10	49252503	49253081
chr10	49379851	49380632
chr10	49408429	49409273
chr10	49542147	49542774
chr10	50378026	50378886
chr10	50394686	50395551
chr10	50654423	50655426
chr10	52301605	52302373
chr10	52842477	52845222
chr10	54073121	54074052
chr10	54081013	54081809
chr10	54149362	54150264
chr10	54263554	54264347
chr10	54574497	54575452
chr10	54664228	54664977
chr10	54763685	54764792
chr10	54980896	54981722
chr10	55203010	55203819
chr10	55453881	55454694
chr10	55510925	55511569
chr10	55681086	55682250
chr10	55932773	55933690
chr10	56131863	56132613
chr10	56154479	56155110
chr10	56160062	56160870
chr10	56198499	56199533
chr10	56391228	56392118
chr10	56679901	56680782
chr10	57195779	57196728
chr10	57365241	57365994
chr10	57456437	57457567
chr10	57466893	57467618
chr10	58023022	58023949
chr10	58345896	58347306
chr10	58721805	58722549
chr10	58845105	58846040
chr10	59014814	59015550
chr10	59596819	59597759
chr10	59697832	59698639
chr10	59897341	59898457
chr10	61334440	61335129
chr10	61636896	61637847
chr10	61692724	61693541
chr10	61721280	61722156
chr10	61855731	61856594
chr10	62111946	62112374
chr10	62263520	62264392
chr10	62505828	62506326
chr10	62533929	62534661
chr10	62771924	62772766
chr10	63264270	63265216
chr10	63374622	63375153
chr10	63523510	63525107
chr10	63551761	63552322
chr10	63667937	63668751
chr10	64442430	64443236
chr10	64577575	64578419
chr10	64585422	64586029
chr10	64642388	64642853
chr10	64957597	64958317
chr10	64993741	64994608
chr10	65042512	65043213
chr10	65281336	65281968
chr10	65411401	65412380
chr10	66059664	66060530
chr10	66535319	66536073
chr10	66803021	66805332
chr10	66829726	66830493
chr10	67297288	67297798
chr10	67426602	67427460
chr10	67664936	67665689
chr10	67709737	67710684
chr10	67889249	67890185
chr10	67957875	67958680
chr10	68001525	68001987
chr10	68333366	68334219
chr10	69924573	69925124
chr10	70196490	70197249
chr10	70488905	70490125
chr10	70509252	70510093
chr10	70603325	70604713
chr10	70609876	70610817
chr10	70747850	70748698
chr10	71368665	71369403
chr10	71502740	71503663
chr10	71616398	71617116
chr10	72235561	72236442
chr10	72950800	72951764
chr10	73292830	73293570
chr10	73370072	73372377
chr10	73806871	73807887
chr10	73841739	73842632
chr10	74155099	74155848
chr10	74564812	74565561
chr10	74777542	74778781
chr10	75292645	75293215
chr10	75383947	75384832
chr10	75398088	75398754
chr10	75444661	75445403
chr10	75451709	75452608
chr10	75464491	75464984
chr10	75472687	75473523
chr10	75499444	75500423
chr10	75690751	75691795
chr10	75742526	75743206
chr10	75770571	75771432
chr10	75797739	75798922
chr10	75960575	75961516
chr10	76140174	76140876
chr10	76176601	76177477
chr10	76183719	76184583
chr10	76892038	76892588
chr10	77334587	77335385
chr10	77347143	77348215
chr10	77448801	77449718
chr10	77636220	77637053
chr10	77662816	77663986
chr10	77939465	77940397
chr10	78073095	78073812
chr10	78310854	78311983
chr10	80567756	80568577
chr10	81761650	81762455
chr10	81845602	81846457
chr10	81936020	81936846
chr10	81945411	81946295
chr10	82148870	82149662
chr10	82221864	82222687
chr10	82681727	82682525
chr10	82690217	82690847
chr10	83208753	83209713
chr10	83671205	83672156
chr10	83807977	83808647
chr10	83954208	83954859
chr10	84693044	84693929
chr10	84732320	84733282
chr10	84775448	84776752
chr10	84914738	84916189
chr10	85176519	85180227
chr10	85251943	85252792
chr10	85284065	85284822
chr10	85289985	85290780
chr10	85466341	85467157
chr10	85829205	85830106
chr10	86412843	86413672
chr10	86775928	86776758
chr10	86841773	86842738
chr10	87239498	87240364
chr10	87296893	87297676
chr10	87978124	87979250
chr10	88218975	88219860
chr10	88801012	88801725
chr10	88883795	88884650
chr10	88887998	88888883
chr10	88921695	88925034
chr10	88964675	88965495
chr10	88971197	88972045
chr10	89056479	89057097
chr10	89062084	89062866
chr10	89102278	89103200
chr10	89139535	89140287
chr10	89297430	89298353
chr10	89338495	89339391
chr10	89569679	89570910
chr10	89608212	89609162
chr10	89687472	89688309
chr10	90024150	90024956
chr10	90175780	90176865
chr10	90284667	90285372
chr10	90295104	90295609
chr10	90411819	90412672
chr10	91091950	91092380
chr10	91098475	91099290
chr10	91104475	91105104
chr10	91147190	91147991
chr10	91226384	91226884
chr10	91399695	91400224
chr10	91540000	91540918
chr10	91690448	91691112
chr10	91866618	91867244
chr10	91897121	91898014
chr10	93537550	93538615
chr10	94329015	94330002
chr10	94681558	94682471
chr10	95225261	95226149
chr10	95696839	95697641
chr10	95894434	95894972
chr10	95983498	95984452
chr10	96000853	96001810
chr10	96152147	96152943
chr10	96247102	96247873
chr10	96272596	96273327
chr10	96327778	96328960
chr10	96379237	96380064
chr10	96393903	96394741
chr10	96406548	96407411
chr10	97065055	97066247
chr10	97219091	97220042
chr10	97247392	97248475
chr10	97352082	97352630
chr10	97626161	97626808
chr10	97722509	97723276
chr10	97767792	97769202
chr10	97779677	97781249
chr10	98479614	98480318
chr10	99431704	99432556
chr10	100101755	100102751
chr10	100266753	100267510
chr10	100647216	100648329
chr10	100683581	100684756
chr10	101319113	101320090
chr10	101325309	101326333
chr10	101439663	101440744
chr10	101528206	101529356
chr10	101556917	101557737
chr10	101566081	101566927
chr10	101729992	101731175
chr10	101956934	101957713
chr10	102070483	102071504
chr10	102227737	102228612
chr10	102308856	102309644
chr10	102314220	102315401
chr10	102496304	102497602
chr10	102505005	102507203
chr10	102548687	102549616
chr10	102859649	102860337
chr10	102966652	102968201
chr10	102974187	102974948
chr10	103836509	103837415
chr10	103910884	103911805
chr10	103926877	103927606
chr10	103964521	103965400
chr10	103987786	103988483
chr10	104047526	104048285
chr10	104253091	104253987
chr10	104499868	104500952
chr10	104556222	104557134
chr10	104650578	104651598
chr10	104718184	104718990
chr10	105296923	105297681
chr10	105336137	105336876
chr10	105377325	105378105
chr10	105468032	105468887
chr10	105481454	105482374
chr10	105906432	105907402
chr10	106291942	106292522
chr10	106317640	106318544
chr10	106471304	106472672
chr10	106535616	106536532
chr10	106834642	106835476
chr10	106970955	106971914
chr10	107229931	107231426
chr10	107235190	107236036
chr10	107244789	107245681
chr10	107358835	107359724
chr10	108155871	108156677
chr10	108188559	108189664
chr10	108478659	108479470
chr10	108516919	108517778
chr10	109217089	109217926
chr10	109229352	109230087
chr10	109367692	109368383
chr10	109402155	109402924
chr10	109505339	109506199
chr10	109686501	109687129
chr10	109875543	109876312
chr10	109903713	109904532
chr10	110015781	110016852
chr10	110110088	110110856
chr10	110201893	110202658
chr10	110626570	110627380
chr10	110873237	110874049
chr10	111102491	111103296
chr10	111124079	111124941
chr10	112523194	112523944
chr10	112582795	112583634
chr10	112598285	112599155
chr11	729151	730138
chr11	1937774	1938568
chr11	6197856	6198762
chr11	7641843	7642682
chr11	9416479	9417295
chr11	9683197	9684041
chr11	10010114	10010848
chr11	10053437	10056870
chr11	13092454	13093208
chr11	15721332	15723480
chr11	15835301	15836180
chr11	15847699	15848495
chr11	15984057	15984991
chr11	16047995	16048702
chr11	16139728	16140913
chr11	16253884	16254801
chr11	16322071	16322667
chr11	16450604	16452333
chr11	16761708	16762415
chr11	17129935	17130666
chr11	20307906	20308994
chr11	25442425	25443339
chr11	25524774	25525844
chr11	29731451	29732231
chr11	30069599	30070044
chr11	30101343	30102206
chr11	30164554	30165087
chr11	30219614	30221102
chr11	30281362	30282215
chr11	30348090	30348841
chr11	30874322	30875248
chr11	31421781	31422707
chr11	31527608	31528037
chr11	31625720	31626485
chr11	31931540	31932278
chr11	31996561	31997539
chr11	32121866	32122824
chr11	32210641	32211491
chr11	33924852	33925813
chr11	34521152	34522324
chr11	34526094	34526731
chr11	34535987	34536947
chr11	34542782	34543418
chr11	34738032	34739448
chr11	34988926	34989766
chr11	35077172	35078211
chr11	36430146	36431281
chr11	36512883	36513478
chr11	37733695	37734632
chr11	38055274	38056078
chr11	38350633	38351389
chr11	39531238	39532096
chr11	42895318	42896020
chr11	44176641	44177324
chr11	45078744	45079429
chr11	45261420	45262274
chr11	47055243	47056207
chr11	47206308	47207523
chr11	47260054	47260894
chr11	50802875	50803656
chr11	51165327	51166140
chr11	51179603	51180480
chr11	51738742	51739711
chr11	52497317	52498283
chr11	52791413	52792169
chr11	53051937	53052538
chr11	53676108	53676891
chr11	58466237	58467154
chr11	58657832	58658738
chr11	58697553	58698406
chr11	58786641	58787472
chr11	59422495	59423454
chr11	60702826	60703611
chr11	61014750	61015997
chr11	61066138	61066772
chr11	61110306	61111527
chr11	61115246	61115901
chr11	61125478	61126715
chr11	61149265	61150053
chr11	61416660	61417578
chr11	61499295	61499739
chr11	62270195	62270821
chr11	62330484	62331343
chr11	62353703	62354626
chr11	62413968	62414522
chr11	62554474	62555159
chr11	62580573	62581388
chr11	62699229	62700071
chr11	63262913	63263738
chr11	63527493	63528401
chr11	63892337	63893118
chr11	64240077	64240783
chr11	64297020	64297989
chr11	64355577	64356750
chr11	64376667	64377643
chr11	64640630	64641659
chr11	64711261	64712318
chr11	65290479	65291426
chr11	65711819	65712635
chr11	65817010	65817869
chr11	65834472	65835222
chr11	65880083	65880869
chr11	65991815	65992616
chr11	66029065	66029826
chr11	66945015	66946082
chr11	67717317	67718169
chr11	68080882	68081721
chr11	69014038	69014808
chr11	69019900	69020802
chr11	69051630	69052443
chr11	69060764	69061636
chr11	69115755	69116709
chr11	69300760	69301739
chr11	69316480	69317261
chr11	69441540	69442423
chr11	69996711	69997763
chr11	70336773	70337518
chr11	70401192	70401682
chr11	70462809	70463884
chr11	70653933	70654662
chr11	71041958	71042621
chr11	71143024	71143689
chr11	71159311	71160249
chr11	71164298	71165572
chr11	71502487	71503404
chr11	72493054	72494467
chr11	72532501	72533243
chr11	72548621	72549337
chr11	72565273	72566260
chr11	73299101	73300177
chr11	73777352	73778272
chr11	74127814	74128565
chr11	74428336	74429072
chr11	74477986	74478883
chr11	74548159	74548637
chr11	75527600	75528373
chr11	75605776	75606782
chr11	76044720	76045207
chr11	76229938	76230851
chr11	78336048	78336967
chr11	78709359	78710129
chr11	79117693	79118653
chr11	79158602	79159667
chr11	79787710	79788449
chr11	79883000	79883877
chr11	79948266	79949171
chr11	80016275	80017061
chr11	80261430	80262582
chr11	80434510	80435567
chr11	80589432	80590339
chr11	82110196	82111114
chr11	82118259	82119399
chr11	82203939	82205029
chr11	82793691	82794458
chr11	83103340	83104188
chr11	83405353	83406510
chr11	83436536	83437317
chr11	83465836	83466622
chr11	83499795	83500227
chr11	83507348	83508233
chr11	83512125	83513090
chr11	83539950	83541061
chr11	84800141	84800939
chr11	86512187	86513058
chr11	86740912	86741871
chr11	87548535	87549353
chr11	88185608	88186488
chr11	88327452	88328407
chr11	88613005	88613912
chr11	88649507	88649944
chr11	89121146	89122021
chr11	89131883	89132593
chr11	89992496	89993032
chr12	9398	9997
chr12	95183	95870
chr12	328653	329268
chr12	1105147	1105864
chr12	1146771	1147336
chr12	1237471	1237977
chr12	1350059	1351172
chr12	1373375	1374025
chr12	1418550	1419729
chr12	1753172	1753911
chr12	4452978	4453758
chr12	4718623	4719557
chr12	5509077	5509875
chr12	5977758	5978629
chr12	6651306	6652533
chr12	6762751	6763608
chr12	6772942	6773879
chr12	6921258	6922053
chr12	7800949	7801921
chr12	8335418	8336208
chr12	9641221	9642404
chr12	9663719	9664419
chr12	10244898	10245768
chr12	11277360	11278099
chr12	11406497	11407312
chr12	11486959	11487583
chr12	11520510	11521329
chr12	12090578	12091736
chr12	12854851	12855666
chr12	13347921	13348786
chr12	13603315	13604165
chr12	13728357	13729159
chr12	14042064	14042914
chr12	14200293	14201129
chr12	14265092	14266006
chr12	14279031	14280243
chr12	15929762	15930244
chr12	15956192	15957099
chr12	16184533	16185556
chr12	16218038	16218910
chr12	16511270	16511717
chr12	16608651	16609762
chr12	17021397	17022292
chr12	17036809	17037641
chr12	17293337	17294221
chr12	17302012	17302976
chr12	17349473	17350175
chr12	17532941	17533878
chr12	18929796	18930288
chr12	22251433	22252097
chr12	22417987	22418913
chr12	22471818	22472685
chr12	22600260	22601136
chr12	22754183	22754746
chr12	22828272	22829178
chr12	22909029	22909879
chr12	23276663	23277627
chr12	23760373	23761685
chr12	23822097	23822998
chr12	23861536	23861987
chr12	24237917	24238719
chr12	24844206	24845047
chr12	25048700	25049349
chr12	25185406	25186271
chr12	25212305	25213312
chr12	25391058	25391872
chr12	25504087	25504964
chr12	25553680	25554595
chr12	26263232	26264043
chr12	26333416	26334295
chr12	27606308	27607036
chr12	28045353	28046236
chr12	29657980	29658986
chr12	29708340	29709105
chr12	30004270	30005216
chr12	30088108	30088932
chr12	30529040	30529614
chr12	30626159	30626975
chr12	30655400	30656279
chr12	30857029	30857873
chr12	31121236	31121946
chr12	31190774	31191787
chr12	33040604	33041466
chr12	36566291	36567108
chr12	36815694	36816388
chr12	36825490	36826395
chr12	36914756	36915661
chr12	37692092	37692906
chr12	37831535	37832477
chr12	37841198	37842371
chr12	37973832	37974851
chr12	38013790	38017472
chr12	38483842	38484773
chr12	38952537	38953446
chr12	38961803	38962448
chr12	39044676	39045483
chr12	39086211	39086933
chr12	39130430	39131323
chr12	39339978	39340841
chr12	39406053	39406878
chr12	39411635	39412462
chr12	39747033	39747895
chr12	39758040	39759121
chr12	39776607	39777464
chr12	39850744	39851553
chr12	40243438	40244450
chr12	40251728	40252374
chr12	40500957	40501704
chr12	41583787	41584545
chr12	43707768	43708494
chr12	43786201	43787063
chr12	43819050	43819849
chr12	43978232	43978823
chr12	44077698	44078495
chr12	44090592	44091751
chr12	44104545	44105654
chr12	44114984	44116058
chr12	44122254	44123335
chr12	44127676	44128786
chr12	44163888	44164897
chr12	44833322	44834160
chr12	44911510	44912198
chr12	45195047	45196028
chr12	45872111	45872701
chr12	46697542	46698563
chr12	46947300	46948252
chr12	46953221	46954009
chr12	47053641	47054402
chr12	47606234	47607168
chr12	47678174	47679110
chr12	47781205	47782117
chr12	47929398	47930262
chr12	48001311	48002284
chr12	48209764	48210836
chr12	48246480	48247419
chr12	48458189	48458939
chr12	48488988	48490036
chr12	48520708	48521181
chr12	48525590	48528354
chr12	49504643	49505353
chr12	49612036	49613205
chr12	50008484	50009465
chr12	50225649	50226546
chr12	50251367	50252222
chr12	50291050	50292038
chr12	50542037	50543682
chr12	50567035	50567751
chr12	50773775	50774270
chr12	50916983	50918091
chr12	51081105	51081815
chr12	51118624	51119364
chr12	51144248	51145074
chr12	51154383	51155260
chr12	51198334	51199333
chr12	51244724	51245520
chr12	51455164	51456101
chr12	51654245	51655195
chr12	51693984	51694423
chr12	51858600	51859434
chr12	52320532	52321566
chr12	52388999	52389768
chr13	6724405	6725142
chr13	10135671	10136864
chr13	12535725	12536550
chr13	26133120	26133971
chr13	26198623	26199788
chr13	26665817	26666722
chr13	26691104	26691915
chr13	34437554	34438550
chr13	34979778	34980696
chr13	35028629	35029531
chr13	35346939	35347732
chr13	35410194	35411063
chr13	35647876	35648855
chr13	35897710	35898695
chr13	36296567	36297326
chr13	36654498	36655337
chr13	37175213	37175998
chr13	37287127	37288029
chr13	40617996	40618645
chr13	42373586	42374425
chr13	42695847	42697599
chr13	43100070	43100948
chr13	43145793	43146689
chr13	43172071	43173265
chr13	43255418	43256313
chr13	43264374	43265198
chr13	44083175	44084102
chr13	44096443	44097248
chr13	44230393	44231188
chr13	45312550	45313113
chr13	45543056	45543766
chr13	47541219	47542330
chr13	48047474	48048222
chr13	48178824	48179662
chr13	48308941	48309424
chr13	48539431	48540387
chr13	48882501	48883449
chr13	49109123	49109877
chr13	49352541	49353087
chr13	49455083	49456014
chr13	49712358	49713403
chr13	49882943	49883705
chr13	49921136	49921652
chr13	49993030	49993926
chr13	50075066	50075628
chr13	50119591	50120054
chr13	50266503	50267299
chr13	50364227	50365092
chr13	50372054	50373166
chr13	50494865	50495458
chr13	50660104	50660773
chr13	50822357	50823118
chr13	50908975	50909878
chr13	50929732	50930691
chr13	51630247	51631049
chr13	51815679	51816327
chr13	52169061	52169843
chr13	52337608	52338374
chr13	52496253	52497083
chr13	53349534	53350402
chr13	53686077	53687047
chr13	53981933	53982609
chr13	54328484	54329225
chr13	54626941	54627561
chr13	55499498	55500989
chr13	68169594	68170514
chr13	68554809	68555903
chr13	69232542	69232991
chr13	69386350	69387104
chr13	69810938	69811715
chr13	69834233	69835084
chr13	69947371	69948710
chr13	69951864	69952769
chr13	70035774	70036575
chr13	70234186	70234961
chr13	70321438	70322320
chr13	70542818	70543786
chr13	70941816	70942552
chr13	71021876	71025294
chr13	71032496	71033373
chr13	71086237	71086989
chr13	71188589	71189195
chr13	71554009	71555332
chr13	71600095	71600852
chr13	71606550	71607428
chr13	71654765	71655605
chr13	72004304	72005203
chr13	72105856	72106632
chr13	72306900	72307559
chr13	72706507	72707310
chr13	72726875	72728021
chr13	72735706	72736268
chr13	72754615	72755373
chr13	72835387	72836386
chr13	72877947	72878926
chr13	72882080	72882928
chr13	72893024	72893621
chr13	73066820	73067549
chr13	73333463	73334204
chr13	73637697	73638696
chr13	74024048	74024887
chr13	74619556	74620412
chr13	74671460	74672415
chr13	74681798	74682806
chr13	74875703	74876362
chr13	75092744	75093671
chr13	75157727	75158409
chr13	76079371	76080205
chr13	76251320	76252206
chr13	78100200	78101057
chr13	78453056	78453840
chr13	78608559	78609408
chr13	79113951	79114734
chr13	79682807	79683854
chr13	79838541	79839396
chr13	79847561	79848353
chr13	79925110	79925944
chr13	80114545	80115495
chr13	80161210	80161862
chr13	80750998	80751784
chr13	81151072	81152000
chr13	81180917	81182038
chr13	81652981	81653748
chr13	81677178	81677938
chr13	82202329	82202987
chr13	82870690	82871594
chr13	83049010	83050017
chr13	83306067	83307010
chr13	83429755	83430259
chr13	83550518	83551437
chr13	84150986	84152500
chr13	84501380	84502256
chr13	85987637	85988797
chr13	86271947	86273403
chr13	86792255	86793222
chr13	87785506	87786503
chr13	87803396	87804491
chr13	88392831	88393571
chr13	89024132	89025084
chr13	89286077	89287043
chr13	89410750	89411810
chr13	89467647	89469656
chr13	89707656	89708830
chr13	89883924	89884932
chr13	90178532	90179467
chr13	90394904	90395714
chr13	90583222	90584231
chr13	90597207	90598056
chr13	90731310	90732332
chr13	90740587	90741062
chr13	90950703	90951173
chr13	91855139	91855900
chr13	92689706	92690492
chr13	94977255	94978003
chr13	95050068	95050914
chr13	95270926	95271843
chr13	95357692	95358371
chr13	95419554	95420208
chr13	95431491	95432269
chr13	95446238	95447034
chr13	95467578	95468309
chr13	95476782	95477604
chr13	95698849	95699496
chr13	95716165	95716908
chr13	95770550	95771415
chr13	96180638	96181149
chr13	96270456	96271236
chr13	97992905	97993590
chr13	98089778	98090731
chr13	98512080	98512841
chr13	98538896	98539773
chr13	98598283	98598753
chr13	98649456	98650240
chr13	98671451	98672348
chr13	98843406	98844178
chr13	99047446	99048354
chr13	99169137	99170029
chr13	99328624	99329369
chr13	99581904	99582456
chr13	100058101	100058941
chr13	100872505	100873847
chr13	100938912	100939501
chr13	100948424	100949268
chr13	101333340	101334173
chr13	101747891	101748779
chr13	101788804	101789634
chr13	101837274	101838113
chr13	102134109	102134933
chr13	102545731	102546538
chr13	103037490	103038089
chr13	103135831	103136679
chr13	103140382	103141187
chr13	103201091	103201915
chr13	103433374	103434351
chr13	103439768	103440777
chr13	104127620	104128170
chr13	105043853	105045078
chr13	105267513	105268333
chr13	106110380	106111047
chr13	107127305	107128270
chr13	107668726	107669701
chr13	107964323	107965170
chr13	109629180	109630151
chr13	109655382	109656093
chr13	109908417	109909154
chr13	110149467	110150187
chr13	110159134	110160104
chr13	110319703	110320590
chr13	111361617	111362430
chr13	111487470	111488389
chr13	111566003	111566870
chr13	111905733	111906739
chr13	113382456	113383407
chr14	1339097	1339981
chr14	1959307	1960141
chr14	2013063	2013844
chr14	2880779	2881693
chr14	2897516	2898424
chr14	3351307	3352151
chr14	3428724	3429537
chr14	3982793	3983554
chr14	4109865	4110677
chr14	5202903	5203686
chr14	5472903	5473767
chr14	5480274	5481246
chr14	5701818	5702658
chr14	6173490	6174384
chr14	6514253	6515036
chr14	6714647	6715395
chr14	6883477	6884162
chr14	7004253	7005245
chr14	7009731	7013278
chr14	7298151	7298858
chr14	7850236	7851030
chr14	7910641	7911328
chr14	7960156	7961417
chr14	8980523	8981259
chr14	9033476	9034077
chr14	9803421	9804552
chr14	10197869	10198636
chr14	10618574	10619572
chr14	11009381	11010095
chr14	11321590	11322071
chr14	11741483	11742539
chr14	11765545	11766626
chr14	11908321	11909025
chr14	13072794	13073558
chr14	14222187	14223192
chr14	14337684	14338582
chr14	16417814	16418718
chr14	16424568	16425462
chr14	16741216	16742089
chr14	17027031	17027771
chr14	17448305	17449055
chr14	17964279	17965344
chr14	18535213	18535943
chr14	19180825	19181777
chr14	19984113	19985235
chr14	20036162	20037020
chr14	20538315	20539128
chr14	20615607	20616827
chr14	20704450	20705289
chr14	20709366	20710300
chr14	20721556	20722393
chr14	20773907	20774573
chr14	21144372	21145312
chr14	22040144	22041040
chr14	22091598	22092109
chr14	24656104	24657851
chr14	27879536	27880474
chr14	32677664	32678514
chr14	32934995	32935678
chr14	32951283	32952030
chr14	33062661	33063468
chr14	33777098	33777828
chr14	33989698	33990541
chr14	33995113	33995900
chr14	34115240	34116034
chr14	34393028	34393565
chr14	34417726	34418589
chr14	34968195	34969310
chr14	35499533	35500478
chr14	35711038	35712135
chr14	35746745	35747515
chr14	35788396	35788924
chr14	35950287	35951071
chr14	36070883	36071571
chr14	36565615	36566490
chr14	36812860	36814404
chr14	37964711	37965936
chr14	37976533	37977115
chr14	38006783	38007678
chr14	38575541	38576324
chr14	38814874	38815827
chr14	42165469	42166255
chr14	42194971	42195548
chr14	42845332	42846320
chr14	42863920	42864662
chr14	43017654	43018495
chr14	43067084	43067958
chr14	43212434	43213114
chr14	43296600	43297746
chr14	43489550	43490359
chr14	43879086	43880000
chr14	45257532	45258434
chr14	45561509	45562209
chr14	45729924	45730688
chr14	45797304	45798081
chr14	46588570	46589262
chr14	48665136	48666262
chr14	48676279	48676991
chr14	54920395	54921359
chr14	59217156	59217937
chr14	60225624	60226712
chr14	60720092	60720980
chr14	60810268	60810940
chr14	60852285	60852999
chr14	61210879	61211870
chr14	63081856	63082761
chr14	64708725	64709657
chr14	66515366	66515895
chr14	67072985	67073485
chr14	68597319	68598545
chr14	69927499	69928457
chr14	69980939	69981936
chr14	71383428	71384147
chr14	71680007	71680622
chr14	71969264	71969876
chr14	72275703	72276425
chr14	72462036	72462922
chr14	72630598	72631423
chr14	72807942	72810196
chr14	73386046	73386889
chr14	75851542	75852307
chr14	77018088	77019065
chr14	78640059	78641009
chr14	79110889	79111716
chr14	79689762	79690570
chr14	79997551	79998414
chr14	80009312	80011111
chr14	80195602	80196391
chr14	80381651	80382557
chr14	81000252	81001058
chr14	81069095	81070136
chr14	81086032	81086903
chr14	82196100	82197200
chr14	82318234	82319280
chr14	82932278	82933176
chr14	83290283	83290981
chr14	83298205	83299042
chr14	83337436	83338240
chr14	83567815	83568621
chr14	83602660	83603568
chr14	84002062	84002599
chr14	84114959	84115793
chr14	84159463	84160408
chr14	84222971	84223803
chr14	84427639	84428558
chr14	84532394	84532888
chr14	84538385	84539191
chr14	84830754	84831591
chr14	85137825	85138648
chr14	85301656	85302538
chr14	85389681	85390498
chr14	85430824	85431587
chr14	85568190	85569156
chr14	85624242	85625055
chr14	85676836	85677859
chr14	85880598	85881349
chr14	86001653	86002282
chr14	86085506	86086262
chr14	86138654	86139646
chr14	88371992	88374016
chr14	88666507	88666997
chr14	88676951	88677810
chr14	88688127	88688949
chr14	88746275	88747146
chr14	88756085	88757015
chr14	88766349	88767163
chr14	88815783	88816703
chr14	88867997	88868654
chr14	91283544	91284412
chr14	91971179	91972059
chr14	99141447	99142228
chr14	99863404	99864396
chr14	100474188	100474976
chr14	100914195	100915274
chr14	103172958	103173678
chr14	103315065	103316386
chr14	103399635	103400453
chr14	103790269	103790848
chr14	104062678	104063348
chr14	104218197	104218646
chr14	104310728	104311627
chr14	104505671	104506593
chr14	104708439	104709108
chr14	104725835	104726752
chr14	104764137	104764959
chr14	104775623	104776343
chr14	104785488	104786722
chr14	104795139	104795812
chr14	104806251	104807009
chr14	104857778	104858462
chr14	104868251	104869355
chr14	104876200	104876993
chr14	104892095	104892988
chr14	104900035	104900896
chr14	105144324	105144972
chr14	105169056	105169826
chr14	106084208	106084953
chr14	106220939	106221579
chr14	106882355	106883279
chr14	107168025	107169159
chr14	107267670	107268664
chr14	107335827	107336647
chr14	107365625	107366409
[truncated: 6,665 more rows]
